# Supplementary material for: Identification of both copy number variation-type and constant-type core elements in a large segmental duplication region of the mouse genome
Source: BMC Genomics. 2013 Jul 8;14:455. doi: 10.1186/1471-2164-14-455 (PMC3722088; doi:10.1186/1471-2164-14-455)
Supplement: Additional file 3 — Sequence information of identified core elements. The group, position, proportion of matched sequence, and sequences of homologous regions were determined for core elements in the SD13M region. [file 1471-2164-14-455-S3.xlsx]

## Sheet: Mapping_Result (Sequence)
Additional file 3. Group, position, ratio of matched sequence, and sequences of homologous sequences of core elements at SD13M region
Core element	Length	Start	End	Consensus	Match ratio	s.start	s.end	Direction	Sequence
Core element 042	3000	462019	465157	3138	1.046	3000	76	-	TGTGTGTGTGTGTGTGTTTATGTATTTGTCAGTGCTTTCTTTGCTTTTGCTGGTATGGGATTGCTTATTTCCTGTGTTTTCTTGGATGTAGTTATGTTTCTTTGTTTGGAGCTTTCCTTCTCCTATTTTCTGTAGAGTAGAATTTATGAACAGATATTGTTTGATTTTGGATTTTTATTGAAATGTCTTCTTTCTGCCATGTAAGTTGATTGCGAGTTTTTCTGGGCATAGTAGTGTATGTAGGCACCTATGTTTTTTTAGATGTTGCAGGCTATCTGCTCAGGCCCTTCTAACTTTGACCGTCTATGTTGACAAGTCAGATGTAATTCTGATATATCTGTCTATGTATGTTACTTGGTCTTTTACCCATGCTACTTTTAATATTCTTTCTTTGATTTT…
Core element 042	3000	983512	986530	3019	1.00633	3000	1	-	AATTGAGTCCACTGTTGTTGAGAGATATTAATGACCAGTGATTGTAATTTTCCATTATTTTGTCATTGGTGGTTTAGTATGTGTGTGTGTGTGTGTGTGTGTTTATGTATTTGTCAGTGCTTTCTTTGCTTTTGCTGGTATGGGATTGCTTATTTCCTGTGTTTTCTTGGATGTAGTTATGTTTCTTTGTTTGGAGCTTTCCTTCTCGTATTTTCTCTAGAGTAGAATTTATGAATAGATATTGTTTGATTTTGGATTTTTATTGAAATGTCTTCTTTCTGCCATGTAAGTTGATTGTGAGTTTTTCTGGGCATAGTAGTGTATGTAGGCACCTATGTTTTTTAGAGGTTGCAGGATATCTGTTCAGGCCCTTCTAACTTTGACTGTCTACGTTGACAA…
Core element 042	3000	1084756	1087749	2994	0.998	3000	1	-	AATTGAGTCCACTGTTGTTGAGAGATATTAATGACCAGTGATTGTAATTTTCCATTATTTTGTCATTGGTGGTTTAGTGTGTGTGTGTGTGTTTATGTATTTGTCAGTGCTTTCTTTGCTTTTGCTGGTATGGGATTGCTTATTTCCTGTGTTTTCTTGGATGTAGTTATGTTTCTTTGTTTGGAGCTTTCCTTCTCCTATTTTCTGTAGAGTAGAATTTATGAACAGATATTGTTTGATTTTGGATTTTTATTGAAATGTCTTCTTTCTGCCATGTAAGTTGATTGTGAGTTTTTCTGGGCATAGTAGTGTATGTAGGCACCTATGTTTTTTTAGATGTTGCAGGCTATCTGCTCAGGCCCTTCTAACTTTGACCGTCTATGTTGACAAGTCAGATGT…
Core element 042	3000	1416327	1419344	3018	1.006	3000	1	-	AATTGAGTCCACTGTTGTTGAGAGATATTAATGACCAGTGATTGTAATTTTCCATTATTTTGTCATTGGTGGTTTAGTGTGTGTGTGTGTGTGTGTATGTGTGTGTGTGTGTTTATGTATTTGTCAGTGCTTTCTTTGCTTTTGCTGGTATGGGTTTGCTTATTTCCTGTGTTTTCTTGGATGTAGTTATGTTTCTTTGTTTGGAGCTTTCATTCTCCTATTTTCTGTAGAGTAGAATTTATGAACAGATATTGTTTGATTTTGGATTTTTATTGAAATGTCTTCTTTCTGCCATGTAAGTTGATTGTGAGTTTTTCTGGGCATAGTAGTGTATGTAGGCACCTATGTTTTTTAGAGGTTGCAGGCTATCTGCTCAGGCCCTTCTAACTTTGACAGTCT…
Core element 042	3000	1543253	1546266	3014	1.00467	3000	1	-	AATTGAGTCCACTGTTGTTGAGAGATATTAATGACCAGTGATTGTAATTTTCCATTATTTTGTCATTGGTGGTTTAGTGTGTGTGTGTGTGTGTGTGTTTATGTATTTGTCAGTGCTTTCTTTGCTTTTGCTGGTATGGGATTGTTTATTTCCTGTGTTTTCTTGGATGTAGTTATGTTTCTTTGTTTGGAGCTTTCCTTCTCGTATTTTCTCTAGAGTAGAATTTATGAATAGATATTGTTTGATTTTGGATTTTTATTGAAATGTCTTCTTTCTGCTATGTAAGTTGATTGTGAGTTTTTCTGGGCATAGTAGTGTATGTAGGCACCTATGTTTTTTAGAGGTTGCAGGATATCTGTTCAGGCCCTTCTAACTTTGACTGTCTACGTTGACAAGTCA…
Core element 042	3000	668700	671699	3000	1	1	3000	+	TGAGTCCACTGTTGTTGAGAGATATTAATGACCAGTGATTGTAATTTTCCATTATTTTGTCATTGGTGGTTTAGTGTGTGTGTGTGTGTTTATGTATTTGTCAGTGCTTTCTTTGCTTTTGCTGGTATGGGATTGCTTATTTCCTGTGTTTTCTTGGATGTAGTTATGTTTCTTTGTTTGGAGCTTTCCTTCTCCTATTTTCTGTAGAGTAGAATTTATGAACAGATATTGTTTGATTTTGGATTTTTATTGAAATGTCTTCTTTCTGCCATGTAAGTTGATTGTGAGTTTTTCTGGGCATAGTAGTGTATGTAGGCACCTATGTTTTTTAGAGGTTGCAGGCTATCTGCTCAGGCCCTTCTAACTTTGACAGTCTATGCTGACAAGTCAGATGTAATT…
Core element 042	3000	1237775	1240768	2994	0.998	1	3000	+	TGAGTCCACTGTTGTTGAGAGATATTAATGACCAGTGATTGTAATTTTCCATTATTTTGTCATTGGTGGTTTAGTGTGTGTGTGTGTGTTTATGTATTTGTCAGTGCTTTCTTTGCTTTTGCTGGTATGGGATTGCTTATGTCCTGTGTTTTCTTGGATGTAGTTATGTTTCTTTGTTTGGAGCTTTCCTTCTCCTATTTTCTGTAGAGTAGAATTTATGAACAGATATTGTTTGATTTTGGATTTTTATTGAAATGTCTTCTTTCTGCCATGTAAGTTGATTGTGAGTTTTTCTGGGCATAGTAGTGTATGTAGGCACCTATGTTTTTTAGAGGTTGCAGGCTATCTGCTCAGGCCCTTCTAACTTTGACAGTCTATGCTGACAAGTCAGATGTAATT…
Core element 056	3300	109073	111975	2902	0.879394	3300	1	-	GTGAATTTGAGTCTGTGTGTATAGGTTTCTTATATTTTTCCTTATCTTCTTTTCATCTGTTTATTTTTCATTTTGTCTTATTCCAGTTATTTGTTTTTTATAATTAATAAAAATGATGATAACAACAATAATAATTTAGATGTTTAGTCTATAACAAGAAAAAGAAAGAAAAGGTATGGATTTGAATGTGTGGCACAGGGCAGGAAAATCTGGAAGGAGATGGGTAAGGAGAGAGGCAACCTATGTTCAATAATAGAAAATGAGAGAAGACCATCAGTGTACATTGTACAGCTCCATTCCTGTGATGAATCAAATAAAATGCTCTATGACATTAAGGATGACATCATACCTTCATGAAGTTCTCCAGGATGGCGCCCAGTATGTAGAAGTCATTTTCTA…
Core element 056	3300	180765	183660	2895	0.877273	3300	1	-	GTGAATTTGAGTCTGTGTGTATAGGTTTCTTATACTTTTCCTTATCTTCTTTTCATCTGTTTATTTTTCATTTTGTCTTATTCCAGTTATTTGTTTTTTATAATTAATAAAAATGATGATAACAATAATAATAATTCTGATGTTTAGTCTATAACAACAAAAAGAAAAAAAGGGTATGGATTCAAATGTGTGGCACAGGGCAGGAAAATCTGGAAGGAGATGGGTAAGGAGAGAGGCAACCTATGTTCAATAATAGAAAATGAGAGAAGACCATCAATGTACATTGTACAGCTCCATTCCTGTGATGAATCAAATAAAATGCTCTATGACATTAAGGATGACATCATACCTTCATGAAGTTCTGCAGGATGGCGCCCAGTATGTAGAAGTCATTTTCTA…
Core element 056	3300	475354	478288	2934	0.889091	3294	1	-	GTGAATTTGGGTCTGTGTGTATAGATTTCTTATACTTTTTCTTTATCTTCTTTTCATCTCTTTATTTTTCATTTTGTCGTATTCCAGTTATTTGTTTTTTATGATTAATAAAATGATGATGATAACAACAATAATAATTCAGATGTTTAGTCCATAACAGCAAAAAGAAAGAAAGGTATGGATTTGAATGTGTGGCACAGGGCAGGAAAATATGGAAGGAGATGGGTAAGAAGAGAGGCAACCTATGTTCAATAATAGAAAAAGAGAGAGAAAAAAGAGAAGACCATCAGTGTACATTGTACCACTCCATTCCTGAGATGAATCACATAAAATGCTCTATGACATTAAGGATGGATGACATCATACCTTCATGAAGTTCTCCAGGATGGCACCCTATAT…
Core element 056	3300	791978	794877	2899	0.878485	3300	1	-	GTGAATTTGAGTCTGTGTGTATAGGTTTCTTATACTTTTCCTTATCTTCTTTTCATCTGTTTATATTTCATTTTTTCTTATTCCAGTTATTTGTTTTTTATAATTAATAAAAATGATGATAACAACAATAATAATTTAGATGTTTAGTCTATAACAAGAAAAAGAAAGAAAAGGTATGGATTTGAATGTGTGGCACAGGGCAGGAAAATCTGGAAGGAGATGGTTAAGGAGAGAGGCAACCTATGTTCAATAATAGAAAATGAGAGAAGACCATCAGTGTACATTGTACAGCTCCATTCCTGTGATGAATCAAATAAAATGCTCTATGACAGTAAGGATGACATCATACCTTCATGAAGTTCTCCAGGATGGCGCCCAGTATGTAGAAGTCATTTTCTA…
Core element 056	3300	873585	876506	2921	0.885152	3300	1	-	GTGAATTTGAGTCTGTGTGTATAGGTTTCTTATACTTTTTCTTTATCTTCTTTTCATCTGTTCATTTTTCATTTTGTCATATTACAGTTATTTTATTTTTATAATTAATAAAATAATTATGATGATAACAACAATAATAAATCAGATATTTAGTCTATAACAACAAAAAGAAAGAAAGGGTATGGATTTGAATGTGTAGCACAGGGCAGGAAAATCTGGAAGGAGATTGGTAAGGAGAGAGGCAACCTATGTTCAATAATAGAAAAACAGAGAGAAAAAAGAGAAGACCATCAATGTACATTGTATAACTCCATTCCAGCAATAAATCAAATAAAATGCTCTGTGACATTAAGGATGACATCATACCTTCATGAAGTTCTCCAGGATGGCGCCCTATAT…
Core element 056	3300	1055237	1058163	2926	0.886667	3294	1	-	GTGAATTGAGTCTGTGTGTATAGGTTTCTTATACTTTTCTTTATCTTCTTTTCATCTGTTTATTTTTCATTTTGTCAAATTCCAGTTATTTGTTTTTTATAATTAATAAAAAATGATGATGATAACGACAATAATAATTCAGAGGTTTAGTCTATAACAAAAAAAGAAAGAAAGGGTATGGATTTGAATGTGTGGCACAGGGAAGGAAAATCTGGAAGGAGATGGGTAAAGAGAGAGGCAACCTATGTTTAATAATAGAAAAAAAGAGAAGACCATCAATGTACATTATACAGCTCCATTCCTGAGATGAATCAAATAAAATGCTCTATGACATTAAGGATCATACCTTCATGAAGTTCTCCAGGATGGCAACCTATATGTAGAAATCATTTTCTAAAA…
Core element 056	3300	1370360	1373280	2920	0.884848	3294	6	-	ATTGAGTCTGTGTGTATAGGTTTCTTATACTTTTCTTTATCTTCATTTCATCTGTTTATTTTTCATTTTGTCAAATTCCAGTTATTTGTTTTTTATAATTAATAAAAAATGATGATGATAACGACAATAAGAATTCAGAGGTTTAGTCTATAACAAAAAAAGAAAGAAAGGGTATGGATTTGAATGTGTGGCACACGGCAGGAAAATCTGGAAGGAGATGGGTAAAGAGAGAGGCAACCTATGTTTAATAATAGAAAAAAGAGAAGACCATCAATGTACATTGTACAGCTCCATTCCTGAGATGAATCAAATAAAATGCTCTATGACATTAAGGATCATACCTTCATGAAGTTCTCCAGGATGGCAACCTATATGTAGAAATCATTTTCTAAAAACATA…
Core element 056	3300	254925	257473	2548	0.772121	345	3300	+	ACCTTCATGAAGTTCTCCAGGATGGCGCCCTATATGTAGACATCATTTTCTAAAAATATAATGGCCACCAGATGAATGAAGAAATGAGACATTAATGTTCATGTCTAAAATATCAATGATTAAACAGACTTACCTTCATGTATGGTATACAAGAAACTCTTTTGTGATTATAAACTTGCATTTATGATCGAACTACCAATAGCACCTTTGAAAAAAAAATGTCACAGAGAACGTGGCCATGCTTAATCGAGCAAGCAAAACACACATGTGAGGTTTTCTCCCTAACAGATTCCTGAAGCTTCCTTTTAAGTAGCTAGAAATCAGTCTGACATTAAAATAGCAGTGACTAAGGAGATTAAAAGCTCATCACATAACACAGTATTATTAAAATGCTGTCCC…
Core element 056	3300	387594	390140	2546	0.771515	345	3296	+	ACCTTCATGAAGTTCTCCAGGATGGCGCCCTATATGTAGACATCATTTTCTAAAAATATAATGGCCACCAGATGAATGAAGAAATGAGACATTAATGTTCATGTCTAAAATATCAATGATTAAACAGACTTACCTTCATGTATGGTATACAAGAAACTCTTTTGTGATTATAAACTTGCATTTATGATCGAACTACCAATAGCACCTTTGAAAAAAAAAATGTCACAGAGAACGTGGCCATGCTTAATCGAGCAAGGAAAACACACATGTGAGGTTTTTTCCCTAACAGATTCCTGAAGCTTCCTTTTAAGTAGCTAGAAATCAGTCTGACATTAAAATAGCAGTGACTAAGGAGATTAAAAGCTCATCACATAACACAGTATTATTAAAATGCTGTCC…
Core element 056	3300	591300	594599	3300	1	1	3300	+	AATTTGAGTCTGTGTGTATAGGTTTCTTATACTCTTCCTTATCTTCTTTTCATCTGTTTATTTTTCATTTTGTCTTATTCCAGTTATTTGTTTTTTATAATTAATAAAAATGATGATAACAATAATAATAATTCTGATGTTTAGTCTATAACAACAAAAAGAAAAAAAGGGTATGGATTCAAATGTGTGGCACAGGGCAGGAAAATCTGGAAGGAGATGGGTAAGGAGAGAGGCAACCTATGTTCAATAATAGAAAACGAGAGAAGACCATCAATGTACATTGTACAGCTCCATTCCTGTGATGAATCAAATAAAATGCTCTATGACATTAAGGATGACATCATACCTTCATGAAGTTCTGCAGGATGGCGCCCAGTATGTAGAAGTCATTTTCTAAAA…
Core element 056	3300	697037	699960	2923	0.885758	6	3294	+	GAGTCTGTGTGTATAGGTTTCTTATACTTTTCTTTATCTTCTTTTCATCTGTTTATTTTTCATTTTGTCAAATTCCAGTTATTTGTTTTTTATAATTAATAAAAAATGATGATGATAACGACAATAAGAATTCAGAGGTTTAGTCTATAACAAAAAAAGAAAGAAAGGGTATGGATTTGAATGTGTGGCACAGGGCAGGAAAATCTGGAAGGAGATGGGTAAAGAGAGAGGCAACCTATGTTTAATAATAGAAAAAAGAGAAGACCATCAATGTACATTGTACAGCTCCATTCCTGAGATGAATCAAATAAAATGCTCTATGACATTAAGGATCATACCTTCATGAAGTTCTCCAGGATGGCAACCTATATGTAGAAATCATTTTCTAAAAACATAATG…
Core element 056	3300	904624	907560	2936	0.889697	1	3294	+	AATTTGGGTCTGTGTGTATAGATTTCTTATACTTTTTCTTTATCTTCTTTTCATCTCTTTATTTTTCATTTTGTCGTATTCCAGTTATTTGTTTTTTATGATTAATAAAATGATGATGATAACAACAATAATAATTCAGATGTTTAGTCCATAACAGCAAAAAGAAAGAAAGGGTATGGATTTGAATGTGTGGCACAGGGCAGGAAAATATGGAAGGAGATGGGTAAGGAGAGAGGCAACCTATGTTCAATAATAGAAAAAGAGAGAGAAAAAAGAGAAGACCATCAGTGTACATTGTACCACTCCATTCCTGAGATGAATCACATAAAATGCTCTATGACATTAAGGATGGATGACATCATACCTTCATGAAGTTCTCCAGGATGGCACCCTATATGT…
Core element 056	3300	1225031	1227600	2569	0.778485	345	3294	+	ACCTTCATGAAGTTCTCCAGGATGGCGCCCTATATGTAGACATCATTTTCTAAAAATATAATGGCCACCAGATGAATGAAGAAATGAGACGTTAATGTTCATGTCTAAAATATCAATGATTAAACAGACTTACCTTCATGTATGGTTTACAAGAAACTCTTTTGTGATTATAAACTTGCATTTATGATCGAACTACCAATAGCACCTTTGAAAAAAAATTGTCACAGAGAAGGTGGCCATGCTTAATCGAGCAAGCAAAACACAGGTGAGGTTTTCTTCCTAACAGATTCCTGAAGCTTCCTTTTAAGTAGCTAGAAATCAGTCTGACATTAAAATAGCAGTGACTAAGGAGATTAAAAGCTCATCACATAACACGGTATTATTAAAACGCTGTCCCAG…
Core element 056	3300	1267344	1270270	2926	0.886667	1	3294	+	AATTGAGTCTGTGTGTATAGGTTTCTTATACTTTTCTTTATCTTCTTTTCATCTGTTTATTTTTCATTTTGTCAAATTCCAGTTATTTGTTTTTTATAATTAATAAAAAATGATGATGATAACGACAATAATAATTCAGAGGTTTAGTCTATAACAAAAAAAGAAAGAAAGGGTATGGATTTGAATGTGTGGCACAGGGAAGGAAAATCTGGAAGGAGATGGGTAAAGAGAGAGGCAACCTATGTTTAATAATAGAAAAAAAGAGAAGACCATCAATGTACATTATACAGCTCCATTCCTGAGATGAATCAAATAAAATGCTCTATGACATTAAGGATCATACCTTCATGAAGTTCTCCAGGATGGCAACCTATATGTAGAAATCATTTTCTAAAAACA…
Core element 060	2700	451773	454455	2683	0.993704	2700	1	-	GACCTCCATCATAAGCCTGCACTATCATACATACACAACATGCGTACACAACATACACACATACAGGTTCCTACTATCACACCAATGCACACAGTCACCACACACCCACCCACCACATGCAACACACACGAACACACACACATGGATATATTTTGAAATTAAATTAAATAGATAATAACTATAAAATCAAAAACAAAATATTTCTGGGGTCAACATTCTGCTGCCAATACACTGACAGAAAAAGAAATCAAACACACACACACACACACACACACACACACACACACATTACCTCCCTAGAATGAAAGAAAGGGAAAATAAAAAGGAAAGTGTGCTTTGATCTCAGCACTGGGGAGGTAGAGGTAGAGGCAGGACTCACTTGAAAGGCCTGCCTGGACT…
Core element 060	2700	973257	975947	2691	0.996667	2700	1	-	GACCTCCATCATATGCCTGCACTATCATACATACACAACATTCGTACACAACATACACACATACAGGTTCCTACTATCACACCAATGCACACAGTCACCACACACCCACCCACCACATGCAACACACACGAACACACACACATGGATATATTTTGAAATTAAATTAAATAGATAATAACTATAAAATCAAAAACAAAATATTTCTGGGGTCAACATTCTGCTGCCAATACACTGACAGAAAAAGAAATCAAACACACACACACACACACACACACACACACACACACACACATTACCTCCCTAGAATGAAAGAAAGGGAAAATAAAAAGGAAAGTGTGCTTTGATCTCAGCACTGGGGAGGTAGAGGCAGAGGCAGGACTCACTTGAAAGGCCTGCCTG…
Core element 060	2700	928500	931199	2700	1	1	2700	+	CTCCATCATATGCCTGCACTATCATACATACACAACATTCGTACACAACATACACACATACAGGTTCCTACTATCACACCAATGCACACAGTCACCACACACCCACCCACCACATGCAACACACACGAACACACACACATGGATATATTTTGAAATTAAATTAAATAGATAATAACTATAAAATCAAAAACAAAATATTTCTGGGGTCAACATTCTGCTGTCAATACACTGACAGAAAAAGAAATCAAACACACACACACACACACACACACACACACACACACACACACACACACACACACATTACCTCCCTAGAATGAAAGAAAGGGAAAATAAAAAGGAAAGTGTGCTTTGATCTCAGCACTGGGGAGGTAGAGGCAGAGGCAGGACTCACTTGAA…
Core element 061	2998	227471	230214	2744	0.915277	2743	1	-	TGTCTGATTTACTTTCTACCCAAACAAAAAATATACTTCTTAAAGATCTGCATGTTAAGTTTTCACATGACAATCAAAATTATGACAAAGGAATCTCAGACAAGCAATACACACAAAATTATGGTTTATTATTTGCTTTTTATTAATATACACATATTCACATGTTTTAGAATATACTCATGGTGTGTCATTCACATCATGTAATTAATAGCAAACAAATTACAAGTAATGTAACTGGTTAACTTGGCCAAAGTTAATTTAACTCATAATAAACTAAATTTAAAAGTAATATGAATAAACAAAATATATTTAATGAATAAATCCCCAAAGGTAAAATAAATTTTAAGTGATAATATTGGTCTGAATCTTTCTTTGGAATAGCTAACATGAGAATATATA…
Core element 061	2998	363122	365457	2336	0.779186	2743	406	-	CTAATGTCTACTTTTAAGGACATGGTATTTGTAAGCTTTCAGATCTAGTCACAGTGATATTTTTTTAACCCTATCCCAATCCTAGCTTACTTGTAGATTCTAAATTAGTTTTAAAGAGTTTAGTTCTGTTAGACCAGGAAATAATATTCATACTGGACACTATCTTCACTCATATAAAAATAACATATCTGTTCTTTTGAAGATGGAATATACACATATGAATGATTATTCAGACATAAACACTTTAATAATTTAAACAATATTTATATCCAGTAAGGCCTCATTGAAAACAAATGAATATGCAAAGATTGGAAGATCAGCAAAAGGCTGGTGTTTTATCATCTAAATTAAACAACAACCATTTTCATACTTTCAGCTCTGTTGAATTAAAATAATCAC…
Core element 061	2998	751359	753873	2515	0.838893	2515	1	-	TGTCTGGTTTACTTTCTACCCAAACAAAAAATATACTTACTAAAGATCTCCATGTTAAGTTTTCACATGATAATCAAAATTATGAAAAAGGAATCTCACAAGCAATACACACAAAATTATGGTTTATTATTTGCTTTCTATTAATATACACATATTCACATGTTTTAGAATATACTCATGGTGTGTCATTCACATCATGTAATTAATAGCAAACAAATTACAAGTAATGTAACTGGTTAACTTGGCCAAAGTTAATTTTACTCATAATAAACTAAATTTAAAAGTAATATGAATAAACAAAATATATTTAATGAATAAATCCCCAAAGGTAAAATAAATTTTAAATGATAATATTGGTATGAATCTTTCTTTGGAATAGCTAACATGAGAATATATATT…
Core element 061	2998	832628	835118	2491	0.830887	2490	1	-	TGTCTGGTTTACTTTCTACCCAAACAAAAAATATACTTACTAAAGATCTCCATGTTAAGTTTTCACATGATAATCAAAATTATGAAAAAGGAATCTCACAAGCAATACACACAAAATTATGGTTTATTATTTGCTTTTTATTAATATACACATATTCACATGTTTTAGAATATACTCATGGTGTGTCATTCACATCATGTAATTAATAGCAAACAAATTACAAGTAATGTAACTGGTTAACTTTGCCAAAGTTAATTTTACTCATAATAAACTAAATTTAAAAGTAATATGAATAAACAAAATATATTTAATGAATAAATCCCCAAAGGTAAAATAAATTTTAAATGATAATATTGGTATGAATCTTTCTTTGGAATAGCTAACATGAGAATATATATT…
Core element 061	2998	1211735	1214478	2744	0.915277	2743	1	-	TGTCTGATTTACTTTCTACCCAAACAAAAAATATACTTCTTAAAGATCTGCATGTTAAGTTTTCACATGACAATCAAAATTATGACAAAGGAATCTCAGACAAGCAATACACACAAAATTATGGTTTATTATTTGCTTTTTATTAATATACACATATTCACATGTTTTAGAATATACTCATGGTGTGTCATTCACATCATGTAATTAATAGCAAACAAATTACAAGTAATGTAACTGGTTAACTTGGCCAAAGTTAATTTAACTCATAATAAACTAAATTTAAAAGTAATATGAATAAACAAAATATATTTAATGAATAAATCCCCAAAGGTAAAATAAATTTTAAATGATAATATTGGTCTGAATCTTTCTTTGGAATAGCTAACATGAGAATATATA…
Core element 061	2998	1287825	1290786	2961	0.987658	2998	1	-	TGTCTGGTTTACTTTCTACCCAAACGAAAAATATGCTTACTAAAGATCTCCATGTGAAGTTTTCACATGACAATCAAAATTATGAAAAAGTAATCTCAGACAAGCAATACACACAAAATTATCGTTTATTATTTGTTTTTATTAATATACACATATTCACATGGTTTAGAATATATACATGGTGTGTCATTCACATCATGTAATTAATAGCAAACAAATTACAAGTAAAGTATCTGGTTAACTTGGCCAAAGTTAATTTTACTAATAATAAACTACAATTAAAAGTCATCTGAATAAATGAAATTATTTAATGAATAAATCCCCAGGGGTAAAATATATTTGAAATGATAATATTGGTCTGAATCTTTCTTTGAAATAGTTAACATGAGAATATATATT…
Core element 061	2998	1476412	1479418	3007	1.003	2998	1	-	TGTCTGGTTTACTTTTTACCCAAACAAAAAATATGCTTACTAAAGATCTCCATGTGAAGTTTTCACATGACAATCAAAATTATGAAAAAGGAATCTCAGACAAGCAATACACACAAAATTATGGTTTATTATTTGATTTTATTAATATACACATATTCACATGGTTTAGAATATATACATGGTGTGTCATTCACATCATGTAATTAATAGCATACAAATTACAAGTAAAGTATCTGGTTAACTTGGCCAAAGTTAATTTTACTAATAATAAACTACACTTAAAAGTCATCTGAATAAACGAAATTATTTAATGAATAAATACCCAAGGGTAAAATATATTTGAAATGATAATATTGGTCTGAATCTTTCTTTGCTATAGATAACATGAGAATATATATT…
Core element 061	2998	434114	436631	2518	0.839893	1	2515	+	CTGGTTTACTTTCTACCCAAACAAAAAATATACTTACTAAAGATCTCCATGTTAAGTTTTCACATGATAATCAAAATTATGAAAAAGGAATCTCACAAGCAATACACACAAAATTATGGTTTATTATTTGCTTTTTATTAATATACACATATTCACATGTTTTAGAATATACTCATGGTGTGTCATTCACATCATGTAATTAATAGCAAACAAATTACAAGTAATGTAACTGGTTAACTTGGCCAAAGTTAATTTTACTCATAATAAACTAAATTTAAAAGTAATATGAATAAACAAAATATATTTAATGAATAAATCCCCAAAGGTAAAATAAATTTTAAATGATAATATTGGTATGAATCTTTCTTTGGAATAGCTAACATGAGAATATATATTTAA…
Core element 061	2998	547999	550497	2499	0.833556	1	2497	+	CTGGTTTACTTTCTACCCAAACAAAAAATATACTTACTAAAGATCTCCATGTTAAGTTTTCACATGATAATCAAAATTATGAAAAAGGAATCTCACAAGCAATACACACAAAATTATGGTTTATTATTTGCTTTTTATTAATATACACATATTCACATGTTTTAGAATATACTCATGGTGTGTCATTCACATCATGTAATTAATAGCAAACAAATTACAAGTAATGTAACTGGTTAACTTTGCCAAAGTTAATTTTACTCATAATAAACTAAATTTAAAAGTAATATGAATAAACAAAATATATTTAATGAATAAATCCCCAAAGGTAAAATAAATTTTAAATGATAATATTGGTATGAATCTTTCTTTGGAATAGCTAACATGAGAATATATATTTAA…
Core element 061	2998	1132202	1135199	2998	1	1	2998	+	CTGGTTTACTTTTTACCCAAACAAAAAATATGCTTACTAAAGATCTCCATGTGAAGTTTTCACATGACAATCAAAATTATGAAAAAGGAATCTCAGACAAGCAATACACACAAAATTATGGTTTATTATTTGATTTTATTAATATATACATATTCACATGGTTTAGAATATATACATGGTGTGTCATTCACATCATGTAATTAATAGCATACAAATTACAAGTAAAGTATCTGGTTAATTTGGCCAAAGTTATTTTTACTAATAATAAACTACAATTAAAAATCATCTGAATAAACGAAATTATTTAATGAATAAATCCCCAGAGGTAAAATATATTTGAAATGATAATATTGGTCTGAATCTTTCTTTGGAATAGATAACATGAGAATATATATTTAA…
Core element 061	2998	1428633	1431641	3009	1.00367	1	2998	+	CTGGTTTACTTTTTACCCAAACAAAAAATATGCTTACTAAAGATCTTCATGTGAAGTTTTCACATGACAATCAAAATTATGAAAAAGGAATCTCAGACAAGCAATACACACAAAATTATGGTTTATTATTTGATTTTATTAATATACACATATTCACATGGTTTAGAATATATACATGGTGTGTCATTCACATCATGTAATTAATAGCATACAAATTACAAGTAAAGTATCTGGTTAACTTGGCCAAAATTAATTTTACTAATAATAAACTACAATTAAAAGTCATCTGAATAAACGAAATTATTTAATGAATAAATCCCCAGGGGTAAAATATATTTGAAATGATAATATTGGTCTGAATCTTTCTTTGGAATAGATAACATGAGAATATATATTTAA…
Core element 071	2400	631078	633264	2186	0.910833	2400	1	-	GTACACGCACTTTGGAGAATATCATAATCATAGCTACAGGTAATGGACTGATATTTGACACTCTTGCTTTCCTTTAGAACTTCCAGAACTTATTACAATTTCCTCACAGACATATTGCTATCAGCTTGCACATGAAAATTACCTTGTATGTCTTCGAGAACTTTGACATGGTTCTTCAATGTGATGGTCTTCCCATTTGTAACCTAATATACAGCAGCAGAAAATGAATGATATGTTATTAGAAATTAGGAATAATTGAAGTTACTGTAAATTTTCACAGCTGTGAACCTGATTTTTTCACCTCAATCTTACTTGTTCTAAATTTAAATAACAGAAGATCATCAATAACCAAAAAACATTTGTTCGCTTAATTTGAAAAGCAAAAGAAAATTCACAGTT…
Core element 071	2400	765030	767224	2194	0.914167	2400	1	-	GTACACGGACTAGCGAGAATATCATAATCATAGCTACAGTCAATGGACTGATATTTGACACTCTTGCTTTTCTTTAGAACTTCCAGGACTTATTAAAATTTCCTCACAGACATATTTGTATCAGCTTGAACATGAAAATTACCTTGTATGTCTTCGAGAACTTTGACATGATTCTTCAATATGATGGTCTTCCCATTTGTAGCCTAAAATACAGCAACAGAAAATGAATGATATGTTATTAGAAATTAGGAATAATTGAGGTTACTGTAAATATTCACAGCTGTGGACCTGATTTATTCACCTCAATCTTACTTGTGCTCAATTTAAATAACAGAAGATCATCAATAACCAAAACACATTTGTCCCCTTAGTTTGAAAAGCAAAAGAAAATTCACAGTC…
Core element 071	2400	846274	848468	2194	0.914167	2400	1	-	GTACACGGACTAGCGAGAATATCATAATCATAGCTACAGTCAATGGACTGATATTTGACACTCTTGCTTTTCTTTAGAACTTCCAGGACTTATTAAAATTTCCTCACAGACATATTTGTATCAGCTTGAACATGAAAATTACCTTGTATGTCTTCGAGAACTTTGACATGATTCTTCAATATGATGGTCTTCCCATTTGTAGCCTAAAATACAGCAACAGAAAATGAATGATATGTTATTAGAAATTAGGAATAATTGAGGTTACTGTAAATATTCACAGCTGTGGACCTGATTTATTCACCTCAATCTTACTTGTGCTCAATTTAAATAACAGAAGATCATCAATAACCAAAACACATTTGTCCCCTTAGTTTGAAAAGCAAAAGAAAATTCACAGTC…
Core element 071	2400	1252627	1254815	2188	0.911667	2400	1	-	GTACACGCACTTTCGAGAATATCATAATCATAGCTACAGGTAATGGACTGATATTTGACACTCTTGCTTTCCTTTAGAACTTCCAGAACTTACTACAATTTCCTCACAGACATATTTCTATCAGCTTGCACATGAAAATTACCTTGTATGTCTTCGAGAACATTGACATGATTCTTCAATGTGATGGTCTTCCCATTTGTAGTCTAAAATACAGCAACAGAAAATGAATGATATGTTATTAGAAATTAGGAATAATTGAAGTTACTGTAAATTTTCAGCTGTGAACCTGAATTTTTTACCTCAATCTTACTTGTTCTAAATTTAAATAACAGAAGGTCATCAATAACCAAAACACATTTGTTCCCTTAATTTGAAAAGCAAAAGAAAACTCACAGTCTT…
Core element 071	2400	1299556	1301749	2193	0.91375	2400	1	-	GTACACGGACTTGCAAGAATATCATAATCAAAGTTACAGGTAATGGACTGATATTTGACACTCTTGCTTTTCTTTAGAACTTCCAGAACTTATTACAATTTCCTCACAGACATATTTGTATCAGCTTGAACATGAAAATTACCTTGTATGTCTTTGAGAACTTTGACATGGTTCTTCAATATGATGGTCTTCCCATTTGTAGCCTAAAATACAGCAAAGAAAATGAATGATATCTTATTAGAAATTAGGAATAATTGAAGTTACTGTAAATTTTCACAGCTGTGAACCTGATTTATTCACCTCAATATTACTTGTTCTCAATTTAAATAACAGAAGATCATCAATAACCAAAACACATTTGTTCCCTTAATTTGAAAAGCAAAAGAAAATTCACAGTCT…
Core element 071	2400	277729	279923	2194	0.914167	1	2400	+	CACGGACTAGCGAGAATATCATAATCATAGCTACAGGTAATGGACTGATATTTGACACTCTTGCTTTTCTTTAGAACTTCCAGAACTTATTACAATTTCCTTACAGACATATTTGTATCAGCTTGAACATGAAAATTACCTTGTATGTCTTCGAGAACTTTGGCATGGTTCTTCAATATGATGGTCTTCCCATTTGTAGCCTAAAATACAGCAACAGAAAATGAATGATATGTTATTAGAAATTAGGAATAATTGAGGTTACTGTAAATATTCACAGCTGTGGACCTGATTTATTCACCTCAATCTTACTTGTGCTCAATTTAAATAACAGAAGATCATCAATAACCAAAACACATTTGTTCCCTTAATTTGAAAAGCAAAAGAAAATTCACAGCCTTA…
Core element 071	2400	420776	422970	2194	0.914167	1	2400	+	CACGGACTAGCGAGAATATCATAATCATAGCTACAGTCAATGGACTGATATTTGACACTCTTGCTTTTCTTTAGAACTTCCAGGACTTATTAAAATTTCCTCACAGACATATTTGTATCAGCTTGAACATGAAAATTACCTTGTATGTCTTCGAGAACTTTGACATGATTCTTCAATATGATGGTCTTCCCATTTGTAGCCTAAAATACAGCAACAGAAAATGAATGATATGTTATTAGAAATTAGGAATAATTGAGGTTACTGTAAATATTCACAGCTGTGGACCTGATTTATTCACCTCAATCTTACTTGTGCTCAATTTAAATAACAGAAGATCATCAATAACCAAAACATATTTGTTCCCTTAATTTGAAAAGCAAAAGAAAATTCACAGTCTTA…
Core element 071	2400	534649	536843	2194	0.914167	1	2400	+	CACGGACTAGCGAGAATATCATAGTCATACCAACAGTCAATGGACTGATATTTGACACTCTTGCTTTTCTTTAGAACTTCCAGGACTTATTAAAATTTCCTCACAGACATATTTGTATCAGCTTGAACATGAAAATTACCTTGTATGTCTTCGAGAACTTTGACATGATTCTTCAATATGATGGTCTTCCCATTTGTAGCCTAAAATACAGCAACAGAAAATGAATGATATGTTATTAGAAATTAGGAATAATTGAGGTTACTGTAAATATTCACAGCTGTGGACCTGATTTATTCACCTCAATCTTACTTGTGCTCAATTTAAATAACAGAAGATCATCAATAACCAAAACACATTTGTCCCCTTAGTTTGAAAAGCAAAAGAAAATTCACAGTCTTA…
Core element 071	2400	964628	966747	2119	0.882917	71	2400	+	TTAGAACTTCCAGAACTTATAACAATTTCTTCACAAACATATTTGTATCAGCATGAACATGAAAATTACCTTGTATGTCTTTGAGAACTTTGACATGGTTCTTCAATATGATGGTCTTCCCATTTGTAGCCTAAAATACAGCAACAGAAAATGAATGATATGTTATTAGAAATTAGGAATAATTGAAGTTACTGTAAATTTTTCACAGCTGTGAACCTGATTTATTCACCTCAATCTTACTTATTCTCAATTTAAATAACAGAAGATCATCAATAACCAAAACACATTTGTTCCCTTAATTTGAAAAGCAAAAGAAAATTCACAGTCTTACCTATAGAAGTAAGGTTCCGGTAGGTGTCCAACATCACATCTTTGTAGAGATTCATCTGGGAAGGATCC…
Core element 071	2400	1011848	1014023	2175	0.90625	15	2400	+	AATATCATAATCATAGGTACAGTCAATGGACTGATATTTGACACTCTTGCTTTTCTTTAGGACTTCCAGGACTTATTAAAATTTCCTCACAGACATATTTGTATCAGCTTGCACATGAAAATTACCTTGTATGTCTTCGAGAACTTTGACATGGTTCTTCAATATGATGGTCTTCCCATTTGTAGCCTAAAATACAGCAACAGAAAATGAATGATATGTTATTAGAAATTAGGAATAATTGAGGTTACTGTAAATATTCACAGCCGTGAACCTGATTTATTCACCTCAATCTTACTTGTGCTCAATTTAAATAACAGAAGATCATCAATAACCAAGAAACATTTGTTCCCTTAATTTGAAAAGCAAAAGAAAATTCACAGTCTTACCTATAGAAGTAAG…
Core element 071	2400	1070712	1072898	2186	0.910833	1	2400	+	CACGCACTTTCGAGAATATCATAATCATAGCTACAGGTAATGGACTGATATTTGACACTCTTGCTTTCCTTTAGAACTTCCAGAACTTACTACAATTTCCTCACAGACATATTTCTATCAGCTTGCACATGAAAATTACCTTGTATGTCTTCGAGAACATTGACATGATTCTTCAATGTGATGGTCTTCCCATTTGTAGCCTAAAATACAGCAACAGAAAATGAATGATATGTTATTAGAAATTAGGAATAATTGAAGTTACTGTAAATTTTCAGCTGTGAACCTGAATTTTTTACCTCAATCTTACTTGTTCTAAATTTAAATAACAGAAGGTCATCAATAACCAAAACACATTTGTTCCCTTAATTTGAAAAGCAAAAGAAAATTCAGTCTTACCTA…
Core element 071	2400	1161580	1163769	2189	0.912083	1	2400	+	CACGCACTTTCGAGAATATCATAATCATAGCTACAGGTAATGGACTGATATTTGACACTCTTGCTTTTCTTTAGAACTTCCAGAACTTACTACAATTTCCTCACAGACATATTTGTATCAGCTTGCACATGAAAATTACCTTGTATGTCTTCGAGAACTTTGACATGGTTCTTCAATATGATGGTCTTCCCATTTGTAGCCTAAAATACAGCAAAAGAAAATGAATGATATGTTATTAGAAATTAGGAATAATTGAAGTTACTGTAAATTTTCACAGCTGTGAACCTGATTTTTTCACCTCAATCTTACTTGTTCTCAATTTAAATAACAGAAGATCATCAATAACCAAAAAACATTTGTTCGCTTAATTTAAAAAGCAAAAGAAAATTCACAGTCTTA…
Core element 071	2400	1401106	1403292	2186	0.910833	1	2400	+	CACGCACTTTCGAGAATATCATAATCATAGCTACAGGTAATGGACTGATATTTGACACTCTTGCTTTCCTTTAGAACTTCCAGAACTTATTACAATTTCCTCACAGACATATTGCTATCAGCTTGCACATGAAAATTACCTTGTATGTCTTCGAGAACTTTGACATGGTTCTTCAATGTGATGGTCTTCCCATTTGTAACCTAATATACAGCAGCAGAAAATGAATGATATGTTATTAGAAATTAGGAATAATTGAAGTTACTGTAAATTTTCACAGCTGTGAACCTGATTTTTTCACCTCAATCTTACTTGTTCTAAATTTAAATAACAGAAGATCATCAATAACCAAAAAACATTTTTTCGCTTAATTTGAAAAGCAAAAGAAAATTCACAGTTTAC…
Core element 071	2400	1522800	1525199	2400	1	1	2400	+	CACGCACTTTTGAGAATATCATAATCATAGCTACAGGTAATGGACTGATATTTGACACTCTTGCTTTTCTTTAGAACTTCCAGAACTTATAACAATTTCTTCACAAACATATTTGTATCAGCTTGAACATGAAAATTACCTTGTATGTCTTTGAGAACTTTGACATGGTTCTTCAATATGATGGCCTTCCCATTTGTAGCCTAAAATACAGCAACAGAAAATGAATGATATGTTATTAGAAATTACGAATAATTGAAGTTACTGTAAATTTTTCACAGCTGTGAACCTGATTTATTCACCTCAATCTTACTATTCTCAATTTAAATAACAGAAGATCATCAATAACCAAAACACATTTGTTCCCTTAATTTGAAAAGCAAAAGAAAATTCACAGTCTTA…
Core element 071	2400	1582648	1584833	2185	0.910417	1	2400	+	CACGCACTTTCGAGAATATCATAATCATAGCTACAGGTAATGGACTGATATTTGACACTCTTGCTTTTCTTTAGAACTTCCAGAACTTACTACAATTTCCTCACAGACATATTTCTATCAGCTTGCACATGAAAATTACCTTGTATGTCTTCGAGAACTTTGACATGGTTCTTCAATGTGATGGTCTTCCCAATTGTAACCTAATATACAGCAGCAGAAAATGAATGATATGTTATTAGAAATTAGGAATAATTGAAGTTACTGTAAATTTTCACAGCTGTGAACCTGATTTTTTCACCTCAATCTTACTTGTTCTAAATTTAAATAACAGAAGATCATCAATAACCAAAACACATTTGTTCGCTTAATTTGAAAAGCAAAAGAAAATTCACAGTTTAC…
Core element 103.1	1802	220945	222741	1797	0.997225	1802	1	-	AGGCAAAACACCAATGCACATAAAATGAAAGTTAATTAACTAGTTAATGTGAAAAATTAAAGTTAGCATAGTTAAATGTAGCATGGTATGTGGGAATTTAGGTGGCTGTATAAACCCCCATTTTTACTTTTAAATTTTGTGTTTTAAGTATTTGAAATGTGTCATTCTGGAATAACTTTACCCTGTGGATTATAAGAATTCTAGTAATACAATCACTATTCCACAATTTGCAAAACTCCTTCAAACTTTTGCTAGTATAAGCAGGACCCACTATCAGTTATCAGTTGTAAGAAGAGTTCTAGAAAGAAAATAGAGTATAATAAATGACTAATGAGACCCAGGAGTGTTTTAGCCCTGAAGCCAAGAAGCAACAATCATATTAGAAAAAGTATTAACCAT…
Core element 103.1	1802	356564	358361	1798	0.99778	1802	1	-	AGGCAAAACACCAATGCACATAAAATGAAAGTTAATTAACTAGTTAATGTGAAAAATTAAAGTTAGCATAGTTAAATGTAGCATGGTATGTGGGAATTTAGGTGGCTGTATAAACCCCCATTTTTACTTTTAAATTTTGTGTTTTAAGTATTTGAAATGTGTCATTCTGGAATAACTTTACCCTGTGGATTATAAGAATTCTAGTAATACAATCACTATTCCACAATTTGCAAAACTCCTTCGAACTTTTGCTAGTATAAGCAGGACCCACTATCAGTTATCAGTTGTAAGAAGAGTTCTAGAAAGAAAATAGAGTATAATAAATGACTAATGAGACCCAGGAGTGTTTTAGCCCTGAAGCCAAGAAGCAACAATCATATTAGAAAAAGTATTAACCAT…
Core element 103.1	1802	577406	579197	1792	0.994451	1799	1	-	AGGCAAAACACCAATGCACATAAAATGAAAGTTAATTAACTAGTTAATGTGAAAAATTAAAGTTAGCATAGTTAAATGTAGCATGGTATGTGGGAATTTAGGTGGCTGTACAAACCCCCATTTTTACTTTTAAATTTTGTGATTTAAGTATTTGTAATGTGTCATTCTGAAATAACTTTACCCCGTGGATTGTAAAGAATTCTAGTAATACGATCACTATTCCACAATTTGCAATATTCCTTTAAACTTTTGCTAGAATAAGCAGGACCCACTATCAGTTTTCAGTTGTAAGAAGAGTTCTAGAAAGAAAATAGAGTATAATAAATGACTAATGAGACCCAAGATTGTTTTAGCCCTGAATCCAAGAAGCAACAATCATATTAGAAAAAGTATTAACCA…
Core element 103.1	1802	729533	731333	1801	0.999445	1802	1	-	AGGCAAAACACCAATGCACATAAAATGAAAGTTAATTAACTAGTTAATGTGAAAAATTAAAGTTAGCATAGTTAAATGTAGCATGGTATGTGGGAATTTAGGTGGCTGTACAAACCCCCATTTTTAATTTTAAATTTTGTGTTTTAAGTATTTGAAATGTGTCATTCTGAAATAACTTTACCCTGTGGATTGTAAAGAATTCTAGTAATATGATCACTATTCCACAATTTGCAAAACTCCTTCAAACTTTTGCTACTATAAGCAGGACCGACTATCAGTTTTCAGTTGTAAGAAGAGTTCTAGAAAGAAAACGGAGTATAATAAATGACTAATTAGACCCAAGATTGTTTCAGCCCTGAAGCCAAGAAGCAACAATCATATTAGAAAAAGTATTAACCG…
Core element 103.1	1802	824575	826369	1795	0.996115	1802	1	-	AGGCAAAACACCAATGCACATAAAATGAAAGTTAATTAACTAGTTAATGTGAAAAATTAAAGTTAGCATAGTTAAATGTAGCATGGTATGTGGGAATTTAGGTGGCTGTATAAACCCCCATTTTTACTTTTAAATTTTGTGTTTTAAGTATTTGAAATGTGTCATTCTGGAATAACTTTACCCTGTGGATTATATGAATTCTAGTAATACGATCACTATTGCACAATTTGCAAAACTCCTTCAAACTTTTGCTAGTATAAACAGGACCCACTATCAGTTTTCAGTTGTAAGAAGAGTTCTAGAAAGAAAATGGAGTATAATAAATGACTAATGAGACCCAGGAGTGTTTTAGCCCTGAATCCAAGAAGCAACAATCATATTAGAAAAAGTATTAACCAT…
Core element 103.1	1802	1201804	1203586	1783	0.989456	1799	1	-	AGGCAAAACACCAATGCACATAAAATGAAAGTTAATTAACTAGTTAATGTGAAAAATTAAAGTTAGCATAGTTAAATGTACCATGGTATGTGGGAATTTATGTGGTTGTATAAACCCCCATTTTTACTTTTAAATTTTGTGATTTAAGTATTTGAAATGTGCCATTCTGAAATAACTTTACTCTGTGGATTGTAAAGAATTCTAGTAATATGATCACTATTCCACAATTTGCAATATTCCTTTAAACTTTGCTAGAATAAGCAGGACCCACTATCAGTTTTCAGTTGTAAGAAGAGTTCTAGAAAGAAAATAGAGTATAATAAATGACTAATGAGACCCAAGATTGTTTTAGCCCTGAAGCCAAGAATCAACAATCATATTAGAAAAAAGTATTAACTA…
Core element 103.1	1802	196163	197712	1550	0.860155	242	1799	+	ATCTTTTGCTAGAATAAGCAGGACCCACTATCAGTTTTCAGTTGTAAGAAGAGTTCTAGAAAGAAAATAGAGTATAATAAATGACTAATGAGACCCAAGATTATTTTAGCCCTGAAGTCAAGAATCAACAATCATATTAGAAAAAAGTATTAACTATTATATGAACATATTTGAAATGTCCAATTTCTGACTGTTTTATTTTAACCCTTGAGAATTAATTCCACAAGAAGAGGGCAGTGGTGTGAAAGAACAAGAAGTGAAGAAGTTCATGAGATTTTTGAGTGGCCTGGAAAGTATTGGTGGTGAGGAAGCAAGCACATCAACTGGAGCATTAGTGGATGTTAAGGTACCTGCCAGATAAGAATGAACATACTGAGTTAGGAAAACTTGAGGTCATTG…
Core element 103.1	1802	331251	333033	1783	0.989456	1	1799	+	CAAAACACCAATGCACATAAAATGAAAGTTAATTAACTAGTTAATGTGAAAAATTAAAGTTAGCATAGTTAAATGTAGCATGGTATGTGGGAATTTATGTGGTTGTATAAACCCCCATTTTTACTTTTAAATTTTGTGATTTAAGTATTTGAAATGTGCCATTCTGAAATAACTTTACTCTGTGGATTTTAAAGAATTCTAGTAATATGATCACTATTCCACAATTTGCAATATTCCTTTAAACTGTGCTAGAATAAGCAGGACCCACTATCAGTTTTCAGTTGTAAGAAGAGTTCTAGAAAGAAAATAGAGTATAATAAATGACTAATGAGACCCAAGATTGTTTTAGCCCTGAAGCCAAGAATCAACAATCATATTAGAAAAAAGTATTAACTATTA…
Core element 103.1	1802	556759	558553	1795	0.996115	1	1802	+	CAAAACACCAATGCACATAAAATGAAAGTTAATTAACTAGTTAATGTGAAAAATTAAAGTTAGCATAGTTAAATGTAGCATGGTATGTGGGAATTTAGGTGGCTGTATAAACCCCCATTTTTACTTTTAAATTTTGTGTTTTAAGTATTTGAAATGTGTCATTCTGGAATAACTTTACCCTGTGGATTATATGAATTCTAGTAATACGATCACTATTGCACAATTTGCAAAACTCCTTCAAACTTTTGCTAGTATAAACAGGACCCACTATCAGTTTTCAGTTGTAAGAAGAGTTCTAGAAAGAAAATGGAGTATAATAAATGACTAATGAGACCCAGGAGTGTTTTAGCCCTGAATCCAAGAAGCAACAATCATATTAGAAAAAGTATTAACCATTAC…
Core element 103.1	1802	803917	805708	1792	0.994451	1	1799	+	CAAAACACCAATGCACATAAAATGAAAGTTAATTAACTAGTTAATGTGAAAAATTAAAGTTAGCATAGTTAAATGTAGCATGGTATGTGGGAATTTAGGTGGCTGTATAAACCCCCATTTTTACTTTTAAATTTTGTGATTTAAGTATTTGTAATGTGTCATTCTGAAATAACTTTACCCTGTGGATTGTAAAGAATTCTAGTAATACGATCACTATTCCACAATTTGCAATATTCCTTTAAACTTTTGCTAGAATAAGCAGGACCCACTATCAGTTTTCAGTTGTAAGAAGAGTTCTAGAAAGAAAATAGAGTATAATAAATGACTAATGAGACCCAAGATTGTTTTAGCCCTGAATCCAAGAAGCAACAATCATATTAGAAAAAGTATTAACCATTA…
Core element 103.1	1802	1031013	1032808	1796	0.99667	1	1802	+	CAAAACACCAATGCACATAAAATGAAAGTTAATTAACTAGTTAATGTGAAAAATTAAAGTTAGCATAGTTAAATGTAGCATGGTATGTGGGAATTTAGGTGGCTGTATAAACCCCCATTTTTCCTTTTAAATTTTGTGTTTTAAGTATTTGAAATGTGTCATTCTGGAATAACTTTACCCTGTGGATTATAAGAATTCTAGTAATACAATCACTATTCCACAATTTGCAAAACTCCTTCAAACTTTTGCTAGTATAAGCAGGACCCACTATCACTTTTCAGTTGTAAGAAGAGTTCTAGAAAGAAAATAGAGTATAATAAATGACTGATGAGACCCAGGAGTGTTTTAGCCCTGAAGCCAAGAAGAAACAATCATATTAGAAAAAGTATTAACCATTAC…
Core element 103.1	1802	1177061	1178859	1799	0.998335	1	1802	+	CAAAACACCAATGCACATAAAATGAAAGTTAATTAACTAGTTAATGTGAAAAATTAAAGTTAGCATAGTTAAATGTAGCATGGTATGTGGGAATTTAGGTGGCTGTATAAACCCCCATTTTTCCTTTTAAATTTTGTGTTTTAAGTATTTGAAATGTGTCATTCTGGAATAACTTTACCCTGTGGATTATAAGAATTCTAGTAATACAATCACTATTCCACAATTTGCAAAACTCCTTCGAACTTTTGCTAGTATAAGCAGGACCCACTATCAGTTATCAGTTGTAAGAAGAGTTCTAGAAAGAAAATAGAGTATAATAAATGACTAATGAGACCCAGGAGTGTTTTAGCCCTGAAGCCAAGAAGCAACAATCATATTAGAAAAAGTATTAACCATTAC…
Core element 103.1	1802	1345800	1347601	1802	1	1	1802	+	CAAAACACCAATGCACATAAAATGAAAGTTAATTAACTAGTTAATGTGAAAAATTAAAGTTAGCATAGTTAAATGTAGCATGGTATGTGGGAATTTAGGTGGCTGTACAAACCCCCATTTTTAATTTTAAATTTTGTGTTTTAAGTATTTGAAATGTGTCATTCTGAAATAACTTTACCCTGTGGATTGTAAAGAATTCTAGTAATATGATCACTATTCCACAATTTGCAAAACTCCTTCAAACTTTTGCTACTATAAGCAGGACCGACTATCAGTTTTCAGTTGTAAGAAGAGTTCTAGAAAGAAAACGGAGTATAATAAATGACTAATTAGACCCAAGATTGTTTCAGCCCTGAAGCCAAGAAGCAACAATCATATTAGAAAAAGTATTAACCGTTA…
Core element 103.1	1802	1455880	1457671	1792	0.994451	1	1799	+	CAAAACACCAATGCACATAAAATGAAAGTTAATTAACTAGTTAATGTGAAAAATTAAAGTTAGCATAGTTAAATATAGCATGGTATGTGGGAATTTATGTGGTTGTATAAACCCCCATTTTTACTTTTAAATTTTGTGATTTAAGTATTTGAAATGTGTCATTCTGAAATAACTTTACCCTGTGGATTGTAAAGAATTCTAGTAATACAATCACTATTCCACAATTTGCAATATTCCTTTAAACTTTTGCTAGAATAAGCAGGACCCACTATCAGTTTTCAGTTGTAAGAAGAGGTCTAGAAAGAAAATAGAGTATAATAAATGACTAATGAGACCCAAGATTGTTTTAGCCCTGAAGCCAAGAAGCAACAATCATATTAGAAAAAAGTATTAACTATT…
Core element 103.2	1686	217408	218598	1191	0.706406	1187	1	-	GAGCCAGGAAGTGGGAGTGGTTGGGTTGGTGAGCAGGGAGAGGGGTGAGGGGATAGGGGTGTGTTTGGAGGGCAAATGAGGAAAAGGGAAAGCATTTGACATGTAAATAAAGAAAATATCTAATAAAAAATAAAAAGTTACACTTAATTGAAAAACCTAAAGTTAAGATTAATATAATACCTAGGTAAAGCAAGTTATTTAATCTTGTTTCAGGACATGTTCTCAGATGTATGTGATATTATATTACCATTCTGTAAATTATTTAACAAAACGAACTAAAATCTAATGCATTCCTTGTGGTATATAAAGTGGAGTGTTAAGCTACAACAGGAAGCTCCCACACTGGTCTGTAATATATGCCTATGGGTAGCATTGTTCTGAGGGTTACTTAAGTTGAGT…
Core element 103.2	1686	352999	354189	1191	0.706406	1187	1	-	GAGCCAGGAAGTGGGAGTGGTTGGGTTGGTGAGCAGGGAGAGGGGTGAGGGGATAGGGGTGTGTTTGGAGGGCAAATGAGGAAAAGGGAAAGCATTTGACATGTAAATAAAGAAAATATCTAATAAAAAATAAAAAGTTATACTTAATTGAAAAACCTGAAGTTAAGATTAATATAATACCTAGGTAAAACAAGTTATTTAATCTTGTTTCAGGACATGTTCTCAGATGTATGTGATATTATATTACCATTCTGTAAATTATTTAACAAAACGAACTAAAATCTAATGCATTCCTTGTGGTATATAAAGTGGAATGTTAAGCTACAACAGGAAGCTCCCACACTGGTCTGTAATATATGCCTATGGGTAGCATTGTTCTGAGGGTTACTTAAGTTGAGT…
Core element 103.2	1686	723616	725302	1687	1.00059	1686	1	-	GAGCCAGGAAGTGGGAGTGGTAGGGTTGGTGAGCAGGGACAAGGGTGAGGGGATAGGGGTGTGTTTGGAGGGCAAATGAGGAAAGGGGAAAGCATTTGACATAAAGAAAATATCTAATAAAAAATAAAAAGTTACACTTAATTGAAAAACCTGAAGTTAAGATTAAGATAATACCTAGGTAAAGCAAGTTATTTAATCTTGTTTCAGGATGACATGTTCTCAGATGTATGTGATATTATATTACCATTCTGTAAATTATTTAACAAAACGAACTAAAATCTAATGCATTCCTTGTGGTGTATAAACTGGAGTGTTAAGCTACAACAGGAAGCTACCACAATGGTCTGTAATATATGCCTATGGGTACCATTGTTCTGAGGGTTACTGAACTTGAGTTGA…
Core element 103.2	1686	820417	822115	1699	1.00771	1686	1	-	GAGCCAGGAAGTGGGAGTGGTTGGGTTGGTGAGCAGGGAGAGGGGTGAGGGGATAGGGGTGTGTTTGGAGGGCAAATAAGGAAAGGGGAAAGCATTTGACATGTAAATAAAGAAAATATCTAATAAAAAATAAAAAGTTACACTTAATTGAAAAACCTAAAGTTAAGATTAATATAATACCTAGGTAAAGCAAGTTATTTAATCTTGTTTCAGGACGACATGGTCTCAGATGTATGTGATATTATATTACCATTCTGTAAATTATTTAGCAAAACGAACTAAAATGTAATGCATTCCTTGTGGTATATAAAGTGGAGTGTTAAGCTACAACAGGAAGCTACCACACTGGTCTGTAATATATGCCTATGGGTAGCATTGTTCTGAGGGTTACTTAAGTTG…
Core element 103.2	1686	561000	562698	1699	1.00771	1	1686	+	CCAGGAAGTGGGAGTGGTTGGGTTGGTGAGCAGGGAGAGGGGTGAGGGGATAGGGGTGTGTTTGGAGGGCAAATAAGGAAAGGGGAAAGCATTTGACATGTAAATAAAGAAAATATCTAATAAAAAATAAAAAGTTACACTTAATTGAAAAACCTAAAGTTAAGATTAATATAATACCTAGGTAAAGCAAGTTATTTAATCTTGTTTCAGGACGACATGGTCTCAGATGTATGTGATATTATATTACCATTCTGTAAATTATTTAGCAAAACGAACTAAAATGTAATGCATTCCTTGTGGTATATAAAGTGGAGTGTTAAGCTACAACAGGAAGCTACCACACTGGTCTGTAATATATGCCTATGGGTAGCATTGTTCTGAGGGTTACTTAAGTTGAGT…
Core element 103.2	1686	1035103	1036293	1191	0.706406	1	1187	+	CCAGGAAGTGGGAGTGGTTGGGTTGGTGAGCAGGGAGAGGGGTGAGGGGATAGGGGTGTGTTTGGAGGGCAAATGAGGAAAAGGGAAAGCATTTGACATGTAAATAAAGAAAATATCTAATAAAAAATAAAAAGTTACACTTAATTGAAAAACCTAAAGTTAAGATTAATATAATACCTAGGTAAAGCAAGTTATTTAATCTTGTTTCAGGACATGTTCTCAGATGTATGTGATATTATATTACCATTCTGTAAATTATTTAACAAAACGAACTAAAATGTAATGCATTCCTTGTGGTATATAAAGTGGAGTGTTAAGCTACTACAGGAAGCTCCCACATTGGTCTGTAATATATGCCTATGGGTAGCATTGTTCTGAGGGTTACTTAAGTTGAGTTGA…
Core element 103.2	1686	1181170	1182360	1191	0.706406	1	1187	+	CCAGGAAGTGGGAGTGGTTGGGTTGGTGAGCAGGGAGAGGGGTGAGGGGATAGGGGTGTGTTTGGAGGGCAAATGAGGAAAAGGGAAAGCATTTGACATGTAAATAAAGAAAATATCTAATAAAAAATAAAAAGTTACACTTAATTGAAAAACCTAAAGTTAAGATTAATATAATACCTAGGTAAAGCAAGTTATTTAATCTTGTTTCAGGACATGTTCTCAGATGTATGTGATATTATATTACCATTCTGTAAATTATTTAACAAAACGAACTAAAATGTAATGCATTCCTTGTGGTATATAAAGTGGAGTGTTAAGCTACTACAGGAAGCTCCCACACTGGTCTGTAATATATGCCTATGGGTAGCATTGTTCTGAGGGTTACTTAAGTTGAGTTGA…
Core element 103.2	1686	1348245	1349930	1686	1	1	1686	+	CCAGGAAGTGGGAGTGGTAGGGTTGGTGAGCAGGGACAAGGGTGAGGGGATAGGGGTGTGTTTGGAGGGCAAATGAGGAAAGGGGAAAGCATTTGACATAAAGAAAATATCTAATAAAAAATAAAAAGTTACACTTAATTGAAAAACCTGAAGTTAAGATTAAGATAATACCTAGGTAAAGCAAGTTATTTAATCTTGTTTCAGGATGACATGTTCTCAGATGTATGTGATATTATATTACCATTCTGTAAATTATTTAACAAAACGAACTAAAATCTAATGCATTCCTTGTGGTGTATAAACTGGAGTGTTAAGCTACAACAGGAAGCTACCACAATGGTCTGTAATATATGCCTATGGGTACCATTGTTCTGAGGGTTACTGAACTTGAGTTGAATC…
Core element 108	3000	619585	622590	3006	1.002	3000	1	-	TGAAGCGTCCTCAGGTTGTCATTGACTTCTACGAGGAGCGGCTGACTTGGCATTCTTGTCCTGAAGATGAAGCACAATAATTGTTTGCATTTATATATATAAAATCTGGATCTTGGGTTTTGAATTACTAGTGTGAAAAAATAGCATTCTAGTGAAAATCAAGATTGATATGCTGGTTTTGAAAGTATTGACAGTAGTTGGGATATTTTTGGTTTTTGTTCTGCATCAAAAGACACTGATTCCTTTGAGCAAGTAAGAACTTTCTGTAGTTGCTTCCCTTAACAATAGCCTTAACCATAGAATATTTGATACCATGTTGTATTTCCTCAGCTTTGAAGAACAGCTTTTCTTAAACGCTCGGGAGATTTTACAGTTATTACTCAAGTCAGAACTGATTTT…
Core element 108	3000	77894	80350	2457	0.819	529	3000	+	TTCCCTCCTTGTGAACATTTTCCTGAAATCATAACCTTTCAGATTAAGCAGATTCTGCAATTTATTGGATAGTTTAAAGGCAACAACATCAGAATTGATGTATTATCACATAAATACAGTGGTATATTTACAGAGTGTTGTACACGCCCCCTTTGGAAAATGGAATTAGACTAAGTAATAGTGTGCTTTAATAACAAGACTTGGGCTAGAGGCAGATAGAGCTCTGACCTAAGAAGCCAGCTGAGAGGCAGAGGCAGGTCCAGGTCAGCCAGTCTGTGTAAAGGTTCCTCTGGTGAACCATCCCTTTGTTGAAAGTTAAAGTCTGTACTAAAAAGTTATGATTCATGGAATCTGTTTGATGTGGAAATAGAATCGTGGTTGGAGCTGATGTTGGCAATT…
Core element 108	3000	145370	148385	3016	1.00533	1	3000	+	AGCGTCCTCAGGTTGTCATTGACTTCTACAAGGAGCGGCTGACTTGGCATTCTTGTCCCGAAGATGAAGCACAATAATTGTTTGCATTTATATATATAAAATCTGGATCTTGGGTTTTGAATTACTAGTGTGAAAAAATAGCAATCTAGTAAAAATCAAGTTTGATATGCTGGTTTTGAAAGTATTGACACTAGTTGGGATATTTTTGGTTTTTGTTCTGCATCAAAAGGCACTGATTCCTTTGGGCAAGTGAGAACCTTCTGTAGTTGCTTCCCTTAACAATAGAATATATGATACCATGTTGTATTTCCTCAGCTTTGAAGAACAGCTTTTCTTAAATGCTGGGGAGATTTTACAGTTATTACTCAAGTCAGAACTGATTTTTAACTGGGACACAGA…
Core element 108	3000	287939	290587	2649	0.883	1	2664	+	AGCGTCCTCAGGTTGTCATTGACTTCTACAAGGAGCGGCTGACTTGGCATTCTTGTCCCGAAGATGAAGCACAATAATTGTTTGCATTTATATATATATAAAATCTGGATCTTGGGTTTTGAATTACTAGTGTGAAAAAATAGCAATCTAGTAAAAATCAAGTTTGATATGCTGGTTTTGAAAGTATTGACACTAGTTGGGATATTTTTGGTTTTTGTTCTGCATCAAAAGGCACTGATTCCTTTGGGCAAGTGAGAACCTTCTGTAGTTGCTTCCCTTAACAATAGAATATATGATACCATGTTGTATTTCCTCAGCTTTGAAGAACAGCTTTTCTTAAATGCTGGGGAGATTTTACAGTTATTACTCAAGTCAGAACTGATTTTTAACTGGGACACA…
Core element 108	3000	1593300	1596299	3000	1	1	3000	+	AGCGTCCTCAGGTTGTCATTGACTTCTACGAGGAGCGGCTGACTTGGCATTCTTGTCCTGAAGATGAAGCACAATAATTGTTTGCATTTATATATATATAATCTGGATCTTGGGTTTTGAATTACTAGTGTGAAAAAATAGCATTCTAGTGAAAATCAAGATTGATATGCTGGTTTTGAAAGTATTGACAGTAGTTGGGATATTTTTGGTTTTTGTTCTGCATCAAAAGACACTGATTCCTTTGAGCAAGTAAGAACTTTCTGTAGTTGCTTCCCTTAACAATAGCCTTAACCATAGAATATTTGATACCATGTTGTATTTCCTCAGCTTTGAAGAACAGCTTTTCTTAAACGCTGGGGAGATTTTACAGTTATTACTCAAGTCAGAACTGATTTTTAA…
Core element 109	1679	576599	578278	1680	1.0006	1679	1	-	CACAGAGAAACCTGTCTCAAAAAATTTTTTTTGACTGAATGGGCTGGAGAGATGGTTCAGTGGTTAAGAGTACTGACTGCTCTTCCAGAGATCCTGAGTTCAATTCCCAGCAACCACATGGTGGTTCACAACCATCTGTAATGGCATCTGATGCTCTCTTCTGCTATGTCTGAAGACAGTGACAGTGTACTCACACTATATGAAATAAATATGGCTGGAGCGAGTGGGGCTGAAAAAAAATTTTTTTTAAATCTGGCTGACTACAGTTGGAACTGTTGAGCTATACACCAGGGGTAAATAGAATCTTTTTGGTGGAGGATATGAAATTTATATATAAAACATAAGCTTCTTGCCCTTTTTGAAGACACATCTGTAAAAACATAGAAAGCAGTCTCTATA…
Core element 109	1679	1200996	1202667	1672	0.995831	1679	1	-	CACAGAGAAACCTGTCTCAAAAAAAATTTTTTTGACTGAATGGGCTGGAGAGATGGTTCAGTGGTTAAGAGTACTGACTGCTCTTCCAGAGGTCCTGAGTTCAATTCCCAGCAACCACATGGTTGATCACAACCATATGTAATGGACATCTGATGCTCTCTTCTGCTGTGTCTGAAGATAGTGACGGTGTACTCACACTATATGAAATAAATGTGGCTGGAGCGAGTGGGGCTGAAAAAATTTTTTTTAAAAATCTGGCTGACTACAGTTGGAACTGTTGAGCTATACACCAGGGGTGAATAGAATCTTTTTGGTGGAGGATATGAAATTTATATATAAAACATAAGCTTCTTGCCCTTTTTGAAGACACATCTGTAAAAGCATAGAAAGCAGTCTCTA…
Core element 109	1679	196842	198519	1678	0.999404	1	1679	+	AGAGAAACCTGTCTCAAAAAATTTTTTTTGACTGAATGGGCTGGAGAGATGGTTCAGTGGTTAAGAGTACTGACTGCTCTTCCAGAGGTCCTGAGTTCAATTCCCAGCAACCACATGGTTGATCACAACCATCTGTAATGGACATCTGATGCTCTCTTCTGCTGTGTCTGAAGATAGTGACAGTGTACTCACACTATATGAAATAAATATGGCTGGAGCGAGTGGGGCTGAAAAAAATTTTTTTAAAAATCTGGCTGACTACAGTTGGAACTGTTGAGCTATACACCAGGGGTGAATAGAATCTTTTTGGTGGAGGATATGAAATTTATATATAAAACATAAGCTTCTTGCCCTTTTTGAAGACACATCTGTAAAAGCATAGAAAGCAGTCTCTATAGA…
Core element 109	1679	332170	333841	1672	0.995831	1	1679	+	AGAGAAACCTGTCTCAAAAAATTTTTTTTTGACTGAATGGGCTGGAGAGATGGTTCAGTGGTTAAGAGTACTGACTGCACTTCCAGAGGTCCTGAGTTCAATTCCCAGCAACCACATGGTTGATCACAACCATCTGTAATGGACATCTGATGCTCTCTTCTTCTGTGTCTGAAGATAGTGACAGTGTACTCACACTATATGAAATAAATGTGGCTGGAGCGAGTGGGGCTGAAAAAAATTTTTTTAAAAATCTGGCTGACTACAGTTGGAACTGTTGAGCTATACACCAGGGGTGAATAGAATCTTTTTGGTGGAGGATATGAAATTTATATATAAAACATAAGCTTCTTGCCCTTTTTGAAGACACATCTGTAAAAGCATAGAAAGCAGTCTCTATAA…
Core element 109	1679	804836	806515	1680	1.0006	1	1679	+	AGAGAAACCTGTCTCAAAAAAATTTTTTTGACTGAATGGGCTGGAGAGATGGTTCAGTGGTTAAGAGTACTGACTGCTCTTCCAGAGGTCCTGAGTTCAATTCCCAGCAACCACATGGTGGTTCACAACCATCTGTAATGGCATCTGATGCTCTCTTCTGCTGTGTCTGAAGACAGTGACAGTGTACTCACACTATATGAAATAAATATGGCTGGAGCGAGTGGGGCTGAAAAAAAATTTTTTTTAAATCTGGCTGACTACAGTTGGAACTGTTGAGCTATACACCAGGGGTAAATAGAATCTTTTTGGTGGAGGATATGAAATTTATATATAAAACATAAGCTTCTTGCCCTTTTTGAAGACACATCTGTAAAAACATAGAAAGCAGTCTCTATAGAA…
Core element 109	1679	1456800	1458478	1679	1	1	1679	+	AGAGAAACCTGTCTCAAAAAAATTTTTTTTGACTGAATGGGCTGGAGAGATGGTTCAGTGGTTAAGAGTACTGACTGCTCTTCCAGAGGTCCTGAGTTCAATTCCCAGCAACCACATGGTTGATCACAACCATCTGTAATGGACATCTGATGCTCTCTTCTGCTGTGTCTGAAGATAGTGACAGTGTACTCACACTATATGAAATAAATATGGCTGGAGCGAGTGGGGCTGAAAAAAATTTTTTTAAAAATCTGGCTGACTACAGTCGGAACTGTTGAGCTATACACCAGGGGTGAATAGAATCTTTTTGGTGGAGGATATGAAATTTATATATAAAACATAAGCTTCTTGCCCTTTTTGAAGACACATCTGTAAAAGCATAGAAAGCAGTCTCTATAG…
Core element 122	3588	1112401	1116000	3600	1.00334	3588	1	-	ATAGGGGAAGTTTAACAACCACAAGTTTACTCAACCAAAGAGTCATGCCCTATGTTTGGCAATACACCTGGCCTGTTGAAACATTCTGTGTTTGTCCCAGAAAATGTTTTTCTCAAGTATGTTTTCCAGATGGGAGGTTGGGCTACGAGGTGAAAAATTCATGTTCTTACAATAGGCCAGTAATTTTCCATTCTTCATTCCCCACTTCTTCTACTAAGTAATTCTAATCTTAGAATTTCAGAAGTCTATATCTCTATGTGGAGAATACTGCATTTACTCTATCTTTAACATGGGAACAAAAACAGAGTAAGAAGGATTAGTAAACAGAACTAGGCAGGGACCCTGCTAGTGAGGCTTGAGGGTCTCAGCATGATGCAGGTGTACGCAGATCAGATCTCT…
Core element 122	3588	1495643	1499230	3588	1	1	3588	+	GGGGAAGTTTAACAACCACAAGTTTACTCAACCAAAGAGTCATGCCCTATGTTTGGCAATACACCTGGCCTGTTGAAACATTCTGTGTTTGTCCCAGAAAATGTTTTTCTCAAGTATGTTTTCCAGATGGGAGGTTGGGCTCCGAGGTGAAAAATTCATGTTCTTACAATAGGCCAGTAATTTTCCATTCTTCATTCCCCACTTCTTCTACTAAGTAATTCTAATCTTAGAATTTCAGAAGTCTATATCTCTATGTGGAGAATACTGCATTTACTCTATCTTTAACATGGGAACAAAAACAGAGTAAGAAGGATTAGTAAACAGAACTAGGCAGGGACCCTGCTAGTGAGGCTTGAGGGTCTCAGCATGACGTAGGTGTACGCAGATCAGATCTCTGGC…
Core element 127	2700	91208	93630	2422	0.897037	2700	5	-	ACAGGTATGGATATTATTAAATATGCATTAATGATATTTTTAAGGTATAAAAGGACAGGAATATGAAAGTTGAACAAAATTTTGATGTATTATTTGGTTCTCAAAATATTCAGTATTATTAAGATGCCTGATGCATGAAATGCATTTAAATAATAAAAAATTTTAAGGAGATTCTCTTATATATTTTATATGGTTTAAGTCATGCTCTTTTATGTATCTGTGGAAATACAATTTCAAGGTTATTTTATAGCAGTCTTTCTCAATAGGACTGTAATCTAGTTCAAGGATGGCATTCAGAGATAAAACAATCTTTATTAACTTTTATGAACAAAATATTTATCATATCATAGTGCCCTATATCTATGAATTCTTGAATTGTATTCACCTCTAAATATTGCT…
Core element 127	2700	159234	161655	2421	0.896667	2700	5	-	ACAGGTATGGATATTATTAAATATGCATTAATGATATTTTTAAGGTATAAAAGGACAGGAATATGAAAGTTGAACAAAATTTTGATGTATTATTTGGTTCTCAAAATATTCAGTATTATTAAGATGCCTGATGCATGAAATGCATTTAAATAATAAAAAATTTTAAGGAGATTCTCTTATATATTTTATATGGTTTAAGTCATGCTTTTTTATGTATCTGTGGAAATACAATTTCAAGGTTATTTTATAGCAGTCTTTCTCAATAGGACTGTAATCTAGTTCAAGGGTGGCATTCAGAGATAAAACAATCCTTATTAACTTTTATGAACAAAATATTTATCATATCATAGTGTCCTATATCTATGAATTCTTGAATTGTATTCACCTCTAAAGATTGCT…
Core element 127	2700	301760	304180	2420	0.896296	2700	5	-	ACAGGTATGGATATTATTAAATATGCATTAATGATATTTTTAAGGTATAAAAGGACAGGAACATGAAAGTTGAACAAAATTTTGATGTATTATTTGGTTCTCAAAATATTCAGTATTATTAAAATGCCTGATGCATGAAATGCATTTAAATATTAAAAAATTTTAAGGAGATTCTGTTATATATTTTATATGGTTTAAGTCATGCTTTTTTATGTATCTGTGGAAATACAATTTCAAGGTTATTTTATAGCAGTCTTTCTCAATAGGACTGTAATCTAGTTCAAGGATGGCATTCAGAGATAAAACAATCTTTATTAACTTTTATGAACAAAATATTTATCATATCATAGTGCCCTATATCTATGAATTCTTGAATTGTATTCACCTCTAAAGATTGCT…
Core element 127	2700	460155	462854	2700	1	2700	1	-	ATCATCAGGTATGGATATTATTAAATATGCATTAATGATATTTTTAAAGTATAAAAGGACAGGAATATGAAAGTTGAACAAAATTTTGAAGTATTATTTGGTTCTCAAAATATTCAGTATTATTAAGATGTTTGATACATAAAATGCATTTAAATAATAAAATATTTTAAGGAGAATCTGTTATATATTTTATATGGTTTAAGTCATGCTTTTTTATGTATCTGTGGAAATACAAATTCAAGGTTATTTTATAGCAGTCTTTCTCAATAGGACTGTAATCTAGTTCAAGGATGGCATTCAGAGATAAAACAATCTTTATTAACTTTCATGAATAAAATATTTATCATATCATAGTGCCCTATGTCTATGAATTCTTAAATTGTATTCACCTCTAAAGAT…
Core element 127	2700	981650	984347	2698	0.999259	2700	1	-	ATCATCAGGTATGGATATTATTAAATATGCATTAATGATATTTTTAAAGTATAAAAAGACAGGAATATGAAAGTTGAACAAAATTTTGATGTATTATTTGGTTCTCAAAATATTCAGTATTATTAAGATGTTTGATACATAAAATGCATTTTAATAATAAAAAAATTTAAGGAGAATCTGTTATATATTTTATATGGTTTACGTCATGCTTTTTTATGTATCTGTGGAAATACAAATTCAAGGTTATTTTATAGCAGTCTTTCTCAATAGGACTGTAATCTAGTTCAAGGATGGCATTCAGAGATAAAACAATCTTTATTAACTTTCATGAATAAAATATTTATCATATCATAGTGCCCTATGTCTATGAATCTTAAATTGTATTCACCTCTAAAGATT…
Core element 127	2700	1082903	1085591	2689	0.995926	2700	1	-	ATCATCAGGTATGGATATTATTAAATATGCATTAATGATATTTTTAAAGTATAAAAGGACAGGAATATGAAAGTTGAACAAAATTTTGATGTATTATTTGGTTCTCAAAATATTCAGTATTATTAAGATGTTTGATACATAAAATGCATTTAAATAATAAAATATTTTAAGGAGAATCTGTTATATATTTTATATGGTTTAAGTCATGCTTTTTTATGTATCTGTGGAAATACAAATTCAAGGTTATTTTATAGCAGTCTTTCTCAATAGGACTGTAATCTAGTTCAAGGATGGCATTCAGAGATAAAACAATCTTTATTAACTTTCATGAATAAAATATTTATCATATCATAGTGCCCTATGTCTATGAATTCTTAAATTGTATTCACCTCTAAAGAT…
Core element 127	2700	1414472	1417162	2691	0.996667	2700	1	-	ATCATCAGGTATGGATATTATTAAATATGCATTAATGATATTTTTAAAGTATAAAAGGACAGGAATATGAAAGTTGAACAAAATTTTGATGTATTATTTGGTTCTCAAAATATTCAGTATTATTAAGATGTTTGATACATAAAATGCATTTTAATAATAAAAAATTTTAAGGAGAATCTGTTATATATTTTATATGGTTTAAGTCATGCTTTTTTATGTATCTGTGGAAATACAAATTCAAGGTTATTTTATAGCAGTCTTTCTCAATAGGACTGTAATCTAGTTCAAGGATGGCATTCAGAGATAAAACAATCCTTATTAACTTTCATGAATAAAATATTTATCATATCATAGTGCCCTATGTCTATGAATTCTTAAATTGTATTCACCTCTAAAGAT…
Core element 127	2700	1541390	1544088	2699	0.99963	2700	1	-	ATCATCAGGTATGGATATTATTAAATATGCATTAATGATATTTTTAAAGTATAAAAGGACAGGAATATGAAAGTTGAACAAAATTTTGATGTATTATTTGGTTCTCAAAATATTCAGTATTATTAAGATGTTTGATACATAAAATGCATTTAAATAATAAAATATTTTAAGGAGAATCTGTTATATATTTTATATGGTTTAAGTCATGCTTTTTTATGTATCTGTGGAAATACAAATTCAAGGTTATTTTATAGCAGTCTTTCTCAATAGGACTGTAATCTAGTTCAAGGATGGCATTCAGAGATAAAACAATCTTTATTAACTTTCATGAATAAAATATTTATCATATCATAGTGCCCTATGTCTATGAATTCTTAAATTGTATTCACCTCTAAAGAT…
Core element 127	2700	606301	608720	2419	0.895926	5	2700	+	GGTATGGATATTATTAAATATGCATTAATGATATTTTTAAGGTATAAAAGGACAGGAATATGAAAGTTGAACAAAATTTTGATGTATTATTTGGTTCTCAAAATATTCAGTATTATTAAGATGCCTGATGCATGAAATGCATTTAAATAATAAAAAATTTTAAGGAGATTCTCTTATATATTTTATATGGTTTAAGTCATGCTTTTTTATGTAACTGTGGAAATACAATTTCAAGGTTATTTTATAGCAGTCTTTCTCAATAGGACTGTAATCTAGTTCAAGGATGGCATTCAGAGATAAAACAATCCTTATTAACTTTTATGAACAAAATATTTATCATATCATAGTGTCCTATATCTATGAATTCTTGAATTGTATTCACCTCTAAAGATTGCTAAT…
Core element 127	2700	670862	673555	2694	0.997778	1	2700	+	ATCAGGTATGGATATTATTAAATATGCATTAATGATTATTTTTAAAGTATAAAAGGACAGGAATATGAAAGTTGAACAAAATTTTGATGTATTATTTGGTTCTCAAAATATTCAGTATTATTAAGATGTTTGATACATAAAATGCATTTAAATAATAAAAAATTTTAAGGAGAATCTGTTATATATTTTATATGGTTTAAGTCATGCTTTTTTATGTATCTGTGGAAATACAAATTCAAGGTTATTTTATAGCAGTCTTTCTCAATAGGACTGTAATCTAGTTCAAGGATGGCATTCAGAGATAAAACAATCCTTATTAACTTTCATGAATAAAATATTTATCATATCATAGTGCCCTATGTCTATGAATTCTTAAATTGTATTCACATCTAAAGATTG…
Core element 127	2700	920100	922799	2700	1	1	2700	+	ATCAGGTATGGATATTATTAAATATGCATTAATGATATTTTTAAAGTATAAAAGGACAGGAATATGAAAGTTGAACAAAATTTTGATGTATTATTTGGTTCTCAAAATATTCAGTATTATTAAGATGTTTGATACATAAAATGCATTTAAATAATAAAATATTTTAAGGAGAATCTGTTATATATTTTATATGGTTTAAGTCATGCTTTTTTATGTATCTGTGGAAATACAAATTCAAGGTTATTTTATAGCAGTCTTTCTCAATAGGACTGTAATCTAGTTCAAGGATGGCATTCAGAGATAAAACAATCTTTATTAACTTTCATGAATAAAATATTTATCATATCATAGTGCCCTATGTCTATGAATTCTTAAATTGTATTCACCTCTAAAGATTGC…
Core element 127	2700	1239933	1242622	2690	0.996296	1	2700	+	ATCAGGTATGGATATTATTAAATATGCATTAATGATATTTTTAAAGTATAAAAGGACAGGAATATGAAAGTTGAACAAAATTTTGATGTATTATTTGGTTCTCAAAATATTCAGTATTATTAAGATGTTTGATACATAAAATGCATTTAAATAATAAAAAATTTTAAGGAGAATCTGTTATATATTTTATATGGTTTAAGTCATGCTTTTTTATGTATCTGTGGAAATACAAATTCAAGGTTATTTTATAGCAGTCTTTCTCAATAGGACTGTAATCTAGTTCAAGGATGGCATTCAGAGATAAAACAATCTTTATTAACTTTCATGAATAAAATATTTATCATATCATAGTGCCCTATGTCTATGAATTCTTAAATTGTATTCACCTCTAAAGATTGC…
Core element 146	2877	56543	58586	2044	0.710462	2877	875	-	CAGCCCCACTTTCATTTTCTTAGTGTTCAATAAGATTATGCATGTTGCTCAATTGTGGTCCTTTTCATTGAATTCTACAGAGTCTCTAATTTCTTCCTTTATTTCTGTCTTAACAATTCTTTCTTTCAGTAGTGAGGTGTGCAGCCTCCCTGAGTTTGTAAGCTTTGTGTTCTCTTTGGTTTTTTGATATCCAGTTGTAATCCATGGTGGTTTGATAAGATACAGTTGTTATTTCAGTTTTCTTGTATGTCTAGAGAACTGCAATGTGTCTGAATGTGTGGTCAGTTTATAAGTAAGTTTCATGAGGTGCTGAGCAGAAGGTATATTCTCGTATATTTCAGTTGAACGTTCTCTAAATATCAGCTGGATTCATGTTCATGTCGTCAGTTAGCTGGAGTA…
Core element 146	2877	117328	120099	2772	0.963504	2748	1	-	GATGATCACTTCTTTTTTTCCTTACACTTTAAGCACATTATGCTGAACCATTCCTGCATCTATTTAATGAAGCATACCTCATTGATCATGGGGGATGATCTTTTGATATTTTTTTCTATTTTCTTTCTTTTTTTATTTGTTTTGCTTTATAAAGTGTTTTTGTGTCAGTCACTTTAAGGAAAGTTGGTCTGAAATTCTCTTTTGTTGCTGAGTCTTTATTGACTGGATATTTGAGTAACCATGGGTTCACAAAATAAATCGGCCAATGTTTCTTCTCTTTCAATATTGTTGAATACTTTGAGGAGTATCCTTGTTATCTCCTCCTTGAAAGTCTGCTAGGATTCTACCCCAAAACTCATGGCCTTGAGTTCTTTTTGGTGGCAGATTTGTAATGACTTC…
Core element 146	2877	403066	405734	2669	0.927702	2877	237	-	ACATGGGTTCACAAAATAAATCGGCCAATGTTTCTTCTCTTTCAATATTGTTGAATACTTTGAGGAGTATCCTTGTTATCTCCTCCTTGAAAGTCTGCTAGTATTCTACCCCAAAACTCATGGCCTTGAGGTCTTTTTGGTAGCAGATTTGTAATGACTTCTCTTTTTCTAGGTTTTTAGGTCTGTTTAAGTTGCTTATCTTAGTTTGATTTAATTTGATAAGTGGAACCTATTGAGTAAATTATCCATCTCTTAGAATCTCCAATGCAGTGGAGTACATGCTTTTTAAAACTATGTCTTTACCTTTCTCTGGAATTCTTCATTGTCTTTTATTTTGTCCCCATTTTCATTGTAGATTTCATTAATTTGGATATCCTCTATCTTTTAATAAGTTGTTGT…
Core element 146	2877	480996	483867	2872	0.998262	2877	4	-	AATTACTTCTTTTTTTTTTTACACTTTACGCACATTATGTTGAAACATTCCTGCATCTATTTAATGAATCATACCTCATTGATCATGGTGGATGATCTTTTGATATTTTTTCTATTTTCTTTCTTTTTTATTTATTTTGCTTTATAAAGTGTTTTTGTGTCAGTCACTTTAAGGAAAGTTGATCTGCAATTCTCTTTTGTTCCTGAGTCTTTATTGACTGGATATTTGAGTAACCATGGGTTCACCAAATAAATTGGCCAATGTTGCTTCTCTTTCAATATTGTTGAATACTTTGAGGAGTAGCCTTGTTACCTCCTCCTTGAAAGTCTGCTAGGATTCTACCCCAAAACTCATGGTCCTGAGGTCTTTTTGGTGGCAGATTTTTAATGACTTCTCTTT…
Core element 146	2877	522194	524865	2672	0.928745	2877	237	-	ACATGGGTTCACAAAATAAATCGGCCAATGTTTCTTCTCTTTCAATATTGTTGAATACTTTGAGGAGTATCCTTGTTATCTCCTCCTTGAAAGTCTGCTAGGATTCTACCCCAAAACTCATGGCCTTGAGGTCTTTTTGGTGGCAGATTTGTAATGACTTCTCTTTTTCTAGGTTTTTAGGTCTGTTTAAGTTGCTTATCTTAGTTTGATTTAATTTGATAAGTGGAACCTATTGAATAAATTATCCATCTCTTAGAATCTCCAATGCAGTGGAGTACATGCTTGCTTTTTAAAACTATGTCTTTACCTTTCTCTGGAATTCTTCATTGTCTTTTATTTTGTCCCCATTTTCATTGTAGATTTCATTAATTTGGATATCCTCTATCTTTTAATAAGTTG…
Core element 146	2877	1001031	1003288	2258	0.784845	2210	3	-	AGATCACTTCTTTTTTTCCTTACACTTTAAGCACATTATGCTGAACCATTCCTGCATCTATTTAATGGAGCATACCTCATTGATCACGTGGGATAATCCTTTGATATTTTTTTCTATTTCTTTCTTTTTTTTTTACTTATTTTGCTTTATAAAGTGTTTTTGTGTCAGTCACTTTAAGGAAAGTTGGTCTGAAATTCTCTTTTGTTGCTGAGTCTTTATTGACTGGATATTTGAGTAACCATGGGTTCACAAAATAAATCGGCCAATGTTTCTTCTCTTTCAATATTGTTGAATACTTTGAGGAGTATCCTTGTTATCTCTTCCTTGAAAGTCTGCTAGGATTCTACCCCAAAACTCATGGCCTTGAGGTCTTTTTGGTGGCAGATTTGTAATGACTTC…
Core element 146	2877	1116950	1119900	2950	1.02537	2877	1	-	GATGATCACTTCTTTTTTTTCCTTACACTTTAAGCACTTTCTGCTCAACCATTCCTGCATCTATTTAATGAAGCATACCTCATTGATCATGGGAGATGATCTTTGATATTTTTTTCTATTTTCTTTGTTTTTTTATTTTTTTGCTTTATAAAGTGTTTTTGTGTCAGTCACTTTAAGGAAAGTTGGTCTGAAATTCTCTTTTGTTGCTGAGTCTTTATTGACTGGATATTTGAGTAACCATGGGTTCACAAAATAAATCGGCCAATGTTTCTTCTCTTTCAATATTGTTGAATACTTTGAGGAGTATCCTTGTTATCTCCTCCTTGAAAGTCTGCTAGGATTCTACCCCAAAACTCATGGCCTTGAGTTCTTTTTGGTGGCAGATTTGTAATGACTTCT…
Core element 146	2877	1149933	1152840	2907	1.01043	2877	14	-	CTTTTTTTTTCACTTTAAGTACATTATGTTGAAACATTCCTGCATCTATTTAATGAAGCATACCTCATTGATCATGGTGGATGTTCTTTTGATAATTTTTCTATTTTCTTTCTTTTTTATTTGTTTTGCTTTATAAAGTGTTTTTGTGTCAGTCACTTTAAGGAAAGTTGGTCTGCAATTCTCTTTTGTTGCTGAGTCTTTATTGACTGGATATTTGAGTTAACATGGGTTCACAAAATAAATCGGCCAAAGTTTCTTCTCTTTCAATATTGTTGAATACTTTGAGGAGTATCCTCCTTCTCCTTGAAAGTCTGCTAGGATTCTACCCCAAAACTCATGGCCCTGAGGTCTTTTTGGTGGCAGATTTGTAATGACTTCTCTTTTTCTAGGTGTTTAGGT…
Core element 146	2877	1388969	1391875	2907	1.01043	2877	1	-	GATGATCACTTCTTTTTTTTTCCTTACACTTTAAGCACTTTCTGCTGAACCATTCCTGCATCTATTTAATGGAGCATACCTCATTGATCATGGGGGATGAGCTTTTGATATTTTTTTCTATTTTCTTTCTTTTTTTATTTGTTTTGCTTTATAAAGTGTTTTTGTGTCAGTCACTTTAAGGAAAGTTGATCTGAAATTCTCTTTTGTTGCTGAGTCTTTATTGACTGGATATTTGAGTAACCATGGGTTCACAAAATAAATCGGCCAATGTTTCTTCTCTTTCAATATTGTTGAATACTTTGAGGAGTATCCTTGTTATCCACTCCTTGAAAGTCTGCTAGGATTCTACCCCAAAACTCATGGCCTTGAAGTCTTTTTGGTGGCAGATTTGTAATGACT…
Core element 146	2877	1569672	1572600	2929	1.01807	2877	1	-	GATGATCACTTCTTTTTTTTCCTTACACTTTAAGCACTTTCTGCTGAACCATTCCTGCATCTATTTAATGAAGCATACCTCATTGATCATGGGGGATGAGCTTTTGATATTTTTTTCTATTTTCTTTCTTTTTTTTACTTGTTTTGCTTTATAAAGTGTTTTTGTGTCAGTCACTTTAAGGAAAGTTGGTCTGCAATTCTCTTTTGTTGCTGAGTCTTTATTGACTGGATATTTGAGTAACCATGGGTTCACAAAATAAATCGACCAATGTTTCTTCTCTTTCAATATTGTTGAATACTTTGAGGAGTATCCTTGTTATCTCCTCCTTGAAAGTCTGCTAGGATTCTACCCCAAAACTTATGGCCTTGAGGTCTTTTTGGTGGCAGATTTGTAATGACT…
Core element 146	2877	251097	253956	2860	0.994091	14	2876	+	TTTTTTTCACTTTAAGTACATTATGTTGAAACATTCCTGCATCTATTTAATGAAGCATACCTCATTGATCATGGTGGATGTTCTTTTGATAATTTTTCTATTTTCTTTCTTTTTTATTTGTTTTGCTTTATAAAGTGTTTTTGTGTCAGTCACTTTAAGGAAAGTTGGTCTGCAATTCTCTTTTGTTGCTGAGTCTTTATTGACTGGATATTTGAGTTAACATGGGTTCACAAAATAAATCGGCCAAAGTTTCTTCTCTTTCAATATTGTTGAATACTTTGAGGAGTATCCTCCTTCTCCTTGAAAGTCTGCTAGGATTCTACCCCAAAACTCATGGCCCTGAGGTCTTTTTGGTGGCAGATTTGTAATGACTTCTCTTTTTCTAGGTTTTTAGGTCTG…
Core element 146	2877	383756	386625	2870	0.997567	15	2876	+	TTTTTTCACTTTAAGTACATTATGTTGAAACATTCCTGCATCTATTTAATGAAGCATACCTCATTGATCATGGTGGATGTTCTTTTGATAATTTTTCTATTTTCTTTCTTTTTTATTTGTTTTGCTTTATAAAGTGTTTTTGTGTCAGTCACTTTAAGGAAAGTTGGTCTGAAATTCTCTTTTGTTGCTGAGTCTTTATTGACTGGATATTTGAGTTAACATGGGTTCACAAAATAAATCAGCCAAAGTTTCTTCTCTTTCAATATTGTTGAATACTTTGAGGAGTATCCTCCTTCTCCTTGAAAGTCTGCTAGGATTCTACCCCAAAACTCATGGCCCTGAGGTATTTTTGGTGGCAGATTTGTAATGACTTCTCTTTTTCTAGGTTTTTAGGTCCGT…
Core element 146	2877	642562	645486	2925	1.01668	1	2877	+	GATCACTTCTTTTTTTTTCCTTACACTTTAAGCACTTTCTGCTGAACCATTCCTGCATCTATTTAATGAAGCATACCTCAATGATCATGGGGGATGAGCTTTTGATATTTTTTTCTATTTTCTTTCTTTTTTTATTTGTTTTGCTTTATAAAGTGTTTTTGTGTTAGTCACTTTAAGTAAAGTTGATCTGAAATTCTCTTTTGTTGCTGAGTCTTTATTGACTGGATATTTGAGTAACCATGGGTTCACAAAATAAATCGGCCAATGTTTCTTCTCTTTCAATATTGTTGAATACTTTGAGAAGTATCCTTGTTATCCACTCCTTGAAAGTCTGCTAGGATTCTACCCCAAAACTCATGGCCTTGAGGTCTTTTTGGTGGCAGATTTGTAATGACTTCT…
Core element 146	2877	776429	779103	2675	0.929788	237	2877	+	TGGGTTCACAAAATAAATCGGCCAATGTTTCTTCTCTTTCAATATTGTTGAATACTTTGAGGAGTATCCTTGTTATCTCCTCCTTGAAAGTCTGCTAGGATTCTACCCCAAAACTCATGGCCTTGAGGTCTTTTTGGTGGCAGATTTGTAATGACTTCTCTTTTTCTAGGTTTTTAGGTCTGTTTAAGTTGCTTATCTTAGTTTGATTTAATTTGATAAGTGGAACCTATTGAATAAATTATCCATCTCTTAGAATCTCCAATGCAGTGGAGTACATGCTTGCTTTTTAAAACTATGTCTTTACCTTTCTCTGGAATTCTTCATTGTCTTTTATTTTGTCCCCATTTTCATTGTAGATTTCATTAATTTGGATATCCTCTATCTTTTAATAAGTTGTTG…
Core element 146	2877	858300	860973	2674	0.92944	237	2877	+	TGGGTTCACAAAATAAATCGGCCAATGTTTCTTCTCTTTCAATATTGTTGAATACTTTGAGGAGTATCCTTGTTATCTCCTCCTTGAAAGTCTGCTAGGATTCTACCCCAAAACTCATGGCCTTGAGGTCTTTTTGGTGGCAGATTTGTAATGACTTCTCTTTTTCTAGGTTTTTAGGTCTGTTTAAGTTGCTTATCTTAGTTTGATTTAATTTGATAAGTGGAACCTATTGAATAAATTATCCATCTCTTAGAATCTCCAATGCAGTGGAGTACATGCTTGCTTTTTAAAACTATGTCTTTACCTTTCTCTGGAATTCTTCATTGTCTTTTATTTTGTCCCCATTTTCATTGTAGATTTCATTAATTTGGATATCCTCTATCTTTTAATAAGTTGTTG…
Core element 146	2877	899040	901916	2877	1	1	2877	+	GATTACTTCTTTTTTTTTTTACACTTTACGCACATTATGTTGAAACATTCCTGCATCTATTTAATGAATCATACCTCATTGATCATGGTGGATGATCTTTTGATATTTTTTCTATTTTCTTTCTTTTTTATTTATTTTGCTTTATAAAGTGTTTTTGTGTCAGTCACTTTAAGGAAAGTTGATCTGCAATTCTCTTTTGTTCCTGAGTCTTTATTGACTGGATATTTGAGTAACCATGGGTTCACCAAATAAATTGGCCAATGTTGCTTCTCTTTCAATATTGTTGAATACTTTGAGGAGTAGCCTTGTTACCTCCTCCTTGAAAGTCTGCTAGGATTCTACCCCAAAACTCATGGTCCTGAGGTCTTTTTGGTGGCAGATTTTTAATGACTTCTCTTT…
Core element 146	2877	1221194	1224065	2872	0.998262	14	2877	+	TTTTTTTCACTTTAAGTACATTATGTTGAAATATTCCTGCATCTATTTAATGAAGCATACCTCATTGATCATGGTGGATGTTCTTTTGATATTTTTTCTATTTTCTTTCTTTTTTATTTGTTTTGCTTTATAAAGTGTTTTTGTGTCAGTCACTTTAAGGAAAGTTGATCTGCAATTCTCTTTTGTTCCTGAGTCTTTATTGACTGGATATTTGAGTAACCATGGGTTCACAAAATAAATCGGCCAACGTTTCTTCTCTTTCAATATTGTTGAATACTTTGAGGAGTATCCTCATTACCTCCTCCTTGAAAGTCTGCTAGGATTCTACCCCAAAACTCATGGCCCTGAGGTCTTTTTGGTGGCAGATTTGTAATGACTTCTCTTTTTCTAGGTGTTTAG…
Core element 146	2877	1309309	1311326	2018	0.701425	892	2877	+	TTGTGTTCTATAAGATTGTGCATGTGCACAATTGTCCTTTTCATTGAATTCTAAAAAGTCTTTAATTTCTTCCTTTATTTCTGTTATAACATTTCTTTCATTCAGTAGTGAGGTGTGTAGCCTCCATGAGTTTGTAAGCTTTGTGTTCTCTTGATTTTTTGATAACCAGTTTTTATCCATGGTGGTCTGATAAGATACAGTTGTTCTTTCAGTTTTCTTGTATGTTTAGAGAATTGCGATGTGTCTGAATATGTGGTCAGTTTATAAGTAAGTTTCATGAGGTGCTGAGCTGAAGGTATATTCTCGTATATTTCAGTTGAACTTTCTCTAAATACCAGCTGGATTCATGTTCATGTTGTCAGTTAGCTGGACTAATTCTTTGTTTAGTTTTGTTCTGAA…
Core element 146	2877	1491742	1494693	2951	1.02572	1	2877	+	GATCACTTCTTTTTTTTCCTTACACTTTAAGCACTCTCTGCTCAACCATTCCTGCATCTATTTAATGAAGCATACCTCATTGATCATGGGAGATGATCTTTGATATTTTTTTCTATTTTCTTTCTTTTTTTATTTGTTTTGCTTTATAAAGTGTTTTTGTGTCAGTCACTTTAAGGAAAGTTGGTCTGAAATTCTCTTTTGTTGCTGAGTCTTTATTGACTGGATATTTGAGTAACCATGGGTTCACAAAATAAATCGGCCAATGTTTCTTCTCTTTCAATATTGTTGAATACTTTGAGGAGTATCCTTGTTATCTCCTCCTTGAAAGTCTGCTAGGATTCTACCCCAAAACTCATGGCCTTGAGTTCTTTTTGGTGACAGATTTGTAATGACTTCTCT…
Core element 148	2641	581398	584023	2626	0.99432	2641	1	-	TCCAGCTGTGTCAAGTTGACACAAAACTAGCCAGTACACATGCCAATATGGAAATGCCTTGAGGATGTTATTATTTAACTAAAAATAAATATGCGACTCAACATTTGTATCTAATCTTAATATAAAAGGATCAAGTACTGGGTTCTATTAGAAAGCAGACTGAAAAAGCCAAAGAAATTGCTGCAGTGAACCAGGCTCCTCCACCACCTCTGCATCAGCTGCTGCCTCCAGCTTCCTGCCCTACTTGAGTCCTGCCCTCACTGCTTTTGATGGTGAACTCTTTTAAGGAACTTTAATGAAATAAACCCTTTTTTCTCCAAGGTGCTTTTGGTCATGGTGTTTCTTCACAGCAATAGTAACTCTAAGACACATATATTTTCCATCTTTTTTTTTTTTTAG…
Core element 148	2641	733575	735844	2270	0.859523	2641	390	-	CTTTTTTTTTTTTAGACAGCATTTTTCTGTGTAACAGAGCCCTGGCTGTCCTGGAAGCTCTGTAGACCAGGCTAGCCTTAAACTCATAGAAATCTCCCTGCCCCTACCTTATGAGTGCTGGGATTAAAGGCATGTGCACTACTACCCTGATATATTTTACATCTTTAAGTTACATATTGGGCATATGGAGGTTATAGAACAACTCTCTTCTGCTAACTTGTATGATCTACAGATCAAACTTGGGTTATTAGGCTTGCCTTTTAGCTCCTTTATCCACTAACCATCTTCCCAGACCACTCTATATTTCATAAAAACAGTGATAAAGGCCTAAAATAAGGTAATTATGATGGAGAAAAAACCCTAGGGGTCAAGACTCTCAGGATCTAGGCATAGTGGCAT…
Core element 148	2641	1205783	1208412	2630	0.995835	2641	1	-	TCCAGCTGTGTCAAGTTGACACAAAACTAGCCAGTACACATGCCAATATGGAAATGCCTTGAGGATGTTATTATTTGACTAAAAATCAATATGCGACTCAACATTTGTATCTAATCTTAATATAAAAGGATCAAGTCCTGGGTTCTATAAGAAAGCAGACTGAAAAAGCCAAAGAAATTGCTGCAGTGAACCAGGCTCCTCCACCACCTCTGCATCAGCTGCTGCCTCCAGCTTCCTGCCCTACTTGAGTTCCTGCCCTCACTGGTTTTGATGGTGAACTCTTTTAAGGAACTTTAATGAAATAAACCCTTTCTTCTCCAAGGTGCTTTTGGTCATGGTGTTTCTTCACAGCAATAGTAACTCTAAGACACATATATTTTCCATCTTTTTTTTTTTTAG…
Core element 148	2641	190953	193592	2640	0.999621	1	2641	+	AGCTGTGTCAAGTTGACACAAAACTAGCCAGTACACATGCCAATATGGAAATGCCTTGAGGATGTTATTATTTGACTAAAAATCAATATGCGACTCAACATTTGTATCTAATCTAAATATAAAAGGATCAAGTCCTGGGTTCTATAAGAAAGCAGACTGAAAAAGCCAAAGAATTCGCTGCAGTGAACCAGGCTCCTCCACCACCTCTGCATCAGCTGCTGCCTCCAGCTTCCTGCCCTACTTGAGTTCCTGCCCTCACTGCTTTTGATGGTGAACTCTTTTAAGGAACTTTAATGAAATAAACCCTTTCTTCTCCAAGGTGCTTTTGGTCATGGTGTTTCTTCACAGCAATAGTAACTCTAAGACACATATATTTTCCATCTTTTTTTTTTTTTAGAA…
Core element 148	2641	326808	329058	2251	0.852329	391	2641	+	TTTTTTTTTAGACTGTATTTTTCTGTGTTACAGAGCCCTGGCTGTCCTGGAAGCTCTGTAGACCAGGCTAGCCTTAAACTCATAGAAATCTGCCTGCCCCTACCTTATGAGTGCTGGGATTAAAGGCACGTGCACTACTACCCTGATATATTTTACATCTTTAAGTTTCATATTGGGCATATGGAGGTTATAGAACAACTCTCTTCTGCTAACTTGTATGATCTACAGATCAAACTTGGGTTATTAGGCTTGCCTTTTAGCTCCTTTATCCACTAACCATCTTGCCAGACCACTCTATATTTCATAAAAACAGTGATAAAGGCCTAAACTAAAGTAATTATGATAGAGAAAAAACTCTAGGGGTCAAGACTCTCAGGATCTAGGCATAGTGGCATACAC…
Core element 148	2641	440188	442797	2610	0.988262	37	2641	+	ATGCCAATATGGAAAGGCCTTGAGGATATTATTATTTGACTAAAAATCAATATTCGACTCAATATTTGTATCTAATCTTAATATAAAAAGATCAGGTCCTGGGTTATATAAGAAAGCAGACTGAAAAAGCCACAGAAATCGCTGCAGTGAGCCAGGCTCCTCCACAACCTCTGCATCAGCTGCTGCCTCCAGCTTCCTGCCCTACTTGAGTTCCTGCCCTCGCTGCTTTTGATGGTGAACTCTTTTAAGGAACTTTAATGAAATAAACCCTTTCTTTTCCAAGGTGCTTTTGGTCATGGTGTTTCTTCACAGCAATAGTAACTCTAAGACACATATATTTTCCATCTTTTTTTTTTTTTAGACAGCATTTTTCTGTGTAACAGAGCCCTGGCTGTCCTG…
Core element 148	2641	799090	801715	2626	0.99432	1	2641	+	AGCTGTGTCAAGTTGACACAAAACTAGCCAGTACACATGCCAATATGGAAATGCCTTGAGGATGTTATTATTTAACTAAAAATAAATATGCGACTCAACATTTGTATCTAATCTTAATATAAAAGGATCAAGTACTGGGTTCTATTAGAAAGCAGACTGAAAAAGCCAAAGAAATCGCTGCAGTGAACCAGGCTCCTCCACCACCTCTGCATCAGCTGCTGCCTCCAGCTTCCTGCCCTACTTGAGTTCCTGCCCTCACTGCTTTTGATGGTGAACTCTTTTAAGGAACTTTAATGAAATAAACCCTTTCTTCTCCAAGGTGCTTTTGGTCATGGTGTTTCTTCACAGCAATAGTAACTCTAAGACACATATATTTTCCATCTTTTTTTTTTTTTAGAC…
Core element 148	2641	1340100	1342740	2641	1	1	2641	+	AGCTGTGTCAAGTTGACACAAAACTAGCCAGTACACATGCCAATATGGAAATGCCTTGAGGATGTTATTATTTGACTAAAAATCAATATGCGACTCAACATTTGTATCTAATCTTAATATAAAAGGATCAAGTCCTGGGTTCTATAAGAAAGCAGACTGAAAAAGCCAAAGAAATCGCTGCAGTGAACCAGGCTCCTCCACCACCTCTGCATCAGCTGCTGCCTCCAGCTTCCTGCCCTATTTGAGTTCCTGCCCTCACTGGTTTTGATGGTGAACTCTTTTAAGGAACTTTAATGAAATAAACCCTTTCTTCTCCAAGGTGCTTTTGGTCATGGTGTTTCTTCACAGCAATAGTAACTCTAAGACACATATATTTTCCATCTTTTTTTTTTTTTTTTT…
Core element 148	2641	1451024	1453676	2653	1.00454	1	2641	+	AGCTGTGTCAAGGTGACACAGAACTAGCCAGTACACATGCCAATATGGAAATGCCTTGAGGATGTTATTATTTGACTAAAAATCAATATGCGACTCAACATTTGTATCTAATCTTAATATAAAAGAATCAAGTCCTGGGTTCTATAAGAAAGCAGACTGAAAAAGCCAAAGAAATTGCTGCAGTGAGCCAGGCTCCTCCACCACCTCTGCATCAGCTGCTGCCTCCAGGTTCCTGCCCTACTTGAGTTCCTGCCCTCACTGGTTTTGATGGTGAACTCTTTTAAGGAACTTTAATGAAATAAACCCTTTCTTCTCCAAGGTGCTTTTGGTCATGGTGTTTCTTCACAGCAATAGTAACTCTAAGACACATATATTTTCCATCTTTTTTTTTTTTAGACA…
Core element 154	2691	60953	63617	2665	0.990338	2691	1	-	GATGGAAATTCTTAGGTCCAGGCATGGTGGTACATGCTGTTAATCCCAGGAGATGAGAGTCAAATAGATATCTGGTTCAAGGCATCCTGCTGCAGAATTTTAGGTGAAGGAAAGCTTAGGTCCAGGCATGGTTTTTCCATGCTTTTTATCCCAGCATTCAATAAACAGGGATACACAGATCTCTGAATTCAAGGTAAATCTACTGAGCAAGTTCCAGGACAGCCAAGCTTAGGCATTGAAGTTGTTGAAAATTTGAAAGCTGGTGATCATGTAATAGAAAGGCCATGGTCCAGCCCCAGCAAGTAGCTTTGTCCCTGTGGCTCTGGCTTTAGAGGCAAGTGTAGAAGGGACTACTTAGACAATTGATGTTGGTTAGCTGTAGATAAAAAATTAGGGGTG…
Core element 154	2691	120974	123597	2623	0.974731	2688	1	-	GATGGAAATTCTTAGGTTCAGGCATGGTGGTACATGCTGTTAATCCCAGGAGATGAGAGTCAAGCAGATAATCTGGATCAAGTCATCCTGGTGCAGAATTTTAGGTGAAGAAAAGCATAAGTCCAGGCATGGTTTTCCATGCTTTTTATCCCAGCATTCAATAAACAGGGATACACAGATCTCTGAATTCAAGGTAAATCTACTGAGCAAGTTCCAGGACAGCCAAGCTTAGGCAGTGAAGTTGTTGAAAATTTGAAAGCTGGTGATCATGTAATAGAAAGGCCATGGTTCAGCCCCAGCAAGTAGCTTTGTCCCTGTGGCCATGGCTTTAGAGGCAAGCGTAGAAGGGACTACTGAGACGATTGATGTTGGTTAGCTGTAGATAAAAAATTAGGGGTG…
Core element 154	2691	269659	272289	2630	0.977332	2691	1	-	GATGGAAATTCTTAGGTTCAGGCATGGTGGTACATGCTGTTAATCCCAGGAGATAAGAGTCAAGCAGATAATCTGGTTCAAGTCATCCTGGTGCAGAATTTTAGGTGAAGAAAAGCTTAGGTCCAGGCATGGTTTTCCATGCTTTTTATCCCAGCATTCAATAAACAGGGATACACAGATCTCTGAATTCAAGGTAAATCTACTGAGCAAGTTCCAGGACAGCCAAGCTTACGCAGTGAAGATGTTGAAAATTTGAAAGCTGGTGATCATGTAATAGAAAGGCCATGGTCCAGCCCCAGCAAGTAGCTTTGTCCCTGTGGCTCTGGCTTTAGAGGCAAGTGTAGAAGGGACTACTGAGACGATTGATGTTGGTTAGCTGTAGATAAAAATTAGGGGTGG…
Core element 154	2691	413300	415924	2624	0.975102	2691	1	-	GATGGAAATTCTTAGGTTCAGGCATGGTGGTACATGCTGTTAATCCCAGGAGATAAGAGTCAAGCAGATAATCTGGATCAAGTCATCCTGGTGCAGAATTTTAGGTGAAGAAAAGCTTAAGTAGGGCATGGTTTTCCATGCTTTTTATCCCAGCATTCAATCAACAGGGATACACAGATTTCTGAATTCAAGGTAAATCTACTGAGCAAGTTCCAGGACAGCCAAGCTTAGGCAGTGTGAAGTTGTTGAAAATTTGAAAGCTGGTGATCATGTAATAGAAAGGCCATGGTCCAGCTCCAGCAAGTAGCTTTGTCCCTGTGGCTCTGGCTTTAGAGGCAAGCGTAGAAGGGACTACTTAGACAATTTATGTTGGATAGCTGTAGATAAAAAATTAGGGGT…
Core element 154	2691	484774	487487	2714	1.00855	2691	1	-	GATGGAAATTCTTAGGTTCAGGCATGGTGGTACATGCTGTTAATCCCAGGAGAAAAGAGTCAAGCAGATAATCTGGATCAAGTCATCCTGGTGCAGAATTTTAGGTGAAGAAAAGCTTAAGTCCAGGCATGGTTTTCCATGCTTTTTATCCCAGCATTCAATAAACAGGGATACACAGATCTCTGAATTCAAGGTAAATCTACTGAGCAAGTTCCAGGAGAGCCAAGCTTAGGCAGTGAAGATGTTGAAAATTTGAAAGCTGGTGATCATGTAATAGAAAGGCCATGGTCCAGCCCCAGCAAGTAGCTTTGTCCCTGTGGCTCTGGCTTTAGAGGCAAGCGTAGAAGGGACTACTGAGACGATTGATGTTGGTTAGCTGTAGATAAAAATTAGGGGTGG…
Core element 154	2691	526498	529123	2625	0.975474	2691	1	-	GATGGAAATTCTTAGGTTCAGGCATGGTGGTACATGCTGTTAATCCCAGGAGATAAGAGTCAAGCAGATAATCTGGATCAAGTCATCCTGGTGCAGAATTTTAGGTGAAGAAAAGCTTAAGTAGGGCATGGTTTTCCATGCTTTTTATCCCAGCATTCAATCAACAGGGATACACAGATTTCTGAATTCAAGGTAAATCTACTGAGCAAGTTCCAGGACAGCCAAGCTTAGGCAGTGTGAAGTTGTTGAAAATTTGAAAGCTGGTGATCATGTAATAGAAAGGCCATGGTCCAGCTCCAGCAAGTAGCTTTGTCCCTGTGGCTCTGGCTTTAGAGACAAGCGTAGAAGGGACTACTTAGACAATTTATGTTGGATAGCTGTAGATAAAAAATTAGGGGT…
Core element 154	2691	949952	952581	2629	0.97696	2691	1	-	GATGGAAATTCTTAGGTTCAGGCATGGTGGTACATGCTGTTAATCCCAGGAGATAAGAGTCAAGCAGATAATCTGGATCAAGTCATCCTGGTGCAGAATTTTAGGTGAAGAAAAGCTTAAGTCCAGGCATGGTTTTCCATGCTTTTTATCCCAGCATTCAATAAACAGGGATACACAGATCTCTGAATTCAAGGTAAATCTACTGAGCAAGTTCCAGGACAACCAAGCTTACGCAGTGAAGTTGTTGAAAATTTGAAAGCTGGTGATCATGTAATAGAAAGGCCATGGTCCAGCCCCAGCAAGTAGCTTTGTCCCTGTGGCTCTGGCTTTAGAGGCAAGTGTAGAAGGGACTACTGAGACGATTGATGTTGGTTAGCTGTAGATAAAAATTAGGGGTGG…
Core element 154	2691	1004187	1006819	2632	0.978075	2691	1	-	GATGGAAATTCTTAGGTTCAGGCATGGTGGTACATGCTGTTAATCCCAGGAGATGAGAGTCAAGCAGATAATCTGGATCAAGTCATCCTGGTGCAGAATTTTAGGTGAAGAAATGCTTAGATCCAGGCAAGGTTTTCCATGCTTTTTATCCCATCATTCATTAAACAGGGATACACAGATCTCTGAATTCAAGGTAAATCTACTGAGCAAGTTCCAGGACAGGCAAGCTTAGGCAGTGTGAAGTTGTTGAAAATTTGAAAGCTGGTGATCATGTAATAGAAAGGCTATGGTCTAGCCCCAGCAAGTAGCTTTGTCCCTGTGGCTCTGGCTTTAGAGGCAAGCGTAGAAGGGACTACTGAGACGATTGATGTTGGTTAGCTGTAGATAAAAATTAGGGGT…
Core element 154	2691	1062820	1065007	2188	0.813081	2202	1	-	GATGGAAATTCTTTGGTCCAGGCATGGTGGTACATGCTGTTAATCCCAGGAGATGAGAGTCAAATAGATATCTGGATCAAGTCATCCTGGTGCAGAATTTTAGGTGAAGAAAAGCTTAGATCCAGGCATGGTTTTCCATGCTTTTTATCCAAGCATTCAATAAACAGTGATACGCAGATCTCTGAATTCAAGGTAAATCTACTGAGCAATTTCCAGGACAGCCAAGCTTAGGCAGTGAAGTTGTTGAAAATTTGAAAGCTGGTGATCATGTAATAGACAGGCCATGGTACAGCCCCAGCAAATAGCTTTGTCCCTGTGGCTCTGGCTTTAGAGGCAAGCGTAGAAGGGACTACTTAGACAATTGATGTTGGTTAGCTGTAGATAAAAAATTAGGGGTGA…
Core element 154	2691	1120799	1123436	2637	0.979933	2691	1	-	GATGGAAATTCTTAGGTTCAGGCATGGTGGTACATGCTGTTAATCCCAGGAGATAAGAGTCAAGCAGATAATCTGGATCAAGTCATCCTGGTGCAGAATTTTAGGTGAAGAAAAGCTTAAGTCCAGGCATGGTTTTCCATGCTTTTTATCCCAGCATTCAATAAACAGGGATACACAGATCTCTGAATTCAAGGTAAATCTACTGAGCAAGTTCCAGGACAGCCAAGCTTAGGCAGTGTGAAGTTGTTGAAAATTTGAAAGCTGGTGATCATGTACTAGAAAGGCCATGGTTCAGCCCCAGAAAATAGCTTTGTCCCTGTGGCTCTGGCTTTAGAGGCAAGCGTAGAAGGGACTACTTAGACAATTGATGTTGGTTAGCTGTAGATAAAAAATTAGGGG…
Core element 154	2691	1153755	1156442	2688	0.998885	2691	1	-	GATGGAAATTCTTAGGTCCAGGCATGGTGGTACATGCTGTTAATCCCAGGAGATGAGAATCAAATAGATATCTGGTTCAATGCATCCTGGTGGAGAATTTTAGGTAAAGAAAAGCTTAGGTCCAGGCATGGTTTTCCATGCCTTTTATCCCAGCATTCAATAAACAGGGATACACAGATCTCTGAATTCAAGGTAAATCTACTGAGCAAGTTCCAGGACAGCCAAGCTTAGGCAGTGTGAAGTTGTTGAAAATTCGAAAGCTGGTGATCATGTAATAGAAAGGCCATGGTCCAGCCCCAGCAAGTAGCTTTGTCCCTGTGGCTCTGGCTTTAGAGGCAAGCGTAGAAGGGACTACTGAGACAATTGATGTTGGATAGCTGTAGATAAAAAATTAGGGGT…
Core element 154	2691	1392770	1395399	2629	0.97696	2691	1	-	GATGGAAATTCTTAGGTTCAGGCATGGTGGTACATGCTGTTAATCCCAGGAGATAAGAGTCAAGCAGATAATCTGGATCAAGTTATCCTGCTGCAGAATTTTAGGTGAAGGAAAGCTTAAGTCCGGGCATGGTTTTCCATGCTTTTTATCCCAGCATTCAATAAACAGGGATACACAGATCTCTGAATTCAAGGTAAATCTACTGAGCAAGTTCCAGGACAGGCAAGCTTAGGCAGTGTGAAGTTGTTGAAAATTTGAAAGCTGGTGATCATGTAATAGAAAGGCCATGGTCCAGACCCAGCAAGTAGCTTTGTCCCTGTGGCTCTGGCTTTAGAGGCAAGCATAGAAGGGACTACTTAGACAATTGATGTTGGTTAGCTGTAGATAAAAAATTATGGG…
Core element 154	2691	1515303	1517934	2631	0.977703	2691	1	-	GATGGAAATTCTTAGGTTCAGGCATGGTGGTACATGCTGTTAATCCCAGGAGATAAGAGTCAAGCAGATAATCTGGATCAAGTCATCCTGGTGCAGAATTTTAGGTGAAGAAAAGCTTAAGTTCAGACATGGTTTTCCATACTTTTTATCCCAGCATTCAATCAACAGGGATACACAGATCTCTGAATTCAAGGTAAATCTACTGAGCAAGTTCCAGGACAGCCAAGCTTAGGCAGTGAAGTAGTTGAAAATTTGAAAGCTGGTGATCATGTAATAGAAAGGTCATGGTCCAGCCCCAGCAAGTAGCTTTGTCCCTGTGGCTCTGGCTTTAGAGGCAAGTGTAGAAGGGACTACTGAGACAATTGATGTTGGTTAGCTGTAGATAAAAATTAGGGGTGG…
Core element 154	2691	1573495	1576125	2630	0.977332	2691	1	-	GATGGAAATTCTTAGGTTCAGGCATGGTGGTACATGCTGTTAATCCCAGGAGATGAGAGTCAAGTAGATAATCTTGATCAAGTCATCCTGGTGCAGAATTTTAGGTGAAGAAAAGCATAAGTCCAGGCATGGTTTTCCATGCTTTTTATCCCAGCATTCAATCAACAGGGATACGCAGATCTCTGAATTCAAGGTAAATCTACTGAGCAAGTTCCAGGACAGCCAAGCTTAGGCAGTGTGAAGTTGTTGAAAATTTGAAAGCTGGTGATCATGTAATAGAAAGGCCATGGTCCAGCCCCAGCAAGTAGCTTTGTCCCTGTGGCTCTGGCTTTAGAGGCAAGCATAGAAGGGACTACTTAGACAATTTATGTTGGTTAGCTGTAGATAAAAAATTAGGGG…
Core element 154	2691	244634	247044	2411	0.895949	1	2418	+	GGAAATTCCTAGGTTCAGGCATGGTGGTACATGCTGTTAATCCCAGGAGATGAGAGTCAAATACATATCTGGTTCAAGGCATCCTTCTGCAGAATTTTAGGTGAAGAAAAGCTTAGGTCCAGGCATGGTTTTCCATGCTTTTTATCCCAGCATTCAATAAACAGGGATACGCAGATCTCTGAATTCAAGGTAAATCTACTGAGCAAGTTCCAGGACAGCCAAGCTTAGGCAGTGAAGATGTTGAAAATTTGAAAGCTGGTGATCATGTAATAGAAAGGCCATGGTCCAGCCCCAGCAAGTAGCTTTGTCCCTGTGGCTCTGGCTTTAGAGGCAAGTGTAGAAGGGACTACTGAGACGATTGATGTTGGATAGCTGTAGATAAAAAATTAGGGGTGGTGA…
Core element 154	2691	379973	382647	2675	0.994054	1	2691	+	GGAAATTCCTAGGTTCAGGCATGGTGGTACATGCTGTTAATCCCAGGAGATTAGAGTCAAATAGATATCTGGTTCAAGGCATCCTGCTGCAGAATTTTAGGTGAAGAAAAGCTTAGGTCCAGGCATGGTTTTTCCATGCTTTTTATCCCAGCATTCAATAAACAGGGATACACAGATCTCTGAATTCAAGGTAAATCTACTGAGCAAGTTCCAGGACAGCCAAGCTTAGGCAGTGTGAAGTTGTTGAAAATTTGAAAGCTGGTGATCATGTAATAGAAAGGCCCCAAGCAGCTTTTTCCCCGTGGCTCTGGCTTTAGAGGCAAGTGTAGAAGGGACTACTGAGACAATTGATGTTGGTTAGCTGTAGATAAAAAATTAGGGGTGGTGAAGAAGAAACCA…
Core element 154	2691	639045	641673	2628	0.976589	1	2691	+	GGAAATTCTTAGGTTCAGGCATGGTGGTACATGCTGTTAATCCCAGGAGATAAGAGTCAAGCAGATAATCTGGATCAAGTTATCCTGCTGAAGAATTTTAGGTGAAGGAAAGCTTAAGTCCGGGCATGGTTTTCCATGCTTTTTATCCCAGCATTCAATAAACAGGGATACACAGATCTCTGAATTCAAGGTAAATCTACTGAGCAAGTTCCAGGACAGGCAAGCTTAGGCAGTGAAGATGTTGAAAATTTGAAAGCTGGTGATCATGTAATAGAAAGGCCATGGTCCAGCCCCAGCAAGTAGCTTTTTCCCTGTGGCCATGGCTTTAGAGGCAAGCGTAGAAGGGACTACTTAGACAATTTATGTTGGATAGCTGTAGATAAAAAATTAGGGGTGATG…
Core element 154	2691	690213	692379	2167	0.805277	1	2202	+	GGAAATTCTTTGGTCCAGGCATGGTGGTACATGCTGTTAATCCCAGGAGATGAGAGTCAAATAGATATCTGGATCAAGTCATCCTGGTGCAGAATTTTAGGTGAAGAAAAGCTTAGATCCAGGCATGGTTTTCCATGCTTTTTATCCAAGCATTCAATAAACAGGGATACACAGATCTCTGAATTCAAGGTAAATCTACTGAGCAATTTCCAGGACAGCCAAGCTTAGGCAGTGAAGTTGTTGAAAATTTGAAAGCTGGTGATCATGTAATAGAAAGGCCATGGTCCAGCCCCAGCAAGTAGCTTTGTCTCTGTGGCTCTGGCTTTACAGGCAAGCGTAGAAGGGACTACTTAGACAATTGATGTTGGATAGCTGTAGATAAAAAATTAGGGGTGATGA…
Core element 154	2691	772171	774795	2624	0.975102	1	2691	+	GGAAATTCTTAGGTTCAGGCATGGTGGTACATGCTGTTAATCCCAGGAGATAAGAGTCAAGCAGATAATCTGGATCAAGTCATCCTGGTGCAGAATTTTAGGTGAAGAAAAGCTTAAGTAGGGCATGGTTTTCCATGCTTTTTATCCCAGCATTCAATCAACAGGGATACACAGATTTCTGAATTCAAGGTAAATCTACTGAGCAAGTTCCAGGACAGCCAAGCTTAGGCAGTGTGAAGTTGTTGAAAATTTGAAAGCTGGTGATCATGTAATAGAAAGGCCATGGTCCAGCTCCAGCAAGTAGCTTTGTCCCTGTGGCTCTGGCTTTAGAGACAAGCGTAGAAGGGACTACTTAGACAATTTATGTTGGATAGCTGTAGATAAAAAATTAGGGGTGAT…
Core element 154	2691	854042	856666	2624	0.975102	1	2691	+	GGAAATTCTTAGGTTCAGGCATGGTGGTACATGCTGTTAATCCCAGGAGATAAGAGTCAAGCAGATAATCTGGATCAAGTCATCCTGGTGCAGAATTTTAGGTGAAGAAAAGCTTAAGTAGGGCATGGTTTTCCATGCTTTTTATCCCAGCATTCAATCAACAGGGATACACAGATTTCTGAATTCAAGGTAAATCTACTGAGCAAGTTCCAGGACAGCCAAGCTTAGGCAGTGTGAAGTTGTTGAAAATTTGAAAGCTGGTGATCATGTAATAGAAAGGCCATGGTCCAGCTCCAGCAAGTAGCTTTGTCCCTGTGGCTCTGGCTTTAGAGACAAGCGTAGAAGGGACTACTTAGACAATTTATGTTGGATAGCTGTAGATAAAAAATTAGGGGTGAT…
Core element 154	2691	895424	898136	2713	1.00818	1	2691	+	GGAAATTCTTAGGTTCAGGCATGGTGGTACATGCTGTTAATCCCAGGAGAAAAGAGTCAAGCAGATAATCTGGATCAAGTCATCCTGGTGCAGAATTTTAGGTGAAGAAAAGCTTAAGTCCAGGCATGGTTTTCCATGCTTTTTATCCCAGCATTCAATAAACAGGGATACACAGATCTCTGAATTCAAGGTAAATCTACTGAGCAAGTTCCAGGACAGCCAAGCTTAGGCAGTGAAGATGTTGAAAATTTGAAAGCTGGTGATCATGTAATAGAAAGGCCATGGTCCAGCCCCAGCAAGTAGCTTTGTCCCTGTGGCTCTGGCTTTAGAGGCAAGCGTAGAAGGGACTACTGAGACGATTGATGTTGGTTAGCTGTAGATAAAAATTAGGGGTGATGA…
Core element 154	2691	1217400	1220090	2691	1	1	2691	+	GGAAATTCCTAGGTTCAGGCATGGTGGTACATGCTGTTAATCCCAGGAGATGAGAGTCAAATACATATCTGGTTCAAGGCATCCTGCTGCAGAATTTTAGGTGAAGAAAAGCTTAGGTCCAGGCATGGTTTTCCATGCTTTTTATCCCAGCATTCAATAAACAGGGATACGCAGATCTCTGAATTCAAGGTAAATCTACTGAGCAAGTTCCAGGACAGCCAAGCTTAGGCAGTGAAGTTGTTGAAAATTTGAAAGCTGGTGATCATGTAATAGAAAGGCCATGGTCCAGCCCCAGCAAGTAGCTTTGTCCCTGTGGCTCTGGCTTTAGAGGCAAGTGTAGAAGGGACTACTGAGACAATTGATGTTGGATAGCTGTAGATAAAAAATTAGGGGTGGTGA…
Core element 154	2691	1260506	1262690	2185	0.811966	1	2202	+	GGAAATTCATTGGTCCAGGCATGGTGGTACATGCTGTTAATCCCAGGAGATGAGAGTCAAATAGATATCTGGATCAAGTCATCCTGGTGCAGAATTTTAGGTGAAGAAAAGCTTAGATCCAGGCATGGTTTTCCATGCTTTTTATCCAAGCATTCAATAAACAGGGATACGCAGATCTCTGAATTCAAGGTAAATCTACTGAGCAATTTCCAGGACAGCCAAGCTTAGGCAGTGAAGTTGTTGAAAATTTGAAAGCTGGTGATCATGTAATAGAAAGGCCATGGTACAGCCCCAGCAAATAGCTTTGTCCCTGTGGCTCTGGCTTTAGAGGCAAGCGTAGAAGGGACTACTTAGACAATTGATGTTGGTTAGCTGTAGATAAAAAATTAGGGGTGATGA…
Core element 154	2691	1488207	1490843	2636	0.979562	1	2691	+	GGAAATTCTTAGGTTCAGGCATGGTGGTACATGCTGTTAATCCCAGGAGATAAGAGTCAAGCAGATAATCTGGATCAAGTCATCCTGGTGCAGAATTTTAGGTGAAGAAAAGCTTAAGTCCAGGCATGGTTTTCCATGCTTTTTATCCCAGCATTCAATCAACAGGGATACACAGATCTCTGAATTCAAGGTAAATCTACTGAGCAAGTTCCAGGACAGCCAAGCTTAGGCAGTGTGAAGTTGTTGAAAATTTGAAAGCTGGTGATCATGTACTAGAAAGGCCATGGTTCAGCCCCAGAAAATAGCTTTGTCCCTGTGGCTCTGGCTTTAGAGGCAAGCGTAGAAGGGACTACTTAGACAATTGATGTTGGTTAGCTGTAGATAAAAAATTAGGGGTGA…
Core element 156	2400	1139700	1142099	2400	1	1	2400	+	AATGCTTGCTAATGTTAAAAGCTGGGAGAAGAGGCAGGCAGGAAGAGATGATCTTAGCAATCCACAAGGAGACATATTCAGGATAGAGGTTAAGCTATCTCTGGTGTTTAGCAAAGTGCTAGGGGCAACTGTGAAAACTGCATCTGGATTTACAAATAGTGTGGTAGATCTATGGAAAGCCTACCTTGTCTCTTGTCAGGCAGGGAATGTGATTGAACAGGTGGTGTCTGGCCAAGTGGGGGGTCCAGACACAGGGATGAAGCAGGAAAGGAAGGGCAGATACAGACTGTCTATGGTATCTATCTATAGATGGCATGTACAGGGGGAGGAAACATCCACTGGTATTCTGTTCCAGTGATAAGGGCAACTGATATTAGGATCTGCAGTAACAGATAGTGG…
Core element 156	2400	1436125	1438626	2501	1.04208	1	2400	+	AATGCTTGCTAATGTTAAAAGCTGGGAGAAGAAGCAGGCAGGAAGAGATGATCTTAGCAATCCACAAGGAGATATAGTCAGGAGAGAGGTTAAGCTGTCTCTGGTGTTTAGCACAGTGCAAGGGGCAACTGTGAAAACTGCATCTGGATTTACAAATAGTGTGGTAGATCTATGGAAAGCCTACCTTGTCTCTTGTCAGGCATGGAATGTGATTGAACAGGTGGTGTCTGCCCAAGTGGGGGGTCCAGACACAGGGATGAAGCAGGAAAGGAAGGGCAGATACAGACTGTCTATGGTATCTATCTATAGATGGCATGTACAGGGGGGAGGAAACATCCACTGGTATTCTGTTCCAGTGGTAAGGGCAACTGATATTAGGATCTGCAGTAACAAATAGTG…
Core element 159	2206	585407	587612	2206	1	2203	1	-	CCCCAGAGCTCATGTCTCTAGCTTCATATGTAGCAGAAGATGGCCTAGTTGACCATCAATGGGAGGAGAGGCCCTTTGTCTTGCAAAGATTATATGCCCTAGTACAGGGGAATGACAAGGCCAGGAAGCAGCAGTGGGTGGTTTGGGGAGCAGGGCTGAGGAGGGTATAGGGGACTTTCTCAGAGGAAACTAGGAAAGGGGATAGCATTTGAAATGTAAAGGAAGAAAATATCTAATAAATTTTTTTTAAAAAGAAAAAAAGAAGAAAGAATCCAACCCAAAGTTAATGATACACATGAAAACAGAGATAGTAAATAATAAGTAATAATAAATAGTAAATAATGTTGTATTAGCTGCAAAAAAGGGAAAGCACACACACACACACACAGACACACCTCA…
Core element 159	2206	187351	189567	2217	1.00499	1	2203	+	CAGAGCTCATGTCTCTAGCTTCATATGTAGCAGAAGATGGCCTAGTTGACCATCAATGGGAGGAGAGGCCCTTTGTCTTGCAAAGATTATATGCCCTAGTACAGGGGAATGACAAGGCCAGGAAGCAGCAGTGGGTGGTTTGGGGAGCAGGGCTGAGGAGGGTATAGGGGACTTTCTCAGAGGAAACTAGGAAAGGGGATAGCATTTGAAATGTAAAGGAAGAAAATATCTAATAAATTTTTTTTAAAAAGAAAAAAAGAAGAAAGAATCCAACCCAAGGTTAATGATACACATGAAAACAGAGATAGTAAATAATAAGTAATAATAAATAGTAAATAATGTTGTATTAGCTGCAAAAAAGGGAAAGCACACACACACACACACACACACACACACACC…
Core element 159	2206	322614	324815	2202	0.998187	1	2206	+	CAGAGCTCATGTCTCTAGCTTCATATGTAGCAGAAGATGGCCTAGTTGGCCATCAATGGGAGGAGAGGCCCTTTGTCTTGCAAAGATTATATGCCCTAGTACAGGGGAATGACAAGGCCAGGAAGCAGCAGTGGGTGGTTTGGGGAGCAGGGCTGGGGAGGGTATAGGGGACTTTCTCAGAGGAAACTAGGAAAGGGGATAGCATTTGAAATGTAAAGGAAGAAAATATCTAATAAATTTTTTTAAAAAAGAAAAAAAAAGAAGGAAGAATCCAACCCAAGGTTAATGATACACATGAAAACAGAGATAGTAAATAATAAGTAATAATAAATAGTAAATAATGTTGTATTAGCTGCAAAAAAGGGAAAGCACACACACACACACACACAGACACACCTC…
Core element 159	2206	795300	797505	2206	1	1	2206	+	CAGAGCTCATGTCTCTAGCTTCATATGTAGCAGAAGATGGCCTAGTTGGCCATCAATGGGAGGAGAGGCCCTTTGTCTTGCAAAGAATATATGCCCTAGTACAGGGGAATGACAAGGCCAGGAAGCAGCAGTGGGTGGTTTGTGGAGCAGGGCTGGGGAGGGTATAGGGGACTTTCTCAGAGAAAACTAGGAAAGGGGATAACATTTGAAATGTAAAGGAAGAAAATATCTAATAAATTTTTTTAAAAAAGAAAAAAAAGAAGAAGGAAGAATACAACCCAAGGAGGTTAATGATACACATGAAAACAGAGATAGTAAATAGTAAGTAATAATAAATAGTAAATAATGTTGTATTAGCTGCAAAAAAAGGGAAAGCACACACACACACACACACACACA…
Core element 159	2206	1336477	1338674	2198	0.996374	1	2206	+	CAGAGCTCGTGTCTCTAGCTTCATATGTAGCAGAAGATGGCCTAGTTGGCCATCAATGGGAGGAGAGGCCCTTTGTCTTGCAAAGATTATATGCCCTAGTACAGGGGAATGACAAGGCCAGGAAGCAGCAGTGGGTGGTTTGGGGAGCAGGGCTGGGGAGGATATAGGGGACTTTCTCAGAGGAAACTAGGAAAGGGGATAGCATTTGAAATGTAAAGGAAGAAAATATCTAATAAATTTTTTTAAAAAAGAAAAAAAGAAGAAAGAATCCAACCCAAGGTTAATGATACACATGAAAACAGAGATAGTAAATAATAAGTAATAATTAATAGTAAATAATGTTGTATTAGCTGCAAAAAAGGGAAAGCACACACACACACACACACAGACACACCTCAA…
Core element 159	2206	1447388	1449602	2215	1.00408	1	2206	+	CAGAGCTCATGTCTCTAGCTTCATATGTAGCAGAAGATGGCCAATTGGCCATCAATGGGAGGAGAGGCCCTTTGTCTTGCAAAGATTATATGCCCTAGTACAGGGGAATGACAAGGCCAGGAAGCAGCAGTGGGTGGTTTGGGGAGCAGGGCTGGGGAGGGTATAGGGGACTTTCTCAGAGAAAACTAGGAAAGGGGATAGCATTTGAAATGTAAAGGAAGAAAATATCTAATAAATTTTTTTAAAAAAGAAAAAAAAAGAAGGAAGAATCCAACCCAAGGTTAATGATACACATGAAAACAGAGATAGTAAATAATAAGTAATAATAAATAGTAAATAATGTTGTATTAGCTGCAAAAAAGGGAAAGCGCGCGCACACACACACACACACACACACAC…
Core element 172	3197	700602	703774	3173	0.992493	3197	1	-	AGGCCAGACACCTGGGCTGTCCTCTACACGGCTCAGAGTAGTGTAACTAAACATGGCTTAGAGTAGCCTCACAGTCTGTGTAAAATAGCCAGAGCCTGTCTGAGCAGAGATGGATTCTCACTGGGGAGGGACAGAGATGAGGACGTGACTCAGACAGAGAGAGCTGAGAATTCTGAGACACGGAGAAGAGAGGTGACCTACAGGATGCTATGGGCACGGGTGTGTGTGTGGGGGGGCACGGTTGGGAGGGACAGCTCCCCAGAAAATGACCTGCTGGGGACAGCATGTCATGACAGAGACTGCCTGCAGAAGACCAGGATGGAAACATCTCAGGGGCCTGCAGAAGCTCCGTGTAAAAATCAGTTGTTCAGATGTCTCCCAACCTTAGCCCTGGACAGT…
Core element 172	3197	1051477	1054607	3131	0.979356	16	3197	+	GTTCTCTACTCGGCTCAGAGTAGGTAACTACTCACGGCTTAGAGTAGCCTCACAGTCTGTGTAAAATAGCCAGAGCCTGTCTGAGCAGAGATGGATTCTCACTGGGGAGGGACAGAGATGAGGATGTGACTCAGACAGAGAGAGCTGAGAAGTCTGAGACACGGAGGAGAGAGGTCACCTACAGGATGCTATGGGCACGGGTGTGTGTGTGTGTGGGGGGCACGGTTGGGAGGGACAGCTCCCCAGAAAATGACCTGCTGGGGACAGCATGTCATGACAGAGGCTGCCTGCAGAAGACCAGGATGGAAACATCTCAGGGGCCTGCAGAAGCTCCGTGTAAAAATCAGTTGTTCAGATGTCTCCCAACCTTAGCCCTGGACAGTGCCTGTATAGATTTCA…
Core element 172	3197	1366500	1369696	3197	1	1	3197	+	CCAGACACCTGGGCTGTCCTCTACACGGCTCAGAGTAGTGTAACTAAACATGGCTTAGAGTAGCCTCACAGTCTGTGTAAAATAGCCAGAGCCTGTCTGAGCAGAGATGCATTCTCACTGGGGAGGGACAGAGATGAGGACGTGACTCAGACAGAGAGAGCTGAGAAGTCTGAGACACGGAGGAGAGAGGTCACCTACAGGATGCTATGGGCACGGGTGTGTGTGTGTGGGGGGCACGGTTGGGAGGGACAGCTCCCCAGAAAATGACCTGCTGGGGACAGCATGTCATGACAGAGGCTGCCTGCAGAAGACCAGGATGGAAACATCTCAGGGGCCTGCAGAAGCTCCGTGTAAAAATCAGTTGTTCAGATGTCTCCCAACCTTAGCCCTGGACAGTGC…
Core element 177.1	1488	213352	214562	1211	0.813844	1198	1	-	TGATACTATGAAAAAGAGGACTAGGAAGGCAGATGAGAGAAAAGAGAGAAGCCAATTTTACATAGCACAGCAAATTCTTTGCCCTAACTCTGAGTCTAACCCTAACCCTGATATTTCTTCTTTATGTAATAGAGATCCTAGAGATTCAATGGGATATAAGAATAATAGTGGCCACCACAAGCCTACCCCTGAGCCTAACCCTGATTTATCCTAAACCTTTAACCCTATCTTAAACCTCACACCTTAATTTCCTAACTCCCCTAACCCTAATCCTAACCACCCTTATCCTAATCCTAACCATAACCCTCTGATCGCCTAATCCTAACTCCAGTCCTGCTTACTGTGGGGGATATCTCTTAATATATAATATTTCTTAATTATACCTTTGAATTGAGAAAC…
Core element 177.1	1488	348757	349967	1211	0.813844	1198	1	-	TGATACTATGAAAAAGAGGACTAGGAAGGCAGATGAGAGAAAAGAGAGAAGCCAATTTTACATAGCACAGAAAATTCTTTGCCCTAACTCTGAGTCTAACCCTAACCCTGATATTTCTTCTTTATGTAATAGAGATCCTAGAGATTCAATGGGATATAAGAATAATAGTGGCCACCTCAAGCCTACCCCTGAGCCTACCCCTGATTTATCCTAAACCTTTAACCCTATCTTAAACCTCACACCTTAATTTCCTAACTACCCTAACCCTAATCCTAACCACCCTTATCCTAATCCTAACCATAACCCTCTGATCGCCTAATCCTAACTCCAGTCCTGCTTACTGTGGGGGATATCTCTTAATATATAATATTTCTTAATTATACCTTTGAATTGAGAAAC…
Core element 177.1	1488	431966	433446	1481	0.995296	1488	1	-	TGATATTATGAAAAAGAGGACTAGGAAGGCAGATGAGAGAAAAGATAGAAGCTGATTTCACATAGCACAGCAAATCCATTGCCCTAACTTTGAGCCTAGTCCTAACCATGATATTTCTTCTTTGTGTAACAGGGATACTATTGACTCAGTAGAACAATCAAGAATAATGGTGGCCACCTTAGCCCTAACCCTGAGCCTAACCCTGGGACTTACCCCCAACCTCTTACCCTATCTTAAACCTCAACCCTTATTTTCCTAACTACCCTAACCCTAATCCTAACAACCCTTATCCTAATCCTTACCATAACCCTCTAATCGCCTAATCCTGATTCTAACCCTGCTTACTGTGGGGGATATTTCTTAATTATACCTTTTGAGGTGAGAAACCCTTTTTTAATC…
Core element 177.1	1488	545849	547331	1483	0.99664	1488	1	-	TGATATTATGAAAAAGAGGACTAGGAAGGCAGATGAGAGAAAAGATAGAAGCTGATTTCACATAACACAGCATATCCATTGCCCTAACTTTGAGCCTAGTCCTAACCATGATATTTCTTCTTTGTGTAACAGGGATACTATTGACTCAGTAGAACAATCAAGAATAATGGTGGCCACCTTAGCCCTAACCCTGAGCCTAACCCTGGGACTTACCCCCAACCTCTTACCCTTTCTTAAACCTCAACCCTTATTTTCCTAACGACCCTAACCCTAATCCTAACAACCCTTATCCTAATCCTTACCATAACCCTCCAATCGCCTAATCCTGATTCTAACCCTGCTTACTGTGGGGGATATTTCTTAATTATACCTTTTGAGGTGAGAAACCCTTTCTTATTC…
Core element 177.1	1488	719666	720787	1122	0.754032	1126	1	-	TGATACTATGAAAAAGAGGACTAGGAAGGCAGATGAGAGAAAAGAGAGAAGCCAATTTTACATAGCACAGCAAATTCTTTGCCCTAACTCTGAGTCTAACCCTAACCCTGATATTTCTTCTTTATGTAATAGAGATACTAGAGATTCAATGGGATATAAGAATAATAGTGGCCACCTCAAGCCTACCCCTGAGCCTAACCCTGATTTATCCTAAACTGTTAACCCTATCTTAAACCTCACACCTTAATTTCCTAACCACCCTAACCCTAATCCTAACCACCCTTATCCTAATCCTAACCATAACCCTCTGATCGCCTAATCCTAACTCCAGTCCTGCTTACTGTGGGGGATATCTCTTAATATATAATATTTCTTAATTATACCTTTGAATTGAGAAAC…
Core element 177.1	1488	1019568	1021050	1483	0.99664	1488	1	-	TGATATTATGAAAAAGAGGACTAGGGAGGCAGATGAGAGAAGAGATAGAAGCTGATTGCACATAGCACAGCAAATCCATTGCCCTAAACCTGAGCCTAGCCCTAACCATGATATTTCTTCTTTGTGTATCAGGGATACTATTGACTCAGTAGAACCATCAAGAATAATGGTGGCCACCTTAGCCGTAACCCTGAGCCTAACCCTGGGACTTACCCTCGACCTCTTACCCTATCTTAAACCTCAACCCTTATTTTCCTAACAACCCTAACACTAATCCTAACAACCCTTATCCTAATCCTTACCATAACCCTGTAATCGCCTAATGCTGATTCTAACCCTGCTTACTGTGGGGGATATTTCTTAGTTATACCTTTTGAGGTGAGAAACCCTTTCTTATTC…
Core element 177.1	1488	1130058	1131535	1478	0.99328	1488	1	-	TGATATTATGAAAAAGAGGACTAGGAAGGCAGATGAGAGAAAAGATAGAAGCTGATTTCACATAGCACAGCAAATCCATTGCCCTAACCCTGAGCCTAGCCCTAACCATGATATTTCTTCTTTGTGTAACAGGGATACTATTGACTCAGTAGAACCATCAAGAATAATGGTGGCCACGTTAACCCTAACCTTAACCCTGGGACTTACCCTCAACCTCTTACCCTATCTTGAACCTCAACCCTTATTTTCCTAACTACCCTAACCCTAATCCTAACAACCCTTATCTTATTCCTTACCATAACCCTCTAATCGCCTAATCCTGATTTTAACCCTGCTTACTGTGGGGGATATTTCTTAATTATACCTTTTGAGGTGAGAAACCCTTTCTTATTCTTGATC…
Core element 177.1	1488	1169312	1170789	1478	0.99328	1488	1	-	TGATATTATGAAAAAGAGGACTAGGGAGGCAGATGAGAGAAGAGATAGAAGCTGATTGCACATAGCACAGCAAATCCATTGCCCTAAACCTGAGCCCTAACCATGATATTTCTTCTTTGTGTATGAGGGATACTATTGACTCAGTAGAACCATCAAGAATAATGGTGGCCACCTTAGCTGTAACCCTGAGCCTAACCCTGGGACTTACCCTCGACCTCTTACCCTATCTTAAACCTCAACCCTTATTTTCCTAACTACCCTAACCCTAATCCTAACAACGCTTATCCTAATTTTTACCATAACCCTGTAATCGCCTAATCCTGATTCTAACCCTGCTTACTGTGGGGGATATTTCTTAGTTATACCTTTTGAGGTGAGAAACCCTTTCTTATTCTTGAT…
Core element 177.1	1488	1284989	1286115	1127	0.757392	1126	1	-	TGATACTATGAAAAAGAGGACTAGGAAGGCAGATGAGAGAAAAGAGAGAAGCTAATTTTACATAGCACAGCAAATTCTTTGCCCTAACTCTGAGTCTAACCCTAACCCTGATATTTCTTCTTTATGTAATAGAGATCCTAGAGATTCAATGGGATATAAGAATAATAGTGGCCACCTCAAGCCTACCCCTGAGCCTACCCCTGATTTATCCTAAACCTTTAACCCTATCTTAAACCTCACACCTTAATTTCCTAACTACCCTAACCCTAATCCTAACCACCCTTATCCTAATCCTAACCATAACCCTCTGATCGCCTCATCCTAACTCTAGTCCTGCTTACTGTGGGGGATATCTCTTAATATATAATATTTCTTAATTATACCTTTGAATTGAGAAAC…
Core element 177.1	1488	1426450	1427938	1489	1.00067	1488	1	-	TGATATTATGAAAAAGAGGACTAGGGAGGCAGATGAGAGAAGAGATAGAAGCTGATTGCACATAGCACAGCAAATCCATTGCCCTAACCCTGAGCCTAGCCCTAACCATGATATTTCTTCTTTGTGTAACAGGATACTATTGACTCAGTAGAACCATCAAGAATAATGGTGGCCACGTTAACCCTAACCTTAACCCTGGGACTTACCCTCAACCTCTTACCCTATCTTAAACCTCAACCCTTATTTTCCTAACTACCCTAACCCTAATCCTAACAACCCTTATCTTATTCCTTACCATAACCCTCTAATCGCCTAATCCTGATTGTAACCCTGCTTACTGTGGGGGATATTTCTTAATTATACCTTTTGAGGTGAGAAACCCTTTCTTATTCTTGATCT…
Core element 177.1	1488	1473477	1474604	1128	0.758065	1126	1	-	TGATACTATGAAAAAGAGGACTAGGAAGGCAGATGAGAGAAAAGAGAGAAGCTAATTTTACATAGCACAGCAAATTCTTTGCCCTAACTCTGAGTCTAACCCTAACCCTGATATTTCTTCTTTATGTAATAGAGATCCTAGAGATTCAATGGGATATAAGAATAATAGTGGCCACCTCAAGCCTACCCCTGAGCCTAACCCTGATTTATCCTAAACCTTTAACCCTATCTTAAACCTCACACCTTAATTTCCTAACCACCCTAACCCTAATCCTAACCACCCTTATCCTAATCCTAACCATAACCCTCTGATCGCCTAATCCTAACTCCAGTCCTGCTTACTGTGGGGGATATCTCTTAATAATATATAATATTTCTTAATTATACCTTTGAATTGAGA…
Core element 177.1	1488	230879	232358	1480	0.994624	1	1488	+	TATTATGAAAAAGAGGACTAGGGAGGCAGATGAGAGAAGAGATAGAAGCTGATTTCACATAGCACAGCAAATCCATTGCCCTAACTTTGAGCCTAGTCCTAACCATGATATTTCTTCTTTGTGTAACAGGATACTATTGACTCAGTAGAACCATCAAGAATAATGGTGGCCACCTTAGCCCTAACCCTGAGCCTAACCCTGGGACTTACCCCCAACCTCTTACTCTATCTTAAACCTCAACCCTTATTTTCCTAACTACCCTAACCCTAATCCTAACAACCCTTATCCTAATCCTTACCATAACCCTGTAATCGCCTAATCCTGATTCTAACCCTGCTTACTGTGGGGGATATTTCTTAATTATACCTTTTGAGGTGAGAAACCCTTTCTTAATCTTGA…
Core element 177.1	1488	366724	368204	1481	0.995296	1	1488	+	TATTATGAAAAAGAGGACTAGGGAGGCAGATGAGAGAAGAGATAGAAGCTGATTTCACATAGCACAGCAAATCCATTGCCCTAACTTTGAGCCTAGTCCTAACCATGATATTTCTTCTTTGTGTAACAGGATACTATTGACTCAGTAGAACCATCAAGAATAATGATGGCCACCTTAGCCCTAACCCTGAGCCTAACCCTGGGACTTACCCCCAACCTCTTACTCTATCTTAAACCTCAACCCTTATTTTCCTAACTACCCTAACCCTAATCCTAACAACCCTTATCCTAATCCTTACCATAACCCTGTAATCGCCTAATCCTGATTCTAACCCTGCTTACTGTGGGGGATATTTCTTAATTATACCTTTTGAGGTGAGAAACCCTTTCTTAATCTTGA…
Core element 177.1	1488	754541	756022	1482	0.995968	1	1488	+	TATTATGAAAAAGAGGACTAGGAAGGCAGATGAGAGAAAAGATAGAGGCTGATTTCACATAGCACAGCAAATCCATTGCCCTAACTTTGAGCCTAGTCCTAACCATGATATTTCTTCTTTGTGTAACAGGGATACTATTGACTCAGTAGAACAATCAAGAATAATGGTGGCCACCTTAGCCCTAACCCTGAGCCTAACCCTGGGACTTACCCCCAACCTCTTACCCTATCTTAAACCTCAACCCTTATTTTCCTAACTACCCTAACCCTAATCCTAAAAACCCTTATCCTAATCCTTACCATAACCCTCCAATCGCCTAATCCTGATTCTAACCCTGCTTACTGTGGGGGATATTTCTTAATTATACCTTTTGAAGTGAGAAACCCTTTTTTAATCTTG…
Core element 177.1	1488	835786	837268	1483	0.99664	1	1488	+	TATTATGAAAAAGAGGACTAGGAAGGCAGATGAGAGAAAAGATAGAAGCTGATTTCACATAACACAGCATATCCATTGCCCTAACTTTGAGCCTAGTCCTAACCATGATATTTCTTCTTTGTGTAACAGGGATACTATTGACTCAGTAGAACAATCAAGAATAATGGTGGCCACCTTAGCCCTAACCCTGAGCCTAACCCTGGGACTTACCCCCAACCTCTTACCCTTTCTTAAACCTCAACCCTTATTTTCCTAACGACCCTAACCCTAATCCTAACAACCCTTATCCTAATCCTTACCATAACCCTCCAATCGCCTAATCCTGATTCTAACCCTGCTTACTGTGGGGGATATTTCTTAATTATACCTTTTGAGGTGAGAAACCCTTTCTTATTCTTG…
Core element 177.1	1488	1039131	1040256	1126	0.75672	1	1126	+	TACTATGAAAAAGAGGACTAGGAAGGCAGATGAGAGAAAAGAGAGAAGCTAATTTTACATAGCACAGCAAATTCTTTGCCCTAACTCTGAGTCTAACCCTAACCCTGATATTTCTTCTTTATGTAATAGAGATCCTAGAGATTCAATGGGATATAAGAATAATAGTGGCCACCTCAAGCCTACCCCTGAGCCTAACCCTGATTTATCCTAAACTGTTAACCCTATCTTAAACCTCACACCTTAATTTCCTAACCACCCTAACCCTAATCCTAACCACCCTTATCCTAATCCTAACCATAACCCTCTGATCGCCTAATCCTAACTCCAGTCCTGCTTACTGTGGGGGATATCTCTTAATATATAATATTTCTTAATTATACCTTTGAATTGAGAAACTCT…
Core element 177.1	1488	1136887	1138003	1117	0.750672	6	1126	+	TGAAAAAGAGGACTAGGAAGGCAGATGAGAGAAAAGAGAGAAACCAATTTTACATAGCACAGCAAATTCTTTGCCCTAAGTCTGAGTCTAACCCTAACCCTGATATTTCTTCTTTATGTAATAGAGATCCTACAGATTCAATGGGATATAAGAATAATAGTGGCCACCTCAAGCCTACCCCTGAGCCTACCCCTGATTTATCCTAAACCTTTAACCCTATCTTAAACCTCACACCTTAATTTCCTAACCACCCTAACCCTAATCCTAACCACCCTTATCCTAATCCTAACCATAACCCTCTGATCGCCTAATCCTAACTCCAGTCCTGCTTACTGTGGGGGATATCTCTTAATATATAATATTTCTTAATTATACCTTTGAATTGAGAAACTCTTGCTT…
Core element 177.1	1488	1185179	1186303	1125	0.756048	1	1126	+	TACTATGAAAAAGAGGACTAGGAAGGCAGATGAGAGAAAAGAGAGAAGCTAATTTTACATAGCACAGCAAATTCTTTGCCCTAACTCTGAGTCTAACCCTAACCCTGATATTTCTTCTTTATGTAATAGAGATACTAGAGATTCAATTGGATATAAGAATAATAGTGGCCACCTCAAGCCTACCCCTGAGCCTAACCCTGATTTATCCTAAACCTTTAACCCTATCTTAAACCTCACACCTTAATTTCCTAACCACCCTAACCCTAATCCTAACCACCCTTATCCTAATCCTAACCATAACCCTCTGATCGCCTAATCCTAACTCCAGTCCTGCTTACTGTGGGGGATATCTCTTAATATATAATATTTCTTAATTATACCTTTGAATTGAGAAACTCT…
Core element 177.1	1488	1215146	1216627	1482	0.995968	1	1488	+	TATTATGAAAAAGAGGACTAGGGAGGCAGATGAGAGAAAAGATAGAAGCTGATTTCACATAGCACAGCAAATCCATTGCCCTAACGCTGAGCCTAGCCCTAACCATGATATTTCTTCTTTATGTAACAGGATACTATTGACTCAGTAGAACAATCAAGAATAATGGTGGCCACCTTAGCCCTAACCCTGAGCCTAACCCTGGGACTTACCCTCAGTCTCTTACCCTATCTTAAACCTCAACCCTTATTTTCCTAACTACCCTAACCCTAATCCTAACAACCCTTATCCTAATCCTTACCATAACCCTCTAATCGCCTAATCCTGATTCTAACCCTGCTTACTGTGGGAGATATTTCTTAATTATACCTTTTGAGGTGAGAAACCCTTTCTTAATCTTGA…
Core element 177.1	1488	1316112	1317599	1488	1	1	1488	+	TATTATGAAAAAGAGGACTAGGAAGGCAGATGAGAGAAAAGATAGAAGCTGATTTCACATAGCACAGCAAATCCATTGTCCTAACTTTGAGCCTAGCCCTAACCATGATATTTCTTCTTTATGTAACAGGATACTATTGACTCTCTAGAACCATCAAGAATAATGGTGGCCACCTTAACCCTAACCCTGAGCCTAACCCTGGGACTTACCCTCAACCTCTTACCCTTTCTTAAACCTCAACCCTTATTTTCCTAACTACCCTAACTCTAATCTAACAACCCTTATCCTAATCCTTACCATAACCCTCTAATCGCCTAATCCTGATTCTAACCCTGCTTACTGTGGGGGATATTTCTTAATTATACCTTTTGAGGTGAGAAACCCTTTCTTAATCTTGAT…
Core element 177.1	1488	1352762	1353883	1122	0.754032	1	1126	+	TACTATGAAAAAGAGGACTAGGAAGGCAGATGAGAGAAAAGAGAGAAGCCAATTTTACATAGCACAGCAAATTCTTTGCCCTAACTCTGAGTCTAACCCTAGCCCTGATATTTCTTCTTTATGTAATAGAGATCCTAGAGATTCAATGGGATATAAGAATAATAGTGGCCACCTCAAGCCTACCCCTGAGCCTAACCCTGATTTATCCTAAACTGTTAACCCTATCTTAAACCTCACACCTTAATTTCCTAACCACCCTAACCCTAATCCTAACCACCCTTATCCTAATCCTAACCATAACCCTCTGATCGCCTAATCCTAACTCCAGTCCTGCTTACTGTGGGGGATATCTCTTAATATATAATATTTCTTAATTATACCTTTGAATTGAGAAACTCT…
Core element 177.1	1488	1433312	1434428	1117	0.750672	6	1126	+	TGAAAAAGAGGACTAGGAAGGCAGATGAGAGAAAAGAGAGAAACCAATTTTACATAGCACAGCAAATTCTTTGCCCTAAGTCTGAGTCTAACCCTAACCCTGATATTTCTTCTTTATGTAATAGAGATCCTACAGATTCAATGGGATATAAGAATAATAGTGGCCACCTCAAGCCTACCCCTGAGCCTACCCCTGATTTATCCTAAACCTTTAACCCTATCTTAAACCTCACACCTTAATTTCCTAACCACCCTAACCCTAATCCTAACCACCCTTATCCTAATCCTAACCATAACCCTCTGATCGCCTAATCCTAACTCCAGTCCTGCTTACTGTGGGGGATATCTCTTAATATATAATATTTCTTAATTATACCTTTGAATTGAGAAACTCTTGCTT…
Core element 177.1	1488	1480084	1481562	1479	0.993952	1	1488	+	TATTATGAAAAAGAGGACTAGGAAGGCAGATGAGAGAAAAGATAGAAGCTGATTTCACATAGCACAGCAAATCCATTGCCCTAACCCTGAGCCTAGCCCTAACCATGATATTTCTTCTTTGTGTAACAGGATACTATTGACTCAGTAGAACCATCAAGAATAATGGTGGCCACGTTAACCCTAACCTTAACCCTGGGACTTACCCTCAACCTCTTACCCTATCTTGAACCTCAACCCTTATTTTCCTAACTACCCTAACCCTAATCCTAACAACCCTTATCTTATTCCTTACCATAACCCTCTAATCGCCTAATCCTGATTGTAACCCTGCTTACTGTGGGGGATATTTCTTAATTATACCTTTTGAGGTGAGAAACCCTTTCTTATTCTTGATCTTTT…
Core element 178	2494	725579	727647	2069	0.829591	2433	353	-	CTCCTCATGTAGGGGCAAACCCCCGTGGCGTCAGGCCATTACAGGTCTGACAAATGGATGTTACACATGTTTCTTCCTTTGGAAAACTTCAATATCTCCATGTGTCCATTGACACATGTTCTGGCATCATGTTTGCCTCTCCGTTAACCGGAGAAAAAGCCTCACATGTGATTCAACATTGCCTTGAGGCATGGAGTGCTTGGGGGAAACCCAAACTCCTTAAGACTGATAATGGACCAGCTTATACATCTCAAAAATTCCAGCAGTTCTGCCGTCAGATGGACGTGACCCACCTGACTGGACTTCCATACAACCCTCAAGGACAGGGTATTGTTGAGCGTGCGCATCGCACCCTCAAATCCTATCTATTAAAACAGAAGAGGGGAATCGAGGAGGCTC…
Core element 178	2494	745200	747693	2494	1	1	2494	+	AATGCAGTAAATCTTTTAGAAGTGGCTGGAGTGATTAAGCCTTCCAGTAGAGTTGCCAATATTTTTCAGCAGATACAATTAGTTTTGTTATCTAGAAGATCTCCTGTTTATATTACTCATGTTAGAGCCCATTCAGGCCTACCTGGCCCCATGGCTCTGGGAAATGATTTGGCAGATAAGGCCACTAAAGTGGTGGCTGCTGCCCTATCATCCCCGGTAGAGGCTGCAAGAAATTTTCATAACAATTTTCATGTGACGGCTGAAACATTACGCAGTCGTTTCTCCTTGACAAGAAAAGAAGCCCGTGACATTGTTACTCAATGTCAAAGCTGCTGTGAGTTCTTGCCAGTTCCTCATGTGGGAATTAACCCACGTGGCATTCGACCTCTACAGGTCTGG…
Core element 178	2494	962127	964627	2501	1.00281	1	2494	+	AATGCAGTAAATCTTTTAGAAGTGGCTGGAGTGATTAAGCCTTCCAGTAGAGTTGCCAATATTTTTCAGCAGATACAATTAGTTTTGTTATCTAGAAGATCTCCTGTTTATATTACTCATGTTAGAGCCCATTCAGGCCTACCTGGCCCCATGGCTCTGGGAAATGATTTGGCAGATAAGGCCACTAAAGTGGTGGCTGCTGCCCTATCATCCCCGGTAGAGGCTGCAAGAAATTTTCATAACAATTTTCATGTGACGGCTGAAACATTACGCAGTCGTTTCTCCTTGACAAGAAAAGAAGCCCGTGACATTGTTACTCAATGTCAAAGCTGCTGTGAGTTCTTGCCAGTTCCTCATGTGGGAATTAACCCACGCGGTATTCGACCTCTACAGGTCTGG…
Core element 182	2629	60009	62383	2375	0.903385	2425	56	-	AAAGTACATCTTGTGAATTTGGAGGTATATAATGTGCTATTTGTTTTTGAAAATATAGGGGATTATAGTTAGGTGATTGGATGAATCTCAGATGATGAACTTTGGACTTTATTAGTGAGACTGCTATAGATGATGAGTACTTTTGAAGTTGAATCTCATGTATTTTGTATTATACTATGTTTAAGTGTGGTCCCCACACAGCCATGTGTTTCAACAATCAAATGCAGGCCAGCAAATGGAATGTGGTATCTTGAATACAGTTGACCCAGGGAGTAGCATTGTCAGAAGGTGTGGCCTTGTTGTAGGAAGTGCATCACTGTTAGGGTAGTCTTTTAAGTTCCACCCAGTGCTGAAGAGACCCTCCTATGTGATCCCTAGAAGACATTCTCTTCCTGGCTG…
Core element 182	2629	119858	122462	2605	0.990871	2629	1	-	CCAGCCTTGTTTACAGAGTTATTTCCACGACAGCCAAGCCTACACAGGGAAAAGGGAAATATATCCTGTCAATTTGGAAGTATGTAATGTGCTATTTGTTTTTGTAAATATAGGGGATTATAGTTAGGTGATTGGATGAATCTCAGATGATGAACTTTGGACTTTATTTATTTGTGAGACTGCTATAGATGATGAGTCCTTTTGAAGTTGAATCTCATGTATTTTGATGTATTCTGTTTTATGCTATGTGTAAGTGTGGTCCCCCTACACCCATGTGTTTGAACAATGAAATGTGGGCCAGCAAGTGGAATGTGTTTTCTTGAAATCGGTTGACTCAAGGAGTAGCATTGCCAGAAGGTGTGGCCTTGTTGTAGGAAGTGCATCAATGTTAGGGTGGTC…
Core element 182	2629	269221	271155	1935	0.736021	1931	1	-	CCAGCCTGGTTTACAGAGTTAGTTCCACGACAGCCAAGGCTACACAGGGAAAAGGGAAGTATATCCTGTCAATTTGGAAGTATGTAATGTGCTATTTGTTTTTGTAAATATAGGGGATTATAGTTAGGTGATTGGATGAATCTCAGATGATGAACTTTGGACTTTATTTATTTGTGAGACTGCTATAGATGATGAGTCCTTTTGAATTTGAATCGCATGTATTTTGATGTATTTTATTTTATGCTATGTTTAAGTGTGGTCCCCCTACACCCATGTGTTTGAACAATGAAATGTGGGCCAGCAAATGGAATGTGGTATCTTGAAATCGGTTGACTCAAGGAGTAGCAATGTCAGAGGTGTGGCCTTGTTGTAGGAAGTGCATCAATGTTAGGGTGGTCT…
Core element 182	2629	412161	414797	2637	1.00304	2629	1	-	CCAGCCTGGTTTACAGAGTTAGTTCCACGACAGCCACGGCTACACAGGGAAAAGGGAAGTATATCCTGTCAATTTGGAAGTATGTAATGTGCTATTTGTTTTTGTAAATATAGGGGATTATAGTTAGGTGATTGGATGAATCTCAGATGATGAAATTTGGACTTTATTTATTTGTGAGACTGCTATATATGATGAGTCCTTTTGAAGTTGAATCTCATGTATTTTGATGTATTTTGTTTTATGCTATGTGTAAGTGTGGTCCCCCTACACCCATGTGTTTGAACAATGAAATGTGGGCCAGCAAGTGGAATGTCGTATCTTGAAATCAGTTGACTCAACGAGTAGCAATGTCAGAAGGTGTGGCCTTGTTGTAGGAAGTGCATCAATGTTAGGGTGGTC…
Core element 182	2629	483631	486199	2569	0.977178	2629	84	-	ATAATGTGCTATTTGTTTTTGAAAATGTAGGGGATTACAGTTAGGTGATTGGATGAATCTCAGATGATGAACTTTGGACTTTATTTATTTGTGAGACTGCTATAGATGATGAGTCCTTTTGAAGTTGAATCTCATGTATTTTGTATTATACTATGTTTAAGTGTGGTCCCCATATACCCACGTGTTTGAACAATCAAATGCAGGCCAGCAAGTGGAATGTAGTATCTTGAATACGGTTGACCCAGGGTGTGGCATTGTCAGAAGGTGTGGCCTTGTTGTAGGAAGTGCATCACTGTTAGGGTTGGCTTTGAAGTTCCACCCAGTGCTGAAGAGACCCTCCTGTGTGATCCCTAGAAGACAGTCTCTTCCTGACTTCCTATGGATCAAGGTGCAGAACTC…
Core element 182	2629	525360	527995	2636	1.00266	2629	1	-	CCAGCCTGGTTTACAGAGTTAGTTCCACGACAGCCACGGCTACACAGGGAAAAGGGAAGTATATCCTGTCAATTTGGAAGTATGTAATGTGCTATTTGTTTTTGTAAATATAGGGGATTATAGTTAGGTGATTGGATGAATCTCAGATGATGAACTTTGGACTTTATTTATTTGTGAGACTGCTATATATGATGAGTCCTTTTGAAGTTGAATCTCATGTATTTTGATGTATTTTGTTTTATGCTATGTGTAAGTGTGGTCCCCCTACACCCATGTGTTTGAACAATGAAATGTGGGCCAGCAAGTGGAATGTCGTATCTTGAAATCAGTTGACTCAACGAGTAGCAATGTCAGAAGGTGTGGCCTTGTTGTAGGAAGTGCATCAATGTTAGGGTGGTC…
Core element 182	2629	949514	951447	1934	0.735641	1931	1	-	CCAGCCTGGTTTACAGAGTTAGTTCCACGACAGCCACGGCTACACAGGGAAAAGGGAAGTATATCCTGTCAATTTGGAAGTATGTAATGTGCTATTTGTTTTTGTAAATATAGGGGATTATAGTTAGGTGATTGGATGAATCTCAGATGATGAACTTTGGACTTTATTTATTTGTGAGACTGCTATAGATGATGAGTCCTTTTGAATTTGAATCGCATGTATTTTGATGTATTTTATTTTATGCTATGTGTAAGTGTGGTCCCCCTACACCCATGTGTTTGAACAATGAAATGTGGGCCAGCAAATGGAATGTGGTATCTTGAAATCGGTTGACTCAAGGAGTAGCAATGTCAGAGGTGTGGCCTTGTTGTAGGAAGTGCATCAATGTTAGGGTGGTCT…
Core element 182	2629	1003047	1005683	2637	1.00304	2629	1	-	CCAGCCTGGTTTACAGAGTTAGTTCCACGACAGCCAAGGCTACACAGGGAAAAGGGAAGTATATCCTGTCAATTTGGAAGTATGTAAGGTGCTATTTGTTTTTGTAAATATAGGGGATTATAGTTAGGTGATTGGATGAATCTCAGATGATGAAATTTGGACTTTATTTATTTGTGAGGCTGCTATAGATGATGAGTCCTTTTGAAGTTGAATCTCATGTATTTTGATGTATTTTATTTTATGCTATGTTTAAGTGTGGTCCCCCTACACCCATGTGTTTGAACAATGAAATGTGGGCCAGCAAGTGGAATGTGTTATCTTGAAATCGGTTGAGTCAAGGAGTAGCATTGCCAGAAGGTGTGGCCTTGTTGTAGGAAGTGCATCAATGTTAGGGTGGTC…
Core element 182	2629	1119660	1122295	2636	1.00266	2629	1	-	CCAGCCTGGTTTACAGAGTTAGTTCCATGACAGCCAAGCCTACACAGGGAAAAGGGAAGTATATCCTGTCAATTTGGAAGTATGTAATGTGCTATTTGTTTTTGTAAATATAGGGGATTATAGTTAGGTGATTGGATGAATCTCAGATGATGAACTTTGGATTTTATTTATTTGTGAGACTGCTATAGATGATGAGTCCTTTTGAAATTGAATCTCATATATTTTGATGTATTCTGTTTTATGCTATGTGTAAGTGTGGTCCCCCTACACCCATGTGTTTGAACAATGAAATGTGGGCCAACAAGTGGAATGTGGTATCTTGAAATCGGTTGACTCAAGGAGTAGCAATGTCAGAAGGTGTGGCCTTGTTGTAGGAAGTGCATCAATGTTAGGGTGGTC…
Core element 182	2629	1152615	1155183	2569	0.977178	2629	56	-	AAAGTATATCCTGTGAATTTGGAGGTATACAATGATATAATGTGCTATTTGTTTTTGAAAATGTAGGGGATTACAGTTAGGTGATTGGATGAATCTCAGATGATGAACTTTGGACTTTATTAGTGAGACTGCTATAGATGATGAGTCCTTTTGAAGTTGAATCTCATGTATTTTGTATTATACTATGTTTAAGTGTGGTCCCCATATACCCACGTGTTTGAACAATCAAATGCAGGCCAGCAAGTGGAATGTAGTATCTTGAATACGGTTGACCCAGGGAGTAGCATTATCAGAAGGTGTGGCCTTGTTGTAGGAAGTGCATCACTGTTAGGTTTGGCTTTGAAATTCCACCCAGCGCTGAAGAGACCCTTCTGTGTAATCCCTAGAAGACAGTCTCTT…
Core element 182	2629	1391632	1394266	2635	1.00228	2629	1	-	CCAGCCTGGTTTACAGAGTTAGTTCCATGACAGCCAAGCCTACACAGGGAAAAGGGAAGTATATCCTGTCAATTTGGAAGTATGTAATGTGCTATTTGTTTTTGTAAATATAGGGGATTATAGTTAGGTGATTGGATGAATCTCAGATGATGAACTTTGGATTTTATTTATTTGTGAGACTGCTATAGATGATGAGTCCTTTTGAAATTGAATCTCATATATTTTGATGTATTCTGTTTTATGCTATGTGTAAGTGTGGTCCCCCTACACCCATGTGTTTGAACAATGAAATGTGGGCCAACAAGTGGAATGTGGTATCTTGAAATCGGTTGACTCAAGGAGTAGCAATGTCAGAAGGTGTGGCCTTGTTGTAGGAAGTGCATCAATGTTAGGGTGGTC…
Core element 182	2629	1514873	1516800	1928	0.733359	1931	1	-	CCAGCCTGGTTTACAGAGTTAGTTCCACGACAGCCACGGCTACACAGGGAAAAGGGAAGTATATCCTGTCAATTTGGAAGTATGTAACGTGCTATTTGTTTTTGTAAATATAGGGGATTATAGTTAGCTGATTGGATGAATCTCAGATGATGAAATTTGGACTTTATTTATTTGTGAGGCTGCTATAGATGATGAGTCCTTTTGAAGTTGAATCTCATGTATTTTGATGTATTTTATTTTATGCTATGTTTAAGTGTGGTCCCCCTACACCCATGTGTTTGAACAATGAAATGTGGGCCAGCAAATGGAATGTGGTATCTTGAAATCGGTTGACTCAAGGAGTAGCAATGTCAGAGGTGTGGCCTTGTTGTAGGAAGTGCATCAATGTTAGGGTGGTCT…
Core element 182	2629	1572357	1574991	2635	1.00228	2629	1	-	CCAGCCTGGTTTACAGAGTTAGTTCCACGACAGCCACGGCTACACAGGGAAAAGGGAAGTATATCCTGTCAATTTGGAAGTATGTAATGTGCTATTTGTTTTTGTAAATATAGGGGATTATAGTTAGCTGATTGGATGAATCTCAGATGATGAAATTTGGACTTTATTTATTTGTGAGACTGCTATATATGATGAGTCCTTTTGAAGTTGAATCTCATGTATTTTGATGTATTCTGTTTTATGCTATGTTTAAGTGTGGTTCCCCTACACCCATGTGTTTGAACAATGAAATGTGGGCCAGCAAGTGGAATGTCGTATCTTGAAATCAGTTGACTCAACGAGTAGCAATGTCAGAAGGTGTGGCCTTGTTGTAGGAAGTGCATCAATGTTAGGGTGGTC…
Core element 182	2629	381243	383980	2737	1.04108	84	2629	+	ATGTGCTATTTGTTTTTGAAAATGTAGGGGATTACAGTTAGGTGATTGGATGAATCTCAGATGATGAACTTTGGACTTTATTAGTGAGACTGCTATAGATGATGAGTCCTTTTGAAGTTGAATATCATATATTTTGTATTATACTATGTTAAAGTGTGGTCCCCATATACCCACGTTTTTGAACAATCAAATGCAGGCCAGCAAGTGGAATGTAGTATCTTGAATACGGTTGACCCAGGGAGTAGCATTGTCAGAAGGTGTGGCCTTGTTGTAGGAAGTGCATCACTGTTAGGTTTGGCTTTGAAGTTCCATCCAGCGCTGAAGAGACCCTCCTGTGTGATCCCTAGAAGACAGTCTCTTCCTTGCTGCCTGTGGATCAAGGTGCAGAACTCTCAGCTC…
Core element 182	2629	640177	642805	2629	1	1	2629	+	GCCTGGTTTACAGAGTTAGTTCCACGACAGCCACGGCTACACAGGGAAAAGGGAAGTATATCCTGTCAATTTGGAAGTATGTAATGTGCTATTTGTTTTTGTAAATATAGGGGATTATAGTTAGGTGATTGGATGAATCTCAGATGATGAAATTTGGACTTTATTTATTTGTGAGACTGCTATATATGATGAGTCCTTTTGAAGTTGAATCTCATGTAGTTTGATGTATTTTGTTTTATGCTATGTTTAAGTGTGGTCCCCCTACACCCATGTGTTTGAACAATGAAATGTGGGCCAGCAAGTGGAATGTCGTATCTTGAAATCAGTTGACTCAACGAGTAGCAATGTTAGAAGGTGTGGCCTTGTTGTAGGAAGTGCATCAATGTTAGGGTGGTCTTT…
Core element 182	2629	773299	775934	2636	1.00266	1	2629	+	GCCTGGTTTACAGAGTTAGTTCCACGACAGCCACGGCTACACAGGGAAAAGGGAAGTATATCCTCTCAATTTGGAAGTATGTAATGTGCTATTTGTTTTTGTAAATATAGGGGATTATAGTTAGGTGATTGGATGAATCTCAGATGATGAACTTTGGACTTTATTTATTTGTGAGACTGCTATATATGATGAGTCCTTTTGAAGTTGAATCTCATGTATTTTGATGTATTTTGTTTTATGCTATGTGTAAGTGTGGTCCCCCTACACCCATGTGTTTGAACAATGAAATGTGGGCCAGCAAGTGGAATGTCGTATCTTGAAATCAGTTGACTCAACGAGTAGCAATGTCAGAAGGTGTGGCCTTGTTGTAGGAAGTGCATCAATGTTAGGGTGGTCTTT…
Core element 182	2629	855170	857805	2636	1.00266	1	2629	+	GCCTGGTTTACAGAGTTAGTTCCACGACAGCCACGGCTACACAGGGAAAAGGGAAGTATATCCTCTCAATTTGGAAGTATGTAATGTGCTATTTGTTTTTGTAAATATAGGGGATTATAGTTAGGTGATTGGATGAATCTCAGATGATGAACTTTGGACTTTATTTATTTGTGAGACTGCTATATATGATGAGTCCTTTTGAAGTTGAATCTCATGTATTTTGATGTATTTTGTTTTATGCTATGTGTAAGTGTGGTCCCCCTACACCCATGTGTTTGAACAATGAAATGTGGGCCAGCAAGTGGAATGTTGTATCTTGAAATCAGTTGACTCAACGAGTAGCAATGTCAGAAGGTGTGGCCTTGTTGTAGGAAGTGCATCAATGTTAGGGTGGTCTTT…
Core element 182	2629	896712	899279	2568	0.976797	84	2629	+	ATGTGCTATTTGTTTTTGAAAATGTAGGGGATTACAGTTAGGTGATTGGATGAATCTCAGATGATGAACTTTGGACTTTATTTATTTGTGAGACTGCTATAGATGATGAGTCCTTTTGAAGTTGAATCTCATGTATTTTGTATTATACTATGTTTAAGTGTGGTCCCCATATACCCACGTGTTTGAACAATCAAATGCAGGCCAGCAAGTGGAATGTAGTATCTTGAATACGGTTGACCCAGGGTGTGGCATTGTCAGAAGGTGTGGCCTTGTTGTAGGAAGTGCATCACTGTTAGGGTTGGCTTTGAAGTTCCACCCAGTGCTGAAGAGACCCTCCTGTGTGATCCCTAGAAGACAGTCTCTTCCTGACTTCCTATGGATCAAGGTGCAGAACTCTCA…
Core element 182	2629	1218686	1221419	2733	1.03956	84	2629	+	ATGTGCTATTTGTTTTTGAAAATGTAGGGGATTACAGTTAGGTGATTGGATGAATCTCAGATGATGAACTTTGGACTTTATTAGTGAGACTGCTATAGATGATGAGTCCTTTTGAAGTTGAATATCATATATTTTGTATTATAGTATGTTAAAGTGTGGTCCCCATATACCCACGGTTTTGAACAATCAAATGGAGGCCAGCAAGTGGAATGTAGTATCTTGAATACGGTTGACCCAGGGAGTAGCATTGTCAGAAGGTGTGGCCTTGTTGTAGGAAGTGCATCACTGTTAGGTTTGGCTTTGAAGTTCCATCCAGCGCTGAAGAGACCCTCCTGTGTGATCCCTAGAAGACAGTCTCTTCCTGGCTGCCTGTGGATCAAGGTGCAGAACTCTCAGCTC…
Core element 182	2629	1489347	1491983	2637	1.00304	1	2629	+	GCCTGGTTTACAGAGTTAGTTCCACGACAGCCACGGCTACACAGGGAAAAGGGAAGTATATCCTGTCAATTTGGAAGTATGTAATGTGCTATTTGTTTTTGTAAATATAGGGGATTATAGTTAGGTGATTGGATGAATCTCAGATGATGAACTTTGGATTTTATTTATTTGTGAGACGGCTATAGATGATGAGTCCTTTTGAAATTGAATCTCATATATTTTGATGTATTCTGTTTTATGCTATGTGTAAGTGTGGTCCCCCTACACCCATGTGTTTGAACAATGAAATGTGGGCCAACAAGTGGAATGTGGTATCTTGAAATCGGTTGACTCAAGGAGTAGCAATGTCAGAAGGTGTGGCCTTGTTGTAGGAAGTGCATCAATGTTAGGGTGGTCTTT…
Core element 199.1	1880	115444	117325	1882	1.00106	1889	1	-	TTGTACTGGCTAGTTTTGTGTCAACTTGACACAGCTGGAGTTACCACAGAGAAAGGAGCTTCAGTTGAGGAAATGCCTCCATGAGATCCAACTGTAAGGCATTTTCTCAATTAGTGATCAAGGGGGAAATGCCCCTTGTGGGTGGGACCATCTCTGGGCTGGTAGTCTTGGTTTTATAAGAGAGCAGGCTGAGCAAGCCAGGAGGGCAAGCCAGTAAAGAACATCCCTCCATGGCCTCTGCATCAGCTCCTGCTCCCTGACCTGCTTGAGTTCCAGTCCTGACTTCCTTTGGTGATGAACAGCAGCATGGAAGTATAAGCCGAATAAACCCTTTCCTCCCCAACTTGCTTCTTGGTCATGATGTTTGTGCAGGAATAGATACCCTGACTAAGACAAATT…
Core element 199.1	1880	1023568	1025447	1880	1	1	1889	+	TACTGGCTAGTTTTGTGTCAACTTGACACAGCTGGGGTTATCACAGAGAAAGGAGCTTCAGTTGAGGAAATGTCTCCATGAGATCCAACTCTAAGGCATTTTCTCAATTAGTGATCAAGGGGGAAAGGCCCCTTGTGGGTGGGACCATCTCTGGGCTGGTAGTCTTGGGTTCTATAAGAGAGCAGGCTGAGCAAGCCAGGGGAGGCAAGCCAGTAAAGAACATCCCTCCATGGCCTCTGCATCGGATCCTGCTTTCTGACCTGCTTGAGTTCCAGTCCTGACTTCCTTGGTGATGAACAGCAGTATGGAAGTGTAAGCCGAATAAACCCTTTCCTCCCCAACTTGCTTCTTGGTCATGATGTTTGTGCAGGAATAGAAACCCTGACTAAGACAAATTGG…
Core element 199.1	1880	1173307	1175186	1880	1	1	1889	+	TACTGGCTAGTTTTGTGTCAACTTGACACAGCTGGGGTTATCACAGAGAAAGGAGCTTCAGTTGAGGAAATGTCTCCATGAGATCCAACTCTAAGGCATTTTCTCAATTAGTGATCAAGGGGGAAAGGCCCCTTGTGGGTGGGACCATCTCTGGGCTGGTAGTCTTGGGTTCTATAAGAGAGCAGGCTGAGCAAGCCAGGGGAGGCAAGCCAGTAAAGAACATCCCTCCATGGCCTCTGCATCGGATCCTGCTTTCTGACCTGCTTGAGTTCCAGTCCTGACTTCCTTGGTGATGAACAGCAGTATGGAAGTGTAAGCCGAATAAACCCTTTCCTCCCCAACTTGCTTCTTGGTCATGATGTTTGTGCAGGAATAGAAATCCTGACTAAGACAAATTGG…
Core element 199.1	1880	1305600	1307488	1889	1.00479	1	1889	+	TACTGGCTAGTTTTGTGTCAACTTGACACAGCTGGGGTTATCACAGAGAAAGGAGCTTCAGTTGAGGAAATGCCTCCATGAGATCAAACTGTAAGGCATTTTCTCAATTAGTGATCAAGGGGGAAAGGCCCCTTGTGGGTGGAACCATCTCTGGGCTGGTAGTCTTGGGTTCTATAAGAGAGCAGGCTGAGCAAGCCAGGTGAGGCAAGCCAGTAAAGAACATCCCTCCATGGCCTCTGCATCAGCTCCTGCTCCCTGACCTGCTTGAGTTCCAGTCCTGACTTCCTTTGGTGATGAACAGCAGCATGGAAGTGTAAGCCGAATAAACCCTTTCCTCCCCAACTTGCTTCTTGGTCATGATGTTTGTGCAGGAATAGAAACCCTGACTAAGACAAATTG…
Core element 210	3000	553628	556628	3001	1.00033	3000	1	-	TCCAGCCCTGATTTTCTTTACTTTATAAGGATAGTGCTGCTTCTGTTGCTCAAAAGCATTTTCCCTAAAGGAAACATAGCCTTAAGGATATGTTAAATCCTAAACTCATCCGTGGAAAGAACAAGATGCTCTTTAACATCAGGCTGGGGCTATGCATCCCATCGTTTGAAGGAACAACCCTGTGCATTTAAGTTTCCTGGCTCCTCTAGTGCAGTGGTTCTCAACCTGTGGATTGGGACCCTTTTATGGGTGCATCTCAGAAGTCCTGCTTATCAGATATTTACATGATGATTCATAACCAGCAAAACTGCAGTTTTGGAGTAGCAATGAAATAATCTTATGGTGGGAGTCACCACAGCACCAGGAACTGTATTAAAGAGTTGTGGCATTAGGAAGGCT…
Core element 210	3000	826500	829499	3000	1	1	3000	+	AGCCCTGATTTTCTTTACTTTATAAGGATAGTGCTGCTTCTGTTGCTCAAAAGCATTTTCCCTAAAGGAAACATAGCCTCAAGGATATGTTAAATCCTAAACTCATCCGTGGAAAGAACAAGATGCTCTTTAACATCAGGCTGGGGCTATGCATCCCATCGTTTGAAGGAACAACCCTGTGCATTTAAGTTTCCTGGCTCCTCTAGTGCAGTGGTTCTCAAGCTGTGGATTGGGACCCTTTTATGGGTGCATCTCAGATGTCCTGCTTATCAGATATTTACATGATGATTCATAACCAGCAAAACTGCAGTTTTGGAGTAGCAATGAAATAATCTTATGGTGGGAGTCACCACAGCACCAGGAACTGTATTAAAGAGTTGTGGCATTAGGAAGGCTGAG…
Core element 212	2415	76101	77893	1793	0.742443	2415	623	-	CAACAACCCTTATCCTAATCCTTACCATAACCCTCTAATCACCTAATCCTAATTCTAACCCTGCTTACTGTGGGGGATATTTCTTAATTATACCTTTTGAGGTGAGAAACCCTTTCTTAATATTGATCTTTTGAGATGTTTAGATCCATCTTTAATCTGGGCTATAGTTTCTCTTGGCAATCTACATATATTTTAAAAAGCCTCCTGTTTTCTAAAATTCCTTTTTAATGTTAATAGCCTGGGCACCCTTCCATTCCTGGGTCAGATTGATACCTACAATGCAGCTAGAATAATGGGCTATTGAAGCTACTCACCTTGATTTCAGGAAAAAGAAGGCAAGTGCTATGGAGAATGTTCAGGCAAGGTCTGAAGTCAGGATTATTGCTCACAGAGGGGAGG…
Core element 212	2415	426315	428727	2413	0.999172	2415	1	-	ATATTTCTTTTTTGTATAATCGGGATACTACTGATTCAGTTGTACCATCAAGAATCATGTTGTCCACCATTTTGTCTTGAACCACATGGTTATATTAACTAAATCTGTGTTGACACATGGCCTATGCTATATTTATGATATCATTATCAAAGAAGAGCACCAAGTTCCATAATTGCTTTCATCTTAGGAGGATCCCCAAGTGAAACTTAGAACAACCAATGCAGTAGTGGTTTTCTGTTCTATGTGAATTGGGCCCCATGGCAATGTAAAGAAATTTCCCATCAGGAAGTTCCAGATTCTTGGATAACCTCCTTTCCACTTTCCTGGGGGCAGGAAAATAGATGATGATATTATGAAAAAGAGGACTAGGAAGGCAGATGAGAGAAAAGATAGAAGCTG…
Core element 212	2415	540188	542602	2415	1	2415	1	-	ATATTTCTTTTTTGTATAATCGGGATACTACTGATTCAGTTGTACCATCAAGAATCATGTTGTCCACCATTTTGTCTTGAACCACATGGTTATATGAACTAAATCTGTGTTGACACATGGCCTATGCTATATTTATGATATCATTATCAAAGAAGAGCACCAAGTTCCATAATTGCTTTCATCTTAGGAGGATCCCCAAGTGAAACTTAGAACAACCAATGCAGTAGTGGTTTTCTGTTCTATGTGAATTGGGCCCCTTGGCAATGTAAAGAAATTTCCCATCAGGAAGTTCCAGATTCTTGGATAACCTCCTTTCCACTTTCCTGGGGGCAGGAAAATAGATGATGATATTATGAAAAAGAGGACTAGGGAGGCAGATGAGAGAAAAGATAGAAGCTG…
Core element 212	2415	971239	973635	2397	0.992547	2415	1	-	ATATTTCTTTTTTGTATAATCGGGATACTACTGATTCAGTTGTACCATCAAGAATCATGTTGTCCACCATTTTGTCTTGAACCACATGGTTATATTAACTAAATCTGTGGTGACACATGGCCTATGCTATATTTATGATATCACTATCAAAGAAGAGCACCAAGTTCCATAATTGCTTTCATCTTAGGAGGATCCCCAAGTGAAACTTAGAACAATCAATGCAGTAGTGGTTTTCTGTTCTATGTGAATTGCGCCCCTTGGCAAAGTAAAGAAATTTCCCATCAGGAAGTTCCAGAATCTTGGATAACCTCCTTTCCACTTTCCTGGGGGCAGGAAAATAGATGATGATATTATGAAAAAGAGGACTAGGGAGGCAGATGAGAGAAAATATAGAAGCTG…
Core element 212	2415	1408523	1410364	1842	0.762733	1835	1	-	TTATTTCTTTTTTGTATAATCGGGATACTACTGATTCAGTTGTCCCATCAAGAATCATGTTGTCCACCATTTTGTCTTGAACCACATGGTTATATTAACTAAACACATGGCCTATGCTATATTTATGATATCATTATCAAAGAAGAGCACCAAGTTCCATGATTGCTTTCATCTTAGGAAGATCCCCAAGTGAAACTTAGAACAACCAATGCAGTAGTGGTTTTCTGTTCTATGTGAATTGGGCCCCAGGTAAAGTAAAGACATTTCCCATCAGGAAGTTCCAGAATCTTGGATAACCTACTTTCCACTTTCCTGGGGGCAGGAAAATAGATGATGATATTATGAAAAAGAGGACTAGGGAGGCAGAATGAGAGAAAAGATAAAAGCTGATTTCACATA…
Core element 212	2415	1529700	1532096	2397	0.992547	2415	1	-	ATATTTTTTTTTTGCATAATCGGGATACTACTGATACAGTTGTACCATCAAGAATCATGTTGTCCACCATTTTGTCTTGAACCACATGGTTATATTAACTAAATCTGTGGTGACACATGGCCTATGCTATATTTATGATATCACTATCAAAGAAGAGCACCAAGTTCCATAATTGCTTTCATCTTAGGAGGATCCCCAAGTGAAACTTAGAACAATCAATGCAATAGTGGTTTTCTGTTCTATGTGAATTGCGCCCCTTGGCAAAGTAAAGAAATTTCCCATCAGGAAGTTCCAGATTCTTGGATAACCTCCTTTCCACTTTCCTGGGGGCAGGAAAAGAGATGATGATATTATGAAAAAGAGGACTAGGGAGGCAGATGAGAGAAAAGATAGAAGCTG…
Core element 212	2415	1589842	1591642	1801	0.745756	1835	49	-	AAAGAATCATGTTGTCCACCATTTTGTCTTGAACCATATGGTTATATTAACTAAGTCTGTGGTGAAGACACATGGCCTATGCTATATTTATGATATCATTATCAAAGAAGAGCACCAAGTTCCATGATTGCTTCCATCTTATGAGGATCCTCAAGTGAAACTTAGAACAACCAATGCAGTAGTGGTTTTCTGTTCTATGTGAATTGGGCCCCTTGGTAAAGTAAAGAAATTTCCCATCAGGAAGTTCCAGATTCTTGGATAACCTCCTTTCCACTTTCCTGGGGGCAGGAAAATAGATAATGATATTATGAAAAAGAGGACTAGGGAGGCAGATGAGAGAAGAGATAGAAGCTGATTTCACATAGCACAGCAAATCCATTGCCCTAAACCTGAGCCTAG…
Core element 212	2415	624271	626066	1796	0.743685	52	1835	+	TCATGTTGTCCACCATTTTGTCTTGAACCATATGGTTATATTAACTAAGTCTGTGGTGAAGACACATGGCCTATGCTATATTTATGATATCATTATCAAAGAAGAGCACCAAGTTCCATGATTGCTTCCATCTTATGAGGATCCTCAAGTGAAACTTAGAACAACCAATGCAGTAGTGGTTTTCTGTTCTATGTGAATTGGGCCCCTTGGTAAAGTAAAGAAATTTCCCATCAGGAAGTTCCAGATTCTTGGATAACCTCCTTTCCACTTTCCTGGGGGCAGGAAAATAGATAATGATATTATGAAAAAGAGGACTAGGGAGGCAGATGAGAGAAGAGATAGAAGCTGATTTCACATAGCACAGCAAATCCATTGCCCTAAACCTGAGCCTAGCCCTAA…
Core element 212	2415	759272	761685	2414	0.999586	1	2415	+	TTTCTTTTTTGTATAATCGGGATACTACTGATTGAGTTGTACCATCAAGAATCATGTTGTCCACCATTTTGTCTTGAACCACATGGTTATATTAACTAAATCTGTGTTGACACATGGCCTATGCTATATTTATGATATCATTATCAAAGAAGAGCACCAAGTTCCATAATTGCTTTCATCTTAGGAGGATCCCCAAGTGAAACTTAGAACAACCAATGCAGTAGTGGTTTTCTGTTCTATGTGAATTGGGCCCCTTGGCAATGTAAAGAAATTTCCCATCAGGAAGTTCCAGATTCTTGGATAACCTCCTTTCCACTTTCCTGGGGGCAGGAAAATAGTTGATGATATTATGAAAAAGAGGACTAGGAAGGCAGATGAGAGAAAAGATAGAAGCTGATT…
Core element 212	2415	840515	842929	2415	1	1	2415	+	TTTCTTTTTTGTATAATCGGGATACTACTGATTCAGTTGTACCATCAAGAATCATGTTGTCCACCATTTTGTCTTGAACCACATGGTTATATGAACTAAATCTGTGTTGACACATGGCCTATGCTATATTTATGATATCATTATCAAAGAAGAGCACCAAGTTCCATAATTGCTTTCATCTTAGGAGGATCCCCAAGTGAAACTTAGAACAACCAATGCAGTAGTGGTTTTCTGTTCTATGTGAATTGGGCCCCTTGGCAATGTAAAGAAATTTCCCATCAGGAAGTTCCAGATTCTTGGATAACCTCCTTTCCACTTTCCTGGGGGCAGGAAAATAGATGATGATATTATGAAAAAGAGGACTAGGGAGGCAGATGAGAGAAAAGATAGAAGCTGATT…
Core element 212	2415	930821	933218	2398	0.992961	1	2415	+	TTTCTTTTTTGTATAATCGGGATACTACTGATACAGTTGTACCATCAAGAATCATGTTGTCCACCATTTTGTCTTGAACCACATGGTTATATTAACTAAATCTGTGGTGACACATGGCCTATGCTATATTTATGATATCACTATCAAAGAAGAGCACCAAGTTCCATAATTGCTTTCATCTTAGGAGGATCCCCAAGTGAAACTTAGAACAATCAATGCAATAGTGGTTTTCTGTTCTATGTGAATTGCACCCCTTGGCAAAGTAAAGAAATTTCCCATCAGGAAGTTCCAGATTCTTGGATAACCTCCTTTCCACTTTCCTGGGGGCAGGAAAAGAGATGATGATATTATGAAAAAGAGGACTAGGGAGGCAGATGAGAGAAGAGATAGAAGCTGATT…
Core element 220.1	1181	1346935	1348115	1181	1	1179	1	-	GTCTTACCCGCGTTCTCGCGACCGGCCAGGAAGAACGCAGCAAACCAGAATCTTCTGCGGCAAAACTTTATTGCTTACATCTTCAGGAGCAAGAGTGCAAGAGCAAGAACTCTATTGTTTACATCTTTAGGAGCCAGAGCGCAAGAGCGCAAGAGCTTTATTGCTTACATCTTCAGGAGCAAGAAGCAAGAGCCAGAGCAAGAGAGAGAATGGCGAAACCCCGTCCCTTTTTAAGGAGAATTATTCTCCGCCTAGGACGCATTACTCCCTGATTGGCTGCAGCCCATCGGCCGAGTTGTCGTCACGGGGAAGGCAGAGCACATGTAGTGGAAAACTACCCTTGGCACATGCGCAGATTATTTGTTTACCACTTAGAACACAGGATGTCAGCGCCATCTT…
Core element 220.1	1181	729021	730199	1179	0.998307	1	1179	+	TTACACGCATTCACGACCGGCCAGGAAGAACGCAGCAAACCAGAATCTTCTGCGGCAAAACTTTATTGCTTACATCTTCAGGAGCAAGAGTGCAAGAGCAAGAACTCTATTGTTTACATCTTTAGGAGCCAGAGCGCAAGAGCGCAAGAGCTTTATTGCTTACATCTTCAGGAGCAAGAAGCAAGAGCCAGAGCAAGAGAGAGAATGGCGAAACCCCGTCCCTTTTTAAGGAGAATTATTCTCCGCCTAGGACGCATTACTCCCTGATTGGCTGCAGCCCATCGGCCGAGTTGTCGTCACGGGGAAGGCAGAGCACATGTAGTGGAAAACTACCCTTGGCACATGCGCAGATTATTTGTTTACCACTTAGAACACAGGATGTCAGCGCCATCTTGTAAC…
Core element 244	3247	89197	92441	3245	0.999384	3247	1	-	ATCATATTCCTCAGTACATGTTTTATCATCTCTTCTATATCCTTTAGGTTTTCTTTGGACCATTTAATTCTAACCTAAGTGACCATGACCTGTTCCCCTATGTCCATCAGGTAGCCACCAAGGACACACGTTTGTCCCATGGCATGGTCTCCGTGATGCTTCGTTTTAGATGGACTTGGATAGGACAGGTCATCTCAGATGATGACCAGGGTATTCAGTTTCTCTCAGACTCAACAGAAGAAATGCAAAGACATGGGATCTGTTTAGCTTTGTGAATGTGATCCCAGAAAACATGCACATACACGTGACAAGGGCTAAGACATATGATAAGCAAATTATGACATCATCAGCAAAAGTTATTATCCTTTATGGTGAAATGAACTCAACTCTAGAAGTCAG…
Core element 244	3247	157226	160466	3241	0.998152	3247	1	-	ATCATATTCCTCAGTAGATGTTTTATCATCTCTTCTATATCCTTTAGGTTTTCTTTGGACCATTTAATTCTAACCTAAGTGACCATGACCTGTTCCCCTATGTCCATCAGGTAGCCACCAAGGACACACGTTTGTCCCATGGCATGGTCTCCTTGATGCTTCATTTTAGATGGACTTGGATAGGACTGGTCATCTTAGATGATGGCCAGGGTATTCAGTTTCTCTCAGACTCAACAGAAGAAATGCAAAGACATGGGATCTGTTTAGCTTTTGTGAATGTGATCCCAGAAAACATGCACATACACGTGACAAGGGCTAAGACATATGATAAGCAAATTATGACATCATCAGCAAAAGTTATTATCCTTTATGGTGAAATGAACTCAACTCTAGAAGTCA…
Core element 244	3247	299747	302991	3245	0.999384	3247	1	-	ATCATATTCCTCAGTAGATGTTTTATCATCTCTTCTATATCCTTTAGGTTTTCTTTGGACCATTTAATTCTAACCTAAGTGACCATGACCTGTTCCCCTATGTCCATCAGGTAGCCACCAAGGACACACGTTTGTCCCATGGCATGGTCTCCGTGATGCTTCGTTTTAAATGGACTTGGATAGGACAGGTCATCTCAGATGATGACCAGGGTATTCAGTTTCTCTCAGACTCAACAGAAGAAATGCAAAGACATGGGATCTGTTTAGCTTTGTGAATGTGATCCCAGAAAACATGCACATATATGTGACAAGGGCTAAGACATATGATAAGCAAATTATGACATCATCAGCAAAAGTTATTATCATTTATGGTGAAATGAACTCAACTCTAGAAGTCAG…
Core element 244	3247	607489	610735	3247	1	1	3247	+	ATATTCCTCAGTAGATGTTTTATCATCTCTTCTATATCCTTTAGGTTTTCTTTGGACCATTTAATTCTAACCTAAGTGACCATGACCTGTTCCCCTATGTCCATCAGGTAGCCACCAAGGACACACGTTTGTCCCATGGCATGGTCTCCGTGATGCTTCGTTTTAGATGAACTTGGATAGGACAGGTCATCTCAGATGATGACCAGGGTATTCAGTTTCTCTCAGACTCAACAGAAGAAATGCAAAGACATGGGATCTGTTTAGCTTTGTGAATGTGATCCCAGAAAACATGCACATATATGTGACAAGGGCTAAGACATATGATAAGCAAATTATGACATCATCAGCAAAAGTTATTATCCTTTATGGTGAAATGAACTCAACTCTAGAAGTCAGCTT…
Core element 254.1	994	89956	90865	909	0.914487	900	1	-	TTCTTTTTTTTTAAATTAGGTATTTTCTTCATTTACATTTCCAGTGCTATCCCAAAACTCCCCCATACACCCCCCACTCCCCTAACCACCCACTCCCACTTCTTGGCCCTGGTGTTCCCCTATACTGAGGCATATAAAGTTTTCACAACCAATGGGCCTCTCTTTCCACTGATGGCCAACTAGGCCATCTTCTGATACATATGCAGCTAGAGACACGAGCTCGGGGGGGATGGGGGTGTAACTAGTTAATTCATATTGTTGTTCCACGTATAGGGTTGCAGATCCCTTTAGCTCCTTGGGGAATTTCTCTAGCTCCTCTATTGCGGGCCCTGTGATCCATCCAATAGCTAACTGTGAGCATCCACTTTTGTATTTGCTAGGCCCCTGCATAGTCTCACA…
Core element 254.1	994	136210	137105	895	0.900402	900	7	-	ATTTTTTATTAGGTATTTCGCTCATTTACATTTGCAATGCTATACCAAAAGTCCCCCATAGCCACCCACCCCCTCTCCCCTACCCACCCACTCCCCTTTTATGGCCCTGGCGTTCCCCTGTACTGGGGCATATAAAGTTTGCGTGTCCAATGGGCCTCTCTTTCCAGTGATGGCCGACTAGGCCATCTTTTGATGCATATGCAGCTAGAGTCAAGAGCTCCGGGGTACTGGTTAGTTCATAATGTTGTTCCACCTATAGGGTTGCAGATCCCTTTAGCTTCTTTGGTACTTTCTCTAGCTCCTTCATTGGGGGCCATGTGATCCATCCAATAGCCGACTGTGAGCATCCACTTCTATGTTTGCTAGGCCCAGGCATACTCTGACAAGAGACAGCTATAT…
Core element 254.1	994	157985	158897	912	0.917505	900	1	-	TTCTTTTTTTTTAAATTAGGTATTTTCTTCATTTACATTTCCAGTGCTATCCCAAAACTCCCCCATACACCCCCCACTCCCCTAACCACCCACTCCCACTTCTTGGCCCTGGTGTTCCCCTATACTGAGGCATATAAAGTTTTCACAACCAATGGGCCTCTCTTTCCACTGATGGCCAACTAGGCCATCTTCTGATACATATGCAGCTAGAGACACGAGCTCGGGGGGGGGGATGGGGGTGTAACTAGTTAATTCATATTGTTGTTCCACGTATAGGGTTGCAGATCCCTTTAGCTCCTTGGGGAATTTCTCTAGCTCCTCTATTGGGGGCCCTGTGATCCATCCAATAGCTAACTGTGAGCATCCACTTTTGTATTTGCTAGGCCCCTGCATAGTCTC…
Core element 254.1	994	300507	301417	910	0.915493	900	1	-	TTCTTTTTTTTTTAAATTAGGTATTTTCTTCATTTACATTTCCAGTGCTATCCCAAAACTCCCCCATACACCCCCCACTCCCCTAACCACCCACTCCCACTTCTTGGCCCTGGTGTTCCCCTATACTGAGGCATATAAAGTTTTCACAACCAATGGGCCTCTCTTTCCACTGATGGCCAACTAGGCCATCTTCTGATACATATGCAGCTAGAGACACGAGCTCGGGGGGGATGGGGGTGTAACTAGTTAATTCATATTGTTGTTCCACGTATAGGGTTGCAGATCCCTTTAGCTCCTTGGGGAATTTCTCTAGCTCCTCTATTGCGGGCCCTGTGATCCATCCAATAGCTAACTGTGAGCATCCACTTTTGTATTTGCTAGGCCCCTGCATAGTCTCAC…
Core element 254.1	994	566657	567552	895	0.900402	900	7	-	ATTTTTTATTAGGTATTTAGCTCATTTACATTTCCAATGCTATACCAAAAGTCCCCCATACCCACCCACCCCCACTCCCCTACCCACCCACTCCCCCTTTTTGGCCCTGGCGTTCCCCTGTACTAGGGCATATAAAGTTTGCATGTCCAATGGGCCTCTCTTTCCAGTGATGGCCGACTAGGCCATCTTTTGATACATATGCAGCTAGAGTCAAGAGCTCGGGGGTACTGGTTAGTTCATAATGTTGTTCCACCTATAGGGTTGCAGATCCCTTTAGCTCCTTGGGTACTTTCTCTAGCTCCTCCATTGGGAGCCCTGTGATCCATCCATTAGCTGACTGTGAGCATCCACTTCTGTGTTTGCTAGGCCACAGCATAGTCTCACAAGAGACAGCTACAT…
Core element 254.1	994	881883	882778	895	0.900402	900	7	-	ATTTTTTATTAGGTATTTAGCTCATTTACATTTCCAATGCTATACCAAAAGTCCCCCATACCCACCCACCCCCACTCCCCTACCCACCCACTCCCCCTTTTTGGCCCTGGCGTTCCCCTGTTCTGGGGCATATAAAGTTTGTGTGTCCAATGGGCCTCTCTTTCCAGTGATGGCCGACTAGGCCATCTTTTGATACACATGCAGCTAGAGTCAAGAGCTCCGGGGTACTGGTTAGTTCATAATGTTGATCCACCTATAGGGTTGCAGATCCCTTTAGCTCCTTGGGTACTTTCTCTAGCTCCTCCATTGGGAGCCCTGTGATCCATCCATTAGCTGACTGTGGGCATCCACTTCTGTGTTTGCTAGGCCCCGGCATAGTCTCACAAGAGACAGCTACAT…
Core element 254.1	994	1388055	1388950	895	0.900402	900	7	-	ATTTTTTATTAGGTATTTAGCTCATTTACATTTCCAATGCTATATCAAAAGTCCCCCATACCCACCCACCCCCACTCCTCTACCCGCCCACTCCCCCTTTTTGGCCCTGGCGTTCCCCTGTTCTGGGGCATATAAAGTTTGTGTGTCCAATGGGCCTCTCTTTCCAGTGATGGCCGACTAGGCCATCCTTTGATACATATGCAGCTAGAGTCAAGAGCTCCGGGGTACTGGTTAGTTCATAATGTTGATCCACCTATAGGGTTGCAGATCCCTTTAGCTCCTTGGGTACTTTCTCTAGCTCCTCCATTGGGAGCCCTGTGATCCATCCATTAGCTGACTGTGGGCATCCACTTCTGTGTTTGCTAGGCCCCGGCATAGTCTCACAAGAGACAGCTACAT…
Core element 254.1	994	1568757	1569652	895	0.900402	900	7	-	ATTTTTTATTAGGTATTTAGCTCATTTACATTTCCAATGCTTTATCAAAAGTCCCCCATACCCACCCACCCCCACTCCCCTATCTGCCCACTCCCCCTTTTTGGCCCTGGCGTTCCCCTGTTCTGGGGCATATAAAGTTTGTGTGTCCAATGGGCCTCTCTTTCCAGTGATGGCCGACTAGGCCATTCTTTGATACATATGCAGCTAGAGTCAAGAGCTCTGGGGTACTGGTTAGTTCATAATGTTGATCCACCTATAGGGTTGCAGATCCCTTTAGCTCCTTGGGTACTTTCTCTAACTCCTCCATTGGGAGCCCTGTGATCCATCCATTAGCTGACTGTGGGCATCCACTTCTGTGTTTGCTAGGCCCCGGCATAGTCTCACAAGAGACAGCTACAT…
Core element 254.1	994	9270	10087	817	0.821932	80	900	+	CCCTACCCACTCACTCCCACTTCTTGGCCATGGGATTCTCCTGTACTGAGGCATAAAAAGTTTGCAAGACAAAGGGGCCTCTCTTCCCAATGATGGCCAACTAGCCCATCTTCTGCTACATATGCAGCTAGTGACACGAGCTCTGGGGGTACTGGTTAGTTCATATTGTTGTTCCACCTATAGGGTTGCAGAACCCTTCAGCTCCTTGGGTACTTTGTCTAGCTCCTCCATTGGGGACCCTGTGTTCCATCCTACAGATGACTTTGAGCATCCACTTCTGTATTTGCCAGGCACTGGGATAGCCTCACAAGAGACAGCTGTATCAGGGTTCTTTCAGCAATATCTTGCTGGCATATGCAATAGTGTCTGTGTTTGTTGGCTGATTATGGGATGAACCAC…
Core element 254.1	994	26415	27296	881	0.886318	3	894	+	TTTTTTTTTAAGATAGTTTCTTCATTTACATTTCAAATGCTATCCCCGAAGTCCCCTATACCCTCCCCCCACCCTGCTCATCTACCCACTCCCACTTCGTGACCCTGGCATTCCCCTGTACTGGGGCATATAAAGTTTGCAAGACAAAGGGGCCTCTATTCCCAATGATGGCCAACTAGCCCATCTTCTGCTACATATGCAGCTAGAGACACAAGCTCTGGGGGTACTGGTTAGTTCATATTGTTGTTCCACCTATAGAGTTGCAGAACCCTTCAGCTCCTTGGGTACTTTGTCTAGCTCCTCCATTGGGAGCCCTGTGTTCCATCCAATAGATGACTGTGAGTATCCACTTCTGTATTTGCCAAGCACTGGGATAGCCTCACAAGAGACAGCTATATC…
Core element 254.1	994	500110	501005	895	0.900402	7	900	+	TTTTATTAGGTATTTAGCTCATTTACATTTCCAATGCTATACCAAAAGTCCCCCATACCCACCCACCCCCACTCCCCTACCCGCCCACTCCCCCTTTTTGGCCCTGGCGTTCCCCTGTTCTGGGGCATATAAAGTTTGTGTGTCCAATGGGCCTCTCTTTCCAGTGATGGCCGACTAGGCCATCTTTTGATACACATGCAGCTAGAGTCAAGAGCTCCGGGGTACTGGTTAGTTCATAATGTTGATCCACCTATAGGGTTGCAGATCCCTTTAGCTCCTTGGGTACTTTCTCTAGCTCCTCCATTGGGAGCCCTGTGATCCATCCATTAGCTGACTGTGGGCATCCACTTCTGTGTTTGCTAGGCCCCGGCATAGTCTCACAAGAGACAGCTACATCTG…
Core element 254.1	994	609063	609976	913	0.918511	1	900	+	TTTTTTTTTAAATTAGGTATTTTCTTCATTTACATTTCCAGTGCTATCCCAAAACTCCCCCATACACCCCCCACTCCCCTAACCACCCACTCCCACTTCTTGGCCCTGGTGTTCCCCTATACTGAGGCATATAAAGTTTTCACAACCAATGGGCCTCTCTTTCCACTGATGGCCAACTAGGCCATCTTCTGATACATATGCAGCTAGAGACACGAGCTCGGGGGGGGGGGATGGGGGTGTAACTAGTTAATTCATATTGTTGTTCCACGTATAGGGTTGCAGATCCCTTTAGCTCCTTGGGGAATTTCTCTAGCTCCTCTATTGGGGGCCCTGTGATCCATCCAATAGCTAACTGTGAGCATCCACTTTTGTATTTGCTAGGCCCCTGCATAGTCTCAC…
Core element 254.1	994	645506	646401	895	0.900402	7	900	+	TTTTATTAGGTATTTAGCTCATTTACATTTCCAATGCTATATCAAAAGTCCCCCATACCCACCCACCCCCACTCCTCTACCCGCCCACTCCCCATTTTTGGCCCTGGCGTTCCCCTGTTCTGGGGCATATAAAGTTTGTGTGTCCAATGGGCCTCTCTTTCCAGTGATGGCCGACTAGGCCATCCTTTGATACATATGCAGCTAGAGTCAAGAGCTCCGGGGTACTGGTTAGTTCATAATGTTGATCCACCTATAGGGTTGCAGATCCCTTTAGCTCCTTGGGTACTTTCTCTAGCTCCTCCATTGGGAGCCCTGTGATCCATCCATTAGCTGACTGTGGGCATCCACTTCTGTGTTTGCTAGGCCCCGACATAGTCTCACAAGAGACAGCTACATCTG…
Core element 254.1	994	815563	816458	895	0.900402	7	900	+	TTTTATTAGGTATTTAGCTCATTTACATTTCCAATGCTATACCAAAAGTCCCCCATACCCACCCACCCCCACTCCCCTACCCACCCACTCCCCCTTTTTGGCCCTGGCGTTCCCCTGTACTAGGGCATATAAAGTTTGCATGTCCAATGGGCCTCTCTTTCCAGTGATGGCCGACTAGGCCATCTTTTGATACATATGCAGCTAGAGTCAAGAGCTCGGGGGTACTGGTTAGTTCATAATGTTGTTCCACCTATAGGGTTGCAGATCCCTTTAGCTCCTTGGGTACTTTCTCTAGCTCCTCCATTGGGAGCCCTGTGATCCATCCATTAGCTGACTGTGAGCATCCACTTCTGTGTTTGCTAGGCCACAGCATAGTCTCACAAGAGACAGCTACATCTG…
Core element 254.1	994	1294591	1295492	901	0.906439	1	900	+	TTTTTTTTTTAATTAGGTATTTTCCTCATTTACATTTTCAATGCTATCCCAAAGGTCCCCAATACCCACCCCCCCAATCCCCTACCCACCCACTTCCCCTTTTTGGCCCTGGCATTCCCCTGTACTGGGGCATATAAAGTTTGCAAGTCCAATGGGCCTGTCTTTCCAGTGATGGCCGACTAGGCCATCTTTTGATACATATGCAGCTAAAGACAAGAGCTCCCGGGTACTGGTTAGTTCATATTATTGTTGCACCTATAGGGTTGCAGTTCCCTTTAGCTCCTTGGGTAATTTCTCTAGCTCCTCCATTAGGGGCCGTGTGACCCATCCAATAGCTGACTGTGATCATCCCCTTCTGTGTTTGCTAGGCCCCGGCATAGTCTCACAAGAGAGATCTAT…
Core element 254.1	994	1604411	1605310	899	0.904427	1	900	+	TTTTTTTTTTAATTAGGTATTTTCCTCATTTACATTTTCAATGCTATCCCAAAGGTCCCCCATACCCACCCCCACAATCCCCTACCCACCCACTCCCCCTTTTTGGCCCTGGCGTTCCCCTGTACTGGGGCATATAAAGTTTGCAAGTCCAATGGGCCTCTCTTTGCAGTGATGGCCGACTAGGCCATCTTTTGATACATATGCAGCTAAAGACAAGAGCTCCCGGGTACTGGTTAGTTCATATTGTTGTTCCACCTATAGGGTTGCAGTTCCCTTTAGCTCCTTGGGTAATTTCTCTAGCTCCTCCATTAGGGGCCGTGTGACCCATCCAATAGCTGACTGTGAGCATTCACTTATGTGTTTGCTAGGCCCCGGCATAGTCTCACAAGAGACAGCTAT…
Core element 274	3296	257612	260842	3230	0.979976	3292	1	-	ATATTAAAATCCAGTTCACATGAAATGAGGCCTGGACCTGCCCCTCACAGTGTCTGCTGTGGGGAACCTGGTGAGGAAGGCACAGGCAGGGGACAAAGAAGCCACAGGTGCCCAGGACTAAGGGGACTCCCATGTGCTGCCACAACCTCTCTCAGGGTTGAGAAACATGTTTATTTCTCCACAGAAAAGCCTGAGAAAAGTGGCTCAGGACAGGGCCGTGGTGAATCAAGAGGAGAAACCGACCTCAGAGGAGGAATCTGACTCAGAAAATAAATTCACAAAACATTGTGAACATAAAGGGCCTACTGTGTGCATTTAAACAGGAGCCAGTCCACAGGATCGCCTGAAAAACAGGAAAAGACAGCACAGGGGCCTGCTTGCTCTGCTGCTGGTGTTCCC…
Core element 274	3296	390283	393504	3221	0.977245	3292	1	-	ATATTAAAATCCAGTTCACAAGGAATGGAGGCCCAGACCTACCCCTCACAGTGTCTGCTATGGGGAACCTGGTGAGGAAGGCACAGGCAGGAGACAAAGAAGCCACAGGTGCCCAGGACTGAGGGGACTCCCATGTGCTGCCAGGACCTCTCTCAGGGTTGAGAAACATGTTTATTCCTTCACAGAAAAGCCTGAGAAAAGTGGCTCAGGACAGGGCCGTGGCCACTCAAGAGGAGAACTGACCTCAGAGGAGGAATCTGACTCAGAAAATAAATTCACAAAACATTGTGAACATAAAGGGTCTACTGTGGGCATTGAAACAGGAGCCAGTCCACAGGACCCCCTGAAAAACATGAAAAGACAGCACAGGGGCCTGCTTGCTCTGTTGCTGGTGTCCCC…
Core element 274	3296	509613	512825	3212	0.974515	3292	1	-	ATATTAAAATCCAGTTCACAAGGAATGGAGGCCCAGACCTACCCCTCACAGTGTCTGCTATGGGGAACCTGGTGAGGAAGGCACAGGCAGGAGACAAAGAAGCCACAGGTGCCCAGGACTGAGGGGACTCCCATGTGCTGCCAGGACCTCTCTCAGGGTTGAGAAACATGTTTATTCCTTCACAGAAAAGCCTGAGAAAAGTGGCTCAGGACAGGGCCGTGGCCACTCAAGAGGAGAACTGACCTCAGAGGAGGAATCTGACTCAGAAAATAAATTCACAAAACATTGTGAACATAAAGGGTCTACTGTGGGCATTGAAACAGGAGCCAGTCCACAGGACCCCCTGAAAAACATGAAAAGACAGCACAGGGGCCTGCTTGCTCTGTTGCTGGTGTCCCC…
Core element 274	3296	37718	40116	2398	0.727549	924	3293	+	TTCTGTGAAACTAGATGTTCCCCGGTGTCACGATTCTTAAAAGATTAAAATCTGAGGCCTGGGGCCCAGTGCAGAGCAGTCCTACTGGCCCGGGTGCATGCTTGCACTCTCATCTTGGAGACAATACAATGACTGCACAATGGCAATTCCGGACTCATGCTTGACTTGCAGAGAACGTTTGACAGGAATGAATAGAAAATGAACTAGAGCCAACATCGGGACTCCGGGAAAGGAAATAACTTATGAAATGAGTTTTGCACAGAATTTGAGAGTGGTTCCTGGATGAGCAAGTATAGAATATTTAAAATCTTATACTCGTAAAACTAGGTCAGAGCACGGGGACTCTCGGGAGAGTCACTGTGTGCAGTGTGCTGAGGTGGAAAGCCAGTGGAACCTCTG…
Core element 274	3296	105644	108935	3292	0.998786	1	3293	+	TTAAAATCCAGTTCACAGGGAATAGAGGCCCAGATCTGCCCCTCACAGTGTCTGCTGTGGGGAACCTGCTGAAAAAGGCACAGGCAGGGGACAGAAAAGCCACAGGTGCCCAGGACTGAGGGGACTCCCATGTGCTGCCACAACCTCTCTCAGGGTTGAGAAACATGTTTATTTCTTCACAGAAAAGCCTGAGAAAAATGGCTCAGGACAGGGCCATGGCAACTCAAGAGGAGAAACCGACCTCAGAGGAGGAATCTGACTCAGAAAATAAATTCACAAAACATTGTGAACATAAAGGGCCTACTGTGGGCATTTAAACAGGAACCAGTCCACAGGACCCCCTGAAAAACATGAAAAGACAGCACAGGGGCCTGCTTGCTCTGTTGCTGGTGTCCCCCG…
Core element 274	3296	316274	319460	3186	0.966626	1	3293	+	TTAAAATCCAGTTCACAGGGAATAGAGGCCCAGATCTGCCCCTCACAGTGTCTGCTGTGGGGAACCTGCTGAGGAAGGCACAGGCAGGGGACAGAGAAGCCACAGGTGCCCAGGACTGAGGGGACTCCCATGTGCTGCCACAACCTCTCTCAGGGTTGAGAAACATGTTTATTTCTTCACAGAAAAGCCTGAGAAAAATGGCTCAGGACAGGACCCTGGCAACTCAAGAGGAGAAACCGACCTCAGAGGAGGAATCTGACTCAGAAAATAAATTCACAAAACATTGTGAACATAAAGGGCCTACTGTGGGCATTTAAACAGGAACCAGTCCACAGGAACCCCTGAAAAACATGAAAAGACAGCACAGGGGCCTGCTTGCTCTGTTGCTGGTGTCCCCCG…
Core element 274	3296	788668	791839	3171	0.962075	1	3292	+	TTAAAATCCAGTTCACAAGGAATGGAGGCCCAGACCTACCCCTCACAGTGTCTGCTATGGGGAACCTGGTGAGGAAGGCACAGGCAGGAGACAAAGAAGCCACAGGTGCCCAGGACTGAGGGGACTCCCATGTGCTGCCAGGACCTCTCTCAGGGTTGAGAAACATGTTTATTCCTTCACAGAAAAGCCTGAGAAAAGTGGCTCAGGACAGGGCCGTGGCCACTCAAGAGGAGAACTGACCTCAGAGGAGGAATCTGACTCAGAAAATAAATTCACAAAACATTGTGAACATAAAGGGTCTACTGTGGGCATTTAAACAGGAGCCAGTCCACAGCACCCCCTGAAAAACATGAAAAGACAGCACAGGGGCCTGCTTGCTCTGTTGCTGGTGTTTCCCGA…
Core element 274	3296	870334	873446	3112	0.944175	1	3292	+	TTAAAATCCAGTTCACAAGGAATGGAGGCCCAGACCTACCCCTCACAGTGTCTGCTATGGGGAACCTGGTGAGGAAGGCACAGGCAGGAGACAAAGAAGCCACAGGTGCCCAGGACTGAGGGGACTCCCATGTGCTGCCAGGACCTCTCTCAGGGTTGAGAAACATGTTTATTCCTTCACAGAAAAGCCTGAGAAAAGTGGCTCAGGACAGGGCTGTGGCCACTCAAGAGGAGAACTGACCTCAGAGGAGGAATCTGACTCAGAAAATAAATTCACAAAACATTGTGAACATAAAGGGTCTACTGTGGGCATTTAAACAGGAGCCAGTCCACAGCACCCCCTGAAAAACATGAAAAGACAGCACAGGGGCCTGCTTGCTCTGTTGCTGGTGTCCCCCGA…
Core element 274	3296	1144204	1147499	3296	1	1	3296	+	TTAAAATCCAGTTCACAGGGAAAGGAGGCCCAGATCTGCCCCTCCCAGTGTCTGCTGTGGGGAACCTGCTGAGGAAGGCACAGGCAGGGGACAGAGAAGCCACAGGTGCCCAGGACTGAGGGGACTCCCATGTGCTGCCACAACCTCTCTCAGGGTTGAGAAACATGTTTATTTCTCCACAGAAAAGCCTGAGAAAAGTGGCTCAGGACAGGGCCGTGGTGAATCAAGAGGAGAAACTGACCTCAGAGGAGGAATCTGACTCAGAAAATAAATTCACAAAACATTGTGAACATAAAGGGCCTACTGTGTGCATTTAAACAGGAGCCAGTCCACAGGATCGCCTGAAAAACAGGAAAAGACAGCACAGGGGCCTGCTTCCTCTGTTGCTGGTGTTCCCTG…
Core element 274	3296	1440731	1443393	2663	0.807949	1	2647	+	TTAAAATCCAGTTCACAGGGAAAGGAGGCCCAGATCTGCCCCTCCCAGTGTCTGCTGTGGGGAACCTGCTGAGGAAGGCACAGGCAGGGGACAGAGAAGCCACAGGTGCCCAGGACTGAGGGGATTCCCATGTGCTGCCACAACCTCTCTCAGGGTTGAGAAACATGTTTATTTCTCCACAGAAAAGCCTGAGAAAAGTGGCTCAGGACAGGGCCGTGGTGAATCAAGAGGAGAAACTGACCTCAGAGGAGGAATCTGACTCAGAAAATAAATTCACAAAACATTGTGAACATAAAGGGCCTACTGTGGGCATTTAAACAGGAGCCAGTCCACAGGATCGCCTGAAAAACAGGAAAAGACAGCACAGGGGCCTGCTTCCTCTGTTGCTGGTGTTCCCTG…
Core element 276	2457	651733	654194	2462	1.00204	2457	1	-	GAAGACCCTTATTTTTAAGTATAGCAGCATGTCACTAAGGGCGATTTTATTGCTATGTGGCCTTATCAAAACATAAATATATGCAATTTTACACAGTCTCTACATTTTGTGTTTCAAAATATAAGTGTATATACAAATATGTACACATTCAGTAAGAATTAATGAAATACGTGGCCATGTGCATTTTAGGAGTGCAGGGAGTGGGACAAAGGGTGTTTTGGAGACAGGAAGTATAAAAAAAAAGAGCAATTCAATGACAATGTCAAAAATAAACTACCAAATAATATTTAAAAAATAAATCAGCAAACAGTATTTTGAGAGAAAAATGACCCTGACCTTCAACACCTGATGTAAAGAACAATGTGTATGTGTTTTATGTGCATGTTTGTGTGTGATATT…
Core element 276	2457	693064	695455	2392	0.973545	2389	1	-	GAAGACCCTGATTTTTATGTAAAGCAGAATGTCATTAAGAGTGATTTTACTGCTATGTGGCCTTTTCAAAACATAAATATATGCAATTTTACACAGTCTCTACAATTATGTTTCAAAATATAAGTTTATATGCAAATATGTGCACATTCAGTAGGAATTAATGAAATACGTGGCCATGTGCATTTTAGGAGTGCAGGGAGTGGGACAAAGGGCGTTTTGAAAACAGGAAATATTAAAAAAAAAGAGCAATTGAATGACAATGTCAAAAATAAACTACCAAATAATATTTAAAAAATAAAACAGCAAACAGTATTTTGAGAGAAAAATGACCCTGACCTTCAACACCTGACGTAAAGAACAATGTGTATGTGTTTTCTGTGCATGTTTGTGTGTGTAATA…
Core element 276	2457	779101	781242	2142	0.871795	2457	313	-	AGAGAGAAAAATGACCCTGACCTTCAACACCTGATGTAAAGAACAATGTGTATGTGTTTTATGTGCATGTTTGTGTGTGATATTGAACTGAAATAATCTTTAGTCTCATATTTTGATAAAATTTATGGAGACCCTTCATCTAGAGTGATTTATATGTCCATAGAATTTACTGACCTCACTCTGGTGAAGTTCTTGTGGGAAATATTTCCATTAGTGATTTTTCTCACTTAATGAAACACAGTCACGTTATAATGAAACTGTCTTTTCACATACATTTACAAAGCCTTATTTTGCAGGTACAATTTGAATCTCTATGTCCTTTTCATAGAATGTTCCCTTCTTTGTATGGTATCTGGTATTCTTAGCATCTCCCTAGTACATTGGAAAGCTATCCCAAAG…
Core element 276	2457	860971	863112	2142	0.871795	2457	313	-	AGAGAGAAAAATGACCCTGACCTTCAACACCTGATGTAAAGAACAATGTGTATGTGTTTTATGTGCATGTTTGTGTGTGATATTGAACTGAAATAATCTTTAGTCTCATATTTTGATAAAATTTATGGAGACCCTTCATCTAGAGTGATTTATATGTCCATAGAATTTACTGACCTCACTCTGGTGAAGTTCTTGTGGGAAATATTTCCATTAGTGATTTTTCTCACTTAATGAAACACAGTCACGTTATAATGAAACTGTCTTTTCACATACATTTACAAAGCCTTATTTTGCAGGTACAATTTGAATCTCTATGTCCTTTTCATAGAATGTTCCCTTCTTTGTATGGTATCTGGTATTCTTAGCATCTCCCTAGTACATTGGAAAGCTATCCCAAAG…
Core element 276	2457	1263380	1265766	2387	0.97151	2389	1	-	GAAGACCCTGATTTTTATGTAAAGCAGAATGTCATTAAGAGTGATTTTACTGCTATGTGGCCTTTTCAAAACATAAATATATGCAATTTTACACAGTCTCTACAATTATGTTTCAAAATATAAGTTTATATGCAAATATGTGCACATTCAGTAGGAATTAATGAAATACGTGGCCATGTGCATTTTAGGAGTGCAGGGAGTGGGACAAAGGGCGTTTTGAAAACAGGAAATATTAAAAAAAAAGAGCAATTGAATGACAATGTCAAAAATAAACTACCAAATAATATTTAAAAAATAAAACAGCAAACAGTATTTTGAGAGAAAAATGACCCTGACCTTCAACACCTGACGTAAAGAACAATGTGTATGTGTTTTCTGTGCATGTTTGTGTGTGTAATA…
Core element 276	2457	1311324	1313807	2484	1.01099	2457	1	-	GAAGACCCTGATTTTTAAGTATAGCAGCATGTCACTAAGAGAGATTTTATTGCTATGTGGCCTTATCAAAACATAAATATATGCAATTTTACACAGTCTCTACATTTTGTGTTTCAAAATATAAGTGTATATGCAAATATGTGCACATTCAGTAAGAATTAATGAAATACGTGGCCATGTGCATTTTAGGAGTGCAGGGAGTGGAACAAAGGGCGTTTTGGAAACAGGAATTATAAAAAAAAAAAAAAAAGAGCAATTGAATGACAATGTCAAAAATAAACTACCAAATAATATTTAAAAAATAAAGCAGCAAACAGTATTTTGAGAGAAAAATGACCCTGACCTTCAACACATGATGTAAAGAACAATGTGTATGTGTTTTATGTGCATGTTTGTGTG…
Core element 276	2457	1500481	1502246	1766	0.718763	1761	1	-	GAAGACCCTGATTTTTAAGTATAGCAGCATGTTACTAAGAGTGATTTTATTGCTATGTGGCCTTATCAAAACATAAATATATGCAATTTTACACAGTCTCTACAATTTGTGTTTCAAAATATAAGTTTATATGCAAATATGTGCACATTCAGTAAGAATTAATGAAATACGAGGACATGTGCATTTTAGGAGTGCAGGGAGTGGGACAAAGGGCGTTTTGGAGACAGGAAGTATAAAAAAAAAGAGCAATTCAATGACAATGTCAAAAATAAACTACCAAATAATATTTAAAAAATAAATCAGCAAACAGTATTTTGAGAGAAAAATGACCCTGACCTTCAACACCTGATGTAAAAAACAATGTGTTTGTGTTTTATGTGCATGTTTGTGTGTGTAATA…
Core element 276	2457	112860	115312	2453	0.998372	1	2457	+	GACCCTGATTTTTATCAATAGCAGAATATCATTAAGAGTGATTTTACTGCTATGTGGCCTTTCAAAACATAAATATATGCAATTTTACACAGTCTTTACAATTTTTGTTTAAAAATATAAATGTATATGCAAATATGTGCACATTCAGTAAGAATTAATGAAATAAGAGGCCATGTGCATTTTAGGAGTGCAGGAAGTGGGACAAAGGTTGTTTTGGAGACAGCAAATATAAAAAAAGGAGCAATTGAATGACAATGTCAAAAATAAACTACCAAATAATATTTAAAAAATAAAGCAGCAAACAGTATTTTGAGATAAAAATGACACTGACCTTCAACACCTGACGTAAAGAACAATGTGTGTGTTTTATGTGCATGTTTGTGTGTGTGATATTAAACT…
Core element 276	2457	400927	403068	2142	0.871795	313	2457	+	GAGAAAAATGACCCTGACCTTCAACACCTGATGTAAAGAACAATGTGTATGTGTTTTATGTGCATGTTTGTGTGTGATATTGAACTGAAATAATCTTTAGTCTCATATTTTGATAAAATTTATGGAGACCCTTCATCTAGAGTGATTTATATGTCCATAGAATTTACTGACCTCACTGTGGTGAAGTTCTTGTGGGAAATATTTCCATTAGTGATTTTTCTCACTTAATGAAACACAGTCACGTTATAATGAAACTGTCTTTTCACATACATTTACAAAGCCTTATTTTGCAGGTACAATTTGAATCTCTATGTCCTTTTCATAGAATGTTCCCTTCTTTGTATGGTATCTGGTATTCTTAGCATCTCCCTAGTACATTGGAAAGCTATCCCAAAGTGC…
Core element 276	2457	520055	522196	2142	0.871795	313	2457	+	GAGAAAAATGACCCTGACCTTCAACACCTGATGTAAAGAACAATGTGTATGTGTTTTATGTGCATGTTTGTGTGTGATATTGAACTGAAATAATCTTTAGTCTCATATTTTGATAAAATTTATGGAGACCCTTCATCTAGAGTGATTTATATGTCCATAGAATTTACTGACCTCACTCTGGTGAAGTTCTTGTGGGAAATATTTCCATTAGTGATTTTTCTCACTTAATGAAACACAGTCACGTTATAATGAAACTGTCTTTTCACATACATTTACAAAGCCTTATTTTGCAGGTACAATTTGAATCTCTATGTCCTTTTCATAGAATGTTCCCTTCTTTGTATGGTATCTGGTATTCTTAGCATCTCCCTAGTATTTTGGAAAGCTATCCCAAAGTGC…
Core element 276	2457	1059743	1062131	2389	0.972324	1	2389	+	GACCCTGATTTTTATGTAAAGCAGAATGTCATTAAGAGTGATTTTACTGCTATGTGGCCTTTTCAAAACATAAATATATGCAATTTTACACAGTCTCTACAATTATGTTTCAAAATATAAGTTTATATGCAAATATGTGCACATTCAGTAGGAATTAATGAAATACGTGGCCATGTGCATTTTAGGAGTGCAGGGAGTGGGACAAAGGGCGTTTTGAAAACAGGAAATATTAAAAAAAAAGAGCAATTGAATGACAATGTCAAAAATAAACTACCAAATAATATTTAAAAAATAAAACAGCAAACAGTATTTTGAGAGAAAAATGACCCTGACCTTCAACACCTGACGTAAAGAACAATGTGTATGTGTTTTCTGTGCATGTTTGTGTGTGTAATACTA…
Core element 276	2457	1374858	1377239	2382	0.969475	1	2389	+	GACCCTGATTTTTATGTTAAGCAGAATGTCATTAAGAGTGATTTTACTGCTATGTGGCCTTTTCAAAACATAAATATATGCAATTTTACACAGTCTCTACAATTATGTTTCAAAATATAAGTTTATATGCAAATATGTGCACATTCAGTAGGAATTAATGAAATACGTGGCCATGTGCATTTTAGGAGTGCAGGGAGTGGGACAAAGGGCGTTTTGAAAACAGGAAATATAAAAAAAAAGAGCAATTGAATGACAATGTCAAAAATAAACTACCAAATAATATTTAAAAAATAAAACAGCAAACAGTATTTTGAGAGAAAAATGACACTGACTTTCAACACCTGACGTAAAGAACAATGTTTATGTGTTTTATGTGCATGTTTGTGTGTGTAATACTAA…
Core element 276	2457	1380263	1382722	2460	1.00122	1	2457	+	GACCCTTATTTTTAAGTATAGCAGCATGTCACTAAGGGCGATTTTATTGCTATGTGGCCTTATCAAAACATAAATATATGCAATTTTACACAGTCTCTACATTTTGTGTTTCAAAATATAAGTGTATATACAAATATGTACACATTCAGTAAGAATTAATGAAATACGTGGCCATGTGCATTTTAGGAGTGCAGGGAGTGGGACAAAGGGTGTTTTGGAGACAGGAAGTATAAAAAAAAAGAGCAATTCAATGACAATGTCAAAAATAAACTACCAAATAATATTTAAAAAATAAATCAGCAAACAGTATTTTGAGAGAAAAATGACCCTGACCTTCAACACCTGATGTAAAGAACAATGTGTATGTGTTTTATGTGCATGTTTGTGTGTGATATTGAA…
Core element 276	2457	1560742	1563204	2463	1.00244	1	2457	+	GACCCTTTTTTTTAAGTATAGCTGCATGTCACTAAGGGCGATTTTATTGCTATGTGGCCTTATCAAAACATAAATATATGCAATTTTACACAGTCTCTACATTTTGTGTTTCAAAATATAAGTGTATATACAAATATGTACACATTCAGTAAGAATTAATGAAATACATGGCCATGTGCATTTTAGGAGTGCAGGGAGTGGGACAAAGGGTGTTTTGGAGACAGGAAGTATAAAAAAAAGAGCAATTCAAATGACAATGTCAAAAATAAACTACCAAATAATATTTAAAAAATAAATCAGCAAACAGTATTTTGAGAGAAAAATGACCCTGACCTTCAACACCTGATGTAAAGAACAATGTGTATGTGTTTTATGTGCATGTTTGTGTGTGACATTGAA…
Core element 306	3000	92732	95759	3028	1.00933	3000	1	-	TCTTGTGCTGTTTGACTGAACCCATTGCTTTTGGAGGATAATGAATAGTGAGGACAATCATGGAGATTTGAGAAGTGACTGTGGTTTTTACCTTTTTACAGTGGAGGACAATTTTACTGACATTTTATATGATTGCAGTTCTAGTCTTACGTAAGTCATTAACTTTACTTCATGCTTCAGTGTTATGAATTAGAAATTTTTAGCTGTGTACACAAACAGTGGGGTTCTGTCCTGTTCTTCCCCTGTAACTTTAGGAACCACTGAACATTAAGTATAACATTAATCTCTATTTTAATACTTTCAAATGTGTCACAGTTTAGTTTAGCTTTAGCATATTGGGCTCCAGTTCATAATGCTAGACAATGAGAGAGACTGGATTCTATCTGTTGAGTCTTTGTG…
Core element 306	3000	160757	163783	3027	1.009	3000	1	-	TCTTGTGCTGTTTGACTGAACCCATTTGCTTTTGAAGGATGATGAATAGTGAGGACAATCATGGAGATTTGAGAAGTGACTGTGGTTTTTACCTATTTACAGTGGAGGACAATTTTACTGACATTTTATATGATTGCAGTTTTAGTCTTAGGTAAGTCATTAACTTTACTTCCTGCTTCAATGCCATGAATTAGAAATTTTTAGCTGTGTACACAAACAGTGGGGTTCTGTCCTGTTTTTCCCCTGTAACTTTAGGAACCACTGAACATTAAGTATAACATTAATCTCTATTTTAATACTTTCAAGTGTGTCATAGGTTAGTTTAGCTTTAGCATATTGAGCTCCAGTTCATAATGATGGACAACGCGAGAGGCTGGATTCTATCTATTGAGTCTTTGA…
Core element 306	3000	303282	306283	3002	1.00067	3000	25	-	ATTGCTTTTGGAGGATAATGAATAGTGAGGACAATCATGGAGATTTGAGAAGTGACTGTGGTTTTTACCTTTTTACAGTGGAGGACAATTTTACTGACATTTTATATGATTGCAGTTCTAGTCTTACGTAAGTCATTAACTTTACTTCCTGCTTCAGTGTTATGAATTAGAAATTTTTAGCTGTGTACACAAACAGTGGGGTTCTGTCCTGTTCTTCCCCTGTAACTTTAGGAACCACTGAACATTAAGTATAACATTAATCTCTATTTTAATACTTTCAAATGTGTCACAGTTTAGTTTAGCTTCAGCATATTGGGCTCCAGTTCATAATGCTGGACAATGAGAGAGACTGGATTCTATCTGTTGAGTCTTTGTGGATATCATATGTAGAAAGGTATC…
Core element 306	3000	604200	607199	3000	1	1	3000	+	TGTGCTGTTTGACTGAACCCATTTGCTTTTGAAGGATGATGAATAGTGAGGACAATCATGGAGATTTGAGAAGTGACTGTGGTTTTTACCTATTTACAGTGGAGGACAATTTTACTGACATTTTATATGATTGCAGTTTTAGTCTTAGGTAAGTCATTAACTTTACTTCCTGCTTCAATGCCATGAATTAGAAATTTTTAGCTGTGTACACAAACAGTGGGGTTCTGTCCTGTTTTTCCCCTGTAACTTTAGGAACCACTGAACATTAAGTATAACATTAATCTCTATTTTAATACTTTCAAGTGTGTCATAGGTTAGTTTAGCTTTAGCATATTGAGCTCCAGTTCATAATGATGGACAACGCGAGAGGCTGGATTCTATCTATTGAGTCTTTGAGGA…
Core element 310	3600	188434	191566	3133	0.870278	3167	1	-	CTGTAGATCATACAAGTTAGCAGAAGAGAGTTGTTCTATAACCTCCATATGCCCAATATGTAATTTAAGATGTAAAATATATCAGGGTAGTAGTGCACGTGCCTTTAATCCCAGCACTCATAAGGTAGGGGCAGGCAGATTTCTATGAGTTTAAGGCTAGCCTGGTCTACAGAGCTTCCAGGACAGCCAGGGCTCTGTTACACAGAAAAGTACTTTCTAAAAAAAAAAAAAGATGGAAAATATATGTGTCTTAGAGTTACTATTGCTGTGAAGAAACACCATGACCAAAAGCACCTTGGAGAAGAAAGGGTTTATTTCATTAAAGTTCCTTAAAAGAGTTCACCATCAAAAGCAGTGAGGGCAGGAACTCAAGTAGGGCAGGAAGCTGGAGGCAGCAGC…
Core element 310	3600	323679	326619	2941	0.816944	3167	218	-	AAAAAAAAAAAAAGATGGAAAATATATGTGTCTTAGAGTTACTATTGCTGTGAAGAAACACCATGACCAAAAGCACCTTGGAGAAGAAAGGGTTTATTTCATTAAAGTTCCTTAAAAGAGTTCGCCATCAAAAGCAGTGAGGGCAGGAACTCAAGTAGGGCAGGAAGCTGGAGGCAGCAGCTGATGCAGAGGTGGTGGAGGAGCCTGGTTCACTGCAGCGATTTCTTTGGCTTTTTCAGTCTGCTTTCTTATAGAACCCAGGACTTGATTCTTTTATATTAAGATTAGATACAAATGTTGAGTCGCATATTGATTTTTAGTCAAATAATAACATCCTCAAGGCATTTTCATATTGGCATATGTACTGGCTAGTTTTGTGTCAACTTGACACAGCTGGAG…
Core element 310	3600	437591	440193	2603	0.723056	3600	972	-	GGCATGTAAAGCCTTCATAGTTTTAAACTATTTCATTGATGTAGAATTCATATATCATAGAATTCACCTTTAAAAAATAGGACCCAGGGCTGGAGAGATGGCTCAGCGGTTAAGAGACCCGACTGCTCTCCCGAAGATTCTGAGTTCAAGTCCCAGCAACCACATGGTGGCTCAAAACCATACATAATGAGATCTGATGACCTCTTCTGGTGTGTCTGAAGACAGCTACAGTGAACTTACATATATCAATAAATAAATCTAAAAAAAAGAAAAAAAGGACCCAGGAGGGATGGGGTGAAGAACTTGGGGAGGGGAACCAGAAAAGGGGGCAACATTTGGAATGTAAATAAATGAATAATTTACTTAAAATAAAAGAAAATTAGGATCCAGTGAAAGCCA…
Core element 310	3600	796353	799703	3350	0.930556	3172	1	-	CTGTAGATCATACAAGTTAGCAGAAGAGAGTTGTTCTATAACCTCCATATGCCCAATATGTAATTTAAGATGTAAAATATATCAGGGTAGTAGTGCACATGCCTTTAATCCCAGCACTCATAAGGTAGGGGCAGGGAGATTTCTATGAGTTTAAGGCTAGCCTGGTCTACAGAGCTTCCAGGACAGCCAGGGCTCTGTTACACAGAAAAATACTGTCTAAAAAAAAAAAAAGATGGAAAATATATGTGTCTTAGAGTTACTATTGCTGTGAAGAAACACCATGACCAAAAGCACCTTGGAGAAGAAAGGGTTTATTTCATTAAAGTTCCTTAAAAGAGTTCACCATCAAAAGCAGTGAGGGCAGGAACTCAAGTAGGGCAGGAAGCTGGAGGCAGCAGC…
Core element 310	3600	1337538	1340717	3180	0.883333	3167	1	-	CTGTAGATCATACAAGTTAGCAGAAGAGAGTTGTTCTATAACCTCCATATGCCCAATATGTAATTTAAGATGTAAAATATATCAGGGTAGTAGTGCACGTGCCTTTAATCCCAGCACTCATAAGGTAGGGGCAGGCAGATTTCTATGAGTTTAAGGCTAGCCTGGTCTACAGAGCTTCCAGGACTGCCAGGGCTCTGTTACACAGAAAAGTACTATCTAAAAAAAAAAAAAAAAAGATGGAAAATATATGTGTCTTAGAGTTACTATTGCTGTGAAGAAACACCATGACCAAAAGCACCTTGGAGAAGAAAGGGTTTATTTCATTAAAGTTCCTTAAAAGAGTTCACCATCAAAACCAGTGAGGGCAGGAACTCAAATAGGGCAGGAAGCTGGAGGCAG…
Core element 310	3600	1448474	1451637	3164	0.878889	3167	1	-	CTGTAGATCATACAAGTTAGCAGAAGAGAGTTGTTCTATAACCTCCATATGCCCAATATGAAACTTAAAGATGTAAAATATATCAGGGTAGTAGTGCACGTGCCTTTAATCCCAGCACTCATAAGGTAGGGGCAGGCAGATTTCTATGAGTTTAAGGCTAGCCTGGTCTACAGAGCTTCCAGGACAGCCAGGGCTCTGTAACACAGAAAAATACTGTCTAAAAAAAAAAAAGATGGAAAATATATGTGTCTTAGAGTTACTATTGCTGTGAAGAAACACCATGACCAAAAGCACCTTGGAGAAGAAAGGGTTTATTTCATTAAAGTTCCTTAAAAGAGTTCACCATCAAAACCAGTGAGGGCAGGAACTCAAGTAGGGCAGGAACCTGGAGGCAGCAGC…
Core element 310	3600	583411	586539	3129	0.869167	1	3167	+	TAGATCATACAAGTTAGCAGAAGAGAGTTGTTCTATAACCTCCATATGCCCAATATGTAATTTAAGATGTAAAATATATCAGGGTAGTAGTGCACATGCCTTTAATCCCAGCACTCATAAGGTAGGGGCAGGGAGATTTCTATGAGTTTAAGGCTAGCCTGGTCTACAGAGCTTCCAGGACAGCCAGGGCTCTGTTACACAGAAAAATACTGTCTAAAAAAAAAAAAAGATGGAAAATATATGTGTCTTAGAGTTACTATTGCTGTGAAGAAACACCATGACCAAAAGCACCTTGGAGAAAAAAGGGTTTATTTCATTAAAGTTCCTTAAAAGAGTTCACCATCAAAAGCAGTGAGGGCAGGACTCAAGTAGGGCAGGAAGCTGGAGGCAGCAGCTGAT…
Core element 310	3600	747791	750393	2603	0.723056	972	3600	+	ATGTAAAGCCTTCATAGTTTTAAACTATTTCATTGATGTAGAATTCATATATCATAGAATTCACCTTTAAAAAATAGGACCCAGGGCTGGAGAGATGGCTCAGCGGTTAAGAGACCCGACTGCTCTCCCGAAGATTCTGAGTTCAAGTCCCAGCAACCACATGGTGGCTCAAAACCATACATAATGAGATCTGATGACCTCTTCTGGTGTGTCTGAAGACAGCTACAGTGAACTTACATATATCAATAAATAAATCTAAAAAAAAGAAAAAAAGGACCCAGGAGGGATGGGGTGAAGAACTTGGGGAGGGGAACCAGAAAGGGGGGCAACATTTAGAATGTAAATAAATAAATAATTTACTTAAAATAAAAGAAAATTAGGATCCAGTGAAAGCCAGGC…
Core element 310	3600	1207800	1211399	3600	1	1	3600	+	TAGATCATACAAGTTAGCAGAAGAGAGTTGTTCTATAACCTCCATATGCCCAATATGTAATTTAAGATGTAAAATATATCAGGGTAGTAGTGCACGTGCCTTTAATCCCAGCACTCATAAGGTAGGGGCAGGGAGATTTCTATGAGTTTAAGGCTAGCCTGGTCTACAGAGCTTCCAGGACTGCCAGGGCTCTGTAACACAGAAAAATACTGTCTAAAAAAAAAAAAGATGGAAAATATATGTGTCTTAGAGTTACTATTGCTGTGAAGAAACACCATGACCAAAAGCACCTTGGAGAAGAAAGGGTTTATTTCATTAAAGTTCCTTAAAAGAGTTCACCATCAAAACCAGTGAGGGCAGGAACTCAAGTAGGGCAGGAAGCTGGAGGCAGCAGCTGAT…
Core element 314	3200	875084	878282	3199	0.999687	3200	1	-	TTTTTGTTGTTAAAGTTGGCATTCTGTTCTTGTGGCTGTCTTCTTTTAGGTTTGTTGAGGGATTACCTTCTTGTTTTTTCTAGGGCATTGTTCCCGTTCTTGTATTGGTTTTTTTCTGTTATTAACCTTTGAAGGGCTGGATTCGTGGAGAGATAATGTGTGAATTTGGTTTTGTCGTGGAATACTTTGGTTTCTCCATCTATGGTAATTGAGAGTTTGGCTGGGTATAGTAGCCTGGGCTGGAATTTGTGTTCTCTTAGTGTCTGTATAACATCTGTCTAGGCTCTTCTGGCTTTCATAGTCTCTGGTGAAAAATCTGGTGTAATTCTGATAGGCTTGCCTTTGTATGTTACTTGACCTTTTTCCCTTACCGCTTTTAGTATTCTATCTTTATTTAGT…
Core element 314	3200	504600	507799	3200	1	1	3200	+	TTGTTGTTAAAGTTGGCATTCTGTTCTTGTGGCTGTCCTCTTTTAGGTTTGTTGAGGGATTACCTTCTTGTTTTTTCTAGGGCATTGTTCCCGTTCTTGTATTGGTTTTTTTCTGTTATTAACCTTTGAAGGGCTGGATTCGTGGAGAGATAATGTGTGAATTTGGTTTTGTCGTGGAATACTTTGGTTTCTCCATCTATGGTAATTTAGAGTTTGGCTGGGTATAGAAGCCTGGGCTGGAATTTGTGTTCTCTTAGTGTCTGTATAACATCTGTCTAGGCTCTTCTGGCTTTCATAGTCTCTGGTGAAAAATCTGGTGTAATTCTGATAGGCTTGCCTTTGTATGTTACTTGACCTTTTTCCCTTACCGCTTTTAGTATTCTATCTTTATTTAGTGCA…
Core element 317	2478	1274847	1277317	2471	0.997175	2478	1	-	GGTCTGGGACTGGTGGTTCAATGAAGACAGACTTGGGTGTCCTCTCTTTTGGAGAGCTTAGCTAAAGACCAGGCACCTGGGCTGGGAGATAAGGGTCAGCCAATGATGGCTTCAAAAGCCTGAGGACCTGTGCTTGCAAACTCAGTCCTGGGGAGGCAGAGACAGGCAAATCCCTGGACCTTGCTGGTCCATCTTAATGGGCTAGCCTTGGCTCTCAGTGAACTTTCATGTGTCAATCATGGGACGACTCTGAGCTGGTTCTCTCCTCTAACTTTATATGGTCTACAGGGGTGTGATAAAGATCACCAGGTTTGTTTTCTCAAAAATAATAATAATAATAAATAATACTAAACACCATAGCTAAGGTTAGCCCAATCCTCTGATGAGACACTCCCATGT…
Core element 317	2478	1047900	1050377	2478	1	1	2478	+	CTGGGACTGGTGGTTCAATGAAGACAGACTTGGGTGTCCTCTCTTTTGGAGAGCTTAGCTAAAGACCAGGCACCTGGGCTGGGAGATAAGGGTCAGCCAATGATGGCCTCCAAAGCCTGAGGACCTGTGCTTGCAAACTCAGTCCTGGGGAGGCAGAGACAGGCAAATCCCCGGACCTTGCTGGTCCATCTTAATGGGCTAGCCTTGGCTCTCAGTGAACTTTCATGTGTCAATCATGGGACGACTCTGAGCTGGTTCTCTCCTCTAACTTTATATGGTCTACAGGGGTGTGATAAAGATCACCAGGTTTGTTTTCTCAAAAATAATAATAATAATAAATAATAATAAACACCATAGCTAAGGTTAGCCCAATCCTCTGATGAGACACTCCCATGTCTT…
Core element 333	3649	216564	220252	3689	1.01096	3649	1	-	CTGCTGAGAGGCCCCCCTGAACTATTCCAGAGACTATGCCCTATCCTGCAGACCATCTCCTGCAGCTGGTTCCAGGCTCCAAGAATGAATTGGCAAGAATGGGCCTCCCCCCTCCTTTATAAAGCATATCTGCCATTAAACATGTGAACTTTGAGCAGACTAGCATGCCTTCGTTCCATTATTTCTCTACCCGCCTAGGTTCCCTCTTTTCTTTCAGCTCCAGGTTGCCTCCCAGGCTTGAACCCAGACATGTGAGCCGCTGGCCAGCTCGCAACAGATCACTAGTTGAGAAAATGCCTTATAGCTGGATCTCATGGAGGCATTTCCCCAACTGAAGCTCCTTTTTCTGTGGTAACTCCAGCTTGTGGAAAGTCGACACACAAAAGTAGCCAGTACAAT…
Core element 333	3649	352160	355872	3713	1.01754	3649	1	-	CTGCTGAGAGGCCCCCCTGAACTATTCCAGAGACTATGCCCTATCCTGCAGACCATCACCTGCAGCTGGTTCCAGGCTCCAAGAATGAATTGGCAAGAATGGGCCTCCCCCCTCCTTTATAAAGCATATCTGCCATTAAACATGTGAACTTTGAGCAGACTAGCATGCCTTCGTTCCATTATTTCTCTACCCGCCTAGGTTCCCTCTTTTCTTTCAGCTCCAGGTTGCCTCCCAGGCTTGAACCCAGACATGTGAGCCGCTGGCCAGCTCGCAACAGATCACTAGTTGAGAAAATGCCTTATAGCTGGATCTCATGGAGGCATTTCCCCAACTGAAGCTCCTTTTTCTGTGGTAACTCCAGCTTGTGGAAAGTCGACACACAAAAGTAGCCAGTACAAT…
Core element 333	3649	1033500	1037141	3642	0.998082	1	3649	+	CTGAGAGGCCCCCCTGAACTATTCCAGAGACTATGCCCTATCCTGCAGACCATCTCCTGCAGCTGGTTCCAGGCTCCAAGAATGAATTGGCAAGAATGGGCCTCCCCCCTCCTTTATAAAGTATATCTGCCATTAAGCATGTGAACCTTGAGCAGACTAGCATGCCTTGGTTCCATTTTTTCTCTACCCGCCTAGGTTCCCTCTTTTCTTTCAGCTCCAGGTTGCCTCCAGGCTAGAACCCAAACATATGAGCCACTGGCAAGCTCACAACAGATCACAGGTTGAGAAAATGCCTTATAGCTGGATCTCATGGAGGCATTTCCCCAACTGAAGCTCCTTTTTCTGTGGTAACTCCAGCTTGTGGAAAGTCGACACACAAAAGTAGCCAGTACAATACTC…
Core element 333	3649	1179551	1183199	3649	1	1	3649	+	CTGAGAGGCCCCCCTGAACTATTCCGGAGACTACGCCCTATCCTGCAGACCATCTCCTGCAGCTGGTTCCAGGCTCCAAGAATGAATTGGCGGGAATGGGCCTCCCCCCTCCTTTATAAAGTATATCTGCCATTAAACATGTGAACCTTGAGCAGACTAGCATGCCTTGGTTCCATTTTTTCTCTACCCGCCTAGGTTCCCTCTTTTCTTTCAGCTCCAGGTTGCCTCCAGGCTAGAACCCAAACATATGAGCCACTGGCAATCTCACAACAGATCACAGGTTGAGAAAATGCCTTATAGCTGGATCTCATGGAGGCATTTCCCCAACTGAAGCTCCTTTTTCTGTGGTAACTCCAGCATGTGGAAAGTCGACACACAAAAGTAGCCAGTACAATACTC…
Core element 343	2942	907997	910112	2116	0.719239	2114	1	-	ACATTCGTGTGTGACTGCTTTTCAGTTGCCCCTGATGTGGATAATAATTCTTTTATACCCGACTTTCTTTCTTTTTCTCCATCTACTACAGTGAGTTCTGTGAAACGAGATGTTCCCTGATGTCACAATTCTTAAAAGATTAAAAACTGAGGCCTGGGTGCATGCTTGTGCTCTCATTTTGGAAACAATGCAATAACTGCACAATGGCAATTCCGGATTCATGCTTGACTTGCAGAGAACGTTTGAGAGGCATGATTAGAAAATGAACTAGAGCCAACATCGGGACTCCGGGAAAGGAAATAACTTATGAAATGAGTTTTGCACAGCATTTGAGAGTAGTTCCTGGATGAACTAGTATAGAATATTTAAAATCTTATACTTGTAAAAGTAAGTCAGAGC…
Core element 343	2942	937224	940227	3004	1.02107	2942	1	-	TCATTCGTGTGTGACTGCTTTTCAGTTGCCCCTGATGTGGATAATAATTCTTTTATACCCGACTTTCTTTCTTCTTTCTCCATCTACTACAGTGAGTTCTGTGAATCGAGATGTTCCCTGATGTCACAATTCTTAAAAGATTAAAAACTGAGGCCCAGGTGCATGCTTGTGCTCTCATTTTGGAAACAATGCAATAACTGCACAATGGCAATTCCGGATTCATGCTTGACTTGCAGAGAACGTTTGAGAGGAATGATTAGAAAATGAACTAGAGCAAACATCGGGACTCCGGTAAAGGAAATAACTTATGAAATGAGTTTTGCACAGCATTTGAGAGTGGTTCCTGGATGAACAAGTATAGAATATTTAAAATCTTATACTTGTAAAAGTAAGTCAGAG…
Core element 343	2942	1227266	1230180	2915	0.990823	2942	1	-	ACATTCGTGTGTGACTGCTTTTCAGTTGCCCCTGATGTGGATAATAATTCTTTTATACCCGACTTTCTTTCTTTTTCTCCATCTACTAGTGAGTTCTGTGAAACGAGATGTTCCCTGATGTCACAATTCTTAAAAGATTAAAAAGTGAGGCCTGGGTGCATGCTTGTGCTCTCATTTTGGAAACAATGCAATAACTGCACAATGGCAATTCCGGATTCATGCTTGACTTGCAGAGAACGTTTGAGAGGCATGATTAGAAAATGAACTAGAGCCAACATCGGGACTCCGGGAAAGAAAATAACTTATGAAATGAGTTTTGCACAGCATTTGAGAGTAGTTCCTGGATGAACTAGTATAGAATATTTAAAATCTTATACTTGTAAAAGTAAGTCAGAGCAC…
Core element 343	2942	1269934	1272099	2165	0.735894	2942	929	-	ATGTGTGAGAGGCATGTGGGAGGCGTGGGAGGTGTGTGTGTGTGTGTGAGGCTTGTGTGAGGCATGTGAGACATGTGTGAAGCATGTTTGTGAGGTATGTGTGTGGTGTTGTGAGGCATGTGTGTGAAAAGCACACAGGAGAAAGCAGAGCTCGCAGCCTTGAGCTGTGAGCAAGCTAGCGTGGAGTGCAGAGTGAGAAAGAAACTCAATGCCTTGAAAAACCGCCTGTCACCTTGCACCCAAAAAAGCAGTCTGTGTCTGTTTATTACGTGCCTCCCAGATAGCCCCACTTCCAGGTGAGAACTCCGATCCTGAGCCGAGGCTAGACTCCTCCGCTGTTCAAGATCAAGAGTCTGGCTCCAGGTTAGAAATTCATTTCATGGCCTCTGAGAGATCCTC…
Core element 343	2942	1506399	1509332	2934	0.997281	2942	1	-	TCATTCGTGTCTGACTGCTTTTCAGTTGCCCCTGATGTGGATAATAATTCTATTATACCCGAATTTCTTTCTTCTTTCTCCATCTACTACAGTGAGTTCTGTGAAACAAGATGTTCCCTGATGTCACAATTCTTAAAAGATTAAAAACTGAGGCCTGGGTGCATGCTTGTGCTCTCATTTTGGAAACAATGCAATAACTGCACAATGGCAATTCCGGATTCATGCTTGACTTGCAGAGAACGTTTGAGAGGCATGATTAGAAAATGAACTAGAGCCAACATCGGGACTCCGGTAAAGGAAATAACTTATGAAATGAGTTTTGCACAGCATTTGAGAGTGGTTCCTGGATGAACAAGTATAGAATATTTAAAATCTTATACTCGTAAAACTAAGTCAGAG…
Core element 343	2942	472834	474914	2081	0.707342	1	2078	+	TTCGTGTGTGACTGCTTTTCAGTTGCCCCTGATGTGGATAATAATTCTTTTATACCCGACTTTCTTTCTTTTTCTCCATCTACTACAGTGAGTTCTGTGAAACGAGATGTTCCCTGATGTCACAATTCTTAAAAGATTAAAAACTGAGGCCTGGGTGCATGCTTGTGCTCTCATTTTGGAAACAATGCAATAACTGCACAATGGCAATTCCGGATTCATGCTTGACTTGCAGAGAACGTTTGAGAGGAATGATTAGAAAATGAACTAGCGCCAACATCGGGACTCCGGGAAAGGAAATAACTTATGAAATGAGTTTTGCACAGCAGTTGAGAGTAGTTCCTGGATGAACAAGTATAGAATATTTAAAATCTTATACTTGTAAAAGTAAGTCAGAGCACG…
Core element 343	2942	1095358	1098299	2942	1	1	2942	+	TTCTTGTGTGACTGCTTTTCAGTTGCCCCTGATGTGGATAATAATTCTTTTATACCCGACTTTCTTTCTTTTTCTCCATCTACTAGTGAGTTCTGTGAAACGAGATGTTCCCTGATGTCACAATTCTTAAAAGATTAAAAAGTGAGGCCTGGGTGCATGCTTGTGCTCTCATTTTGGAAACAATGCAATAACTGCACAATGGCAATTCCGGATTCATGCTTGACTTGCAGAGAACGTTTGAGAGGCATGATTAGAAAATGAACTAGAGCCAACATCGGGACTCCGGGAAAGGAAATAACTTATGAAATGAGTTTTGCACAGCATTTGAGAGTAGTTCCTGGATGAACTAGTATAGAATATTTAAAATCTTATACTTGTAAAAGTAAGTCAGAGCACGGG…
Core element 352	3900	598472	602386	3915	1.00385	3900	1	-	CATTGAGCTAGGAGTTGAGCTTTCTCTCTGTTGTTCATATACTATTGTGTGCTAGTCACATTTGCAAAATCTCCTCAAACTTTCTGTGTGTAGGACACAAGTTATGTTACTTGAACTTTCTCTTTTTGCCTTAAGCTTCTGTCACTGACTTGACATGTTGAAAAGAATACAGAGCACATACCACCGTGTCCTTCCTGATTAATAAGGAAAAGCTTTGGGCTTTTTCCCCCTGCAGAATATTCTGTGAGCCTGCAATCTGAAGATAGTCACCACAATACTGGATGAGTATTTAAAAGAAAATTGTGCTTTCATGTTTAACAAATATTATTTTATACTTCCTTCTGGTTTTCTCTCTCTCTCTCTCTCTCTCTCTACCCCACTACAGCATGCTTGGATAAC…
Core element 352	3900	666742	670152	3410	0.874359	3765	394	-	ATCTACCCCACTACAGCAAGCTCAGATAACCTAGCAAAACTGAAATACAAGAAAATTACCTTAACTACTATCTTACAATAATCATAGAGGCCTTATAATAGGAAATTATAAATTCCTTAAAGAAACACTGGAAATACAATCAAACAATAAAGGTCTTTAAAGAAGAAACAAATAATTACTTAAAGACATACAGGAAAATAGAATTAAACAGGTAAAGGAAACAAATAAAACTGGGCAAGACCTGGAAGTCAAAATAGAAGCAATAAAGAAGACACAAACTGAAGAAATTCTGGAGGCAGAAAACTAAGGGAAGACAACAAGATCAACAGATGCAACAAGCATGTACAGAATAATGGAGATGGAAGAGAGACAGTCAGGCATAAATATACAATACAAGTA…
Core element 352	3900	1235826	1239210	3384	0.867692	3765	394	-	ATCTACCCCACTACAGCAAGCTCAGATAACCTAGCAAAACTGAAATACAAGAAAATTACCTTAACTACTATCTTACAATAATCATAGAGGCCTTATAATAGGAAATTATAAATTCCTTAAAGAAACACTGGAAATACAATCAAACAATAAAGGTCTTTAAAGAAGAAACAAATAATTACTTAAAGACATACAGGAAAATAGAATTAAACAGGTAAAGGAAACAAATAAAACTGGGCAAGACCTGGAAGTCAAAATAGAAGCAATAAAGAAGACACAAACTGAAGAAATTCTGGAGGCAGAAAACTAAGGGAAGACAACAAGATCAACAGATGCAACAAGCATGTACAGAATAATGGAGATGGAAGAGAGACAGCCAGGCATAAATATACAATACAAGTA…
Core element 352	3900	99083	102773	3690	0.946154	394	3900	+	TACCCCACTACAGCAAGCTCGGACAACCTAGCAAAACTGAAATACAAGAAAATCACCTTAACTACTATCTTACAATAATCATAGAGGCCTTATAATAGGAAATTATAAATTCCTTAAAGAAACACTGGAAATACAATCAAACAATAAAGGTCTTTAAAGAAGAAACAAATAAATTACTTAAAGACATCCAGGAAAATAAAATTAAACAGGTAAAGGAAGCAAATAAAACTGGGCAAGACCTGGAAGTCAAAATAGAAGCAATAAAGAAGACACAAACTGAAGAAATTCTGGAGGCAGAAAACTTAGGGAAGACAACAAGATCAACAGATGCAAGTAGCATGTACAGAATAATGGAGATGGAAGGGAGACATTCAGGCATAAATATACAATACAAGAAAT…
Core element 352	3900	165600	169499	3900	1	1	3900	+	TGAGCTAGGAGTTGAGCTTTCTCTCTGTTGTTCATATACTATTGTGTGCTAGTCACATTTGCAAAATCTCCTCAAACTTTCTGTGTATGGGACACAAGTTATGTTACTTGAACTTTCTCTTTTTGCCTTAAGCTTCTGTCACTGACTTGACATGTTGAAAAGAATACAGAGCACATACCACCGTGTCCTTCCTGATTAATAAGGAAAAGCTTTGGGCTTTTTTCCCCTGCAGAATATTCTGTGAGCCTGCAATCTGAAGATAGTCACCACAATACTGGATGAGTATTTAAAAGAAAATTGTGCTTCCATGTTTAACAAATATTATTTTATACTTCCTTCTGGTTTTCTCTCTCTCTCTCTCTCTCTCTCTCTCTCTCTCTCTCTCTCTCTCTCTACCCC…
Core element 352	3900	309656	313335	3679	0.943333	394	3900	+	TACCCCACTACAGCAAGCTCGGACAACCTAGCAAAACTGAAATACAAGAAAATCACCTTAACTACTATCTTACAATAATCATAGAGGCCTTATAATAGGAAATTATAAATTCCTTAAAGAAACACTGGAAATACAATCAAACAATAAAGGTCTTTAAAGAAGAAACAAATAAATTACTTAAAGACATCCAGGAAAATAAAATTAAACAGGTAAAGGAAGCAAATAAAACTGGGCAAGACCTGGAAGTCAAAATAGAAGCAATAAAGAAGACACAAACTGAAGAAATTCTGGAGGCAGAAAACTTAGGGAAGACAACAAGATCAACAGATGCAAGTAGCATGTACAGAATAATGGAGATGGAAGGGAGACATTCAGGCATAAATATACAATACAAGAAAT…
Core element 352	3900	985067	988430	3363	0.862308	394	3765	+	TACCCCACTACAGCAAGCTCGGACAACCTAGCAAAACTGAAATACAAGAAAATCACCTTAACTACTATCTTACAATAATCATAGAGGCCTTATAATAGGAAATTATAAATTCCTTAAAGAAACACTGGAAATACAATCAAACAATAAAGGTCTTTAAAGAAGAAACAAATAATTACTTAAAGACATACAGGAAAATAGAATTAAACAGGTAAAGGAAACAAATAAAACTGGGCAAGACCTGGAAGTCAAAATAGAAGCAATAAAGAAGACACAAACTGAAGAAATTCTGGAGGCAGAAAACTAAGGGAAGACAACAAGATCAACAGATGCAACAAGCATGTATAGAATAATGGAGATGGAAGAGAGACAGTCAGGCATAAATATACAATACAAGTAATT…
Core element 352	3900	1086313	1089710	3397	0.871026	394	3765	+	TACCCCACTACAGCAAGCTCAGATAACCTAGCAAAACTGAAATACAAGAAAATTACCTTAACTACTATCTTACAATAATCATAGAGGCCTTATAATAGGAAATTATAAATTCCTTAAAGAAACACTGGAAATACAATCAAACAATAAAGGTCTTTAAAGAAGAAACAAATAATTACTTAAAGACATACAGGAAAATAGAATTAAACAGGTAAAGGAAACAAATAAAACTGGGCAAGACCTGGAAGTCAAAATAGAAGCAATAAAGAAGACACAAACTGAAGAAATTCTGGAGGCAGAAAACTAAGGGAAGACAACAAGATCAACAGATGCAACAAGCATGTACAGAATAATGGAGATGGAAGAGAGACAGTCAGGCATAAATATACAATACAAGTAATT…
Core element 352	3900	1417872	1421274	3402	0.872308	394	3763	+	TACCCCACTACAGCAAGCTCAGATAACCTAGCAAAACTGAAATACAAGAAAATTACCTTAACTACTATCTTACAATAATCATAGAGGCCTTATAATAGGAAATTATAAATTCCTTAAAGAAACACTGGAAATACAATCAAACAATAAAGGTCTTTAAAGAAGAAACAAATAATTACTTAAAGACATACAGGAAAATAGAATTAAACAGGTAAAGGAAACAAATAAAACTGGGCAAGACCTGGAAGTCAAAATAGAAGCAATAAAGAAGACACAAACTGAAGAAATTCTGGAGGCAGAAAACTAAGGGAAGACAACAAGATCAACAGATGCAACAAGCATGTACAGAATAATGGAGATGGAAGAGAGACAGTCAGGCATAAATATACAATACAAGTAATT…
Core element 352	3900	1544807	1548187	3380	0.866667	394	3765	+	TACCCCACTACAGCAAGCTCGGACAACCTAGCAAAACTGAAATACAAGAAAATCACCTTAACTACTATCTTACAATAATCATAGAGGCCTTATAATAGGAAATTATAAATTCCTTAAAGAAACACTGGAAATACAATCAAACAATAAAGGTCTTTAAAGAAGAAACAAATAATTACTTAAAGACATACAGGAAAATAGAATTAAACAGGTAAAGGAAACAAATAAAACTGGGCAAGACCTGGAAGTCAAAATAGAAGCAATAAAGAAGACACAAACTGAAGAAATTCTGGAGGCAGAAAACTAAGGGAAGACAACAAGATCAACAGATGCAACAAGCATGTACAGAATAATGGAGATGGAAGAGAGACAGTCAGGCATAAATATACAATACAAGTAATT…
Core element 357	2880	254926	257760	2835	0.984375	2880	1	-	GGAAGCAAGGACAGGCGCTGTAATGGGAAGAGCTCATCACTAGTGGGCAACCTTCCCGGGATGGGAACTGGAAATAGCAGCGCCACACCAGCGCTGCCAGCGCCTGCCGCAACTAGGATCATGGGGGTCCAGGTGCAGGGACAGAGCACTAGTGCACGTTCACACTTGTGGCATGGCGGGGGTCTGTGGGACAGGCAGGGAGGCGGGGCAGAATGGTGAGGGCAGCGACCCTGAGCACTCAGCAGGATCCCAGCAAAAGGCATAGCCATTTGGAGAGCATAGGGGTCATGCAGGGTCACATCCATGGCTGTGTCCTCCCTCGGGTCTGTCCTGCCAGTGCCAGGGCCCTCCCTTAAACACCCTCCCACCTCTCTATTCCCCCTGGGGCTTAGGTCACAC…
Core element 357	2880	387595	390431	2837	0.985069	2880	1	-	GGAAGCAAGGACAGGCGCTGTAATGGGAAGAGCTCATCACTAGTGGGCAACCTTCCCGGGATGGGAACTGGAAATAGCAGCGCCACACCAGCGCTGCCAGCGCCTGCCGCAACTAGGATCATGGGGGTCCAGGTGCAGGGACAGAGCACTTGTGCACGTTCACGCGTGTGGCATGGCGGGGGTCTGTGGGACAGGCAGGGAGGCGGGGCAGAACGGTGAGGGCAGCGACCCTGAGCTCTCAGCAGGATCCCAGCAAAAGGCATAGCCATTTGGAGAGCATAGGGGTCAGGCAGGGTCACACCCATGGCTGTGTCCTCCCTCGGGTCTGTCCTGCCAGTGCCAGGGCCCTCCCTTAAACACCCTCCCACCTCTCTATTCCCCCTGGGGCTTAGGTCACAC…
Core element 357	2880	656471	658925	2455	0.852431	2461	7	-	GAGGTCAGGAGCTGTAATGAGACGAGCTCATCACTAGTGGGCAACCTTCCCGGGATGGGAACTGGAAGTAGCAGCCCCACCCCAGTGCCTCCAGCGCCTGCAGCAACTTAGGGTCATGGGGGTCCAGGCTCAAGGACAGAGAGCTCCTGCACGTTCATATGTGTGTGGCGGGGCGGGGTCCATGGGACAGGCTGGGAGGCAGGGCCTGAAGGCGAGGGCAATGACCCCGAGCTCTCAGCAGGATCCCAGCAGCAGGCATGGCCATGTTGGAGAGCTTAGGGGTCACGCGTTGTCACACCCTGCTCTGTCCTCCTTCTGGTCGGTCCAGCCAATGCTCAGGCCCTCCCCTTAACCCCCTCCCTCCTCTCTCTTCCCCCTCAGGCTTGGGTCAGGCAGCTG…
Core element 357	2880	697374	700255	2882	1.00069	2880	1	-	TGAAGCAAGGTCAGGCGCTGTAAAGGGACGAACTCATCACTAGTGGGCAACCTTCCCGGGATGGGAACTGGAAGTAGCAGCCTCACCCCAGCGCCGCCAGCGCCTGCCACAACTTAGGGTCCTGGGGGTCCGGGCGCAGGGACAGAGAGCTCCTGCACGTTAGCTCGTGTGGCAGGGCGGGAGTTCGTGGAACAGGCAGGGAGGCAGGGCGGGACGGCGAGGGCCGCGACCCCGAGCCCTCAGCATGATCCCAGCAGCAGGCAGTGCCATGTCAGAGACCTTAGGGGTCATGCATTGTCACACCCAAGGCTCTATCCTTCCTCTGGTCAGTGCTGCCAGTGCCCGGCCCCTCCTCTCAACCCCCTCCCACCTCTCTCTTCCCCCTCAGGCTTGGGTCAA…
Core element 357	2880	904987	907866	2880	1	2880	1	-	TGAAGCGAGGTCAGGAGCTGTAATGAGACGAGCTCATCACTAGTGGGCAACCTTCCCGGGATGGGAACTGGAAGTAGCAGCCCCACCCCAGTGCCTCCAGCGCCTGCAGCAACTTAGGGTCATGGGGGCCTGGGCTCAGGGACAGAGAGCTCGTGCACGTTCCTATGTGTGTGGCAGGGCGGGGTCCATGGGACAGGCTGGGAGGCAGGGCCTGAAGGCGAGGGCAATGACCCCGAGCTCTCAGCAGGATCCCAGCAGCAGGCATGGCCATGTTGGAGAACTTAGGGTTCACGAGGGGTCATGCGTTGTCACACCCTACTCTGTCCTCCTTCTGGTCGGTCCAGCCAATGCTCAGGCCCTCCCCTTAACCCCCTCCCTCCTCTCTCTTCCCCCTCAGGC…
Core element 357	2880	1225032	1227890	2859	0.992708	2880	7	-	GAGGTCAGGAGCTGTAATGAGACGAGCTCATCACTAGTGGGCAACCTTCCCGGGATGGGAACTGGAAGTAGCAGCCCCACCCCAGTGCCTCCAGTGCCTGCAGCAACTTAGGGTCATGGGGGTCCGGGCTCAAGGACAGAGAGCTCCTGCACGTTCATATGTGTGTGGCGGGGCGGGGTCCATGGGACAGGCTGGGAGGCAGGGCCTGAAGGCTAGGGCAATGACCCCGAGCTCTCAGCAGGATCCCAGCAGCAGGCATGGCCATGTTGGAGAGCTTAGGGGTCACGCGTTGTCACACCCTGCTCTGTCCTCCTTCTGGTCGGTCCAGCCAATGCTCAGGCCCTCCCCTTAACCCCCTCCCTCCTCTCTCTTCCCCCTCAGGCTTGGGTCAGGCAGCTG…
Core element 357	2880	1267686	1270565	2880	1	2880	1	-	TGAAGCAAGGTCAGGCGCTGTAAAGGGATGAACTCATCACTAGTGGGCAACCTTCCCCCGATGGGAACTGGAAGTAGCAGCCTCACCCCAGCGCCGCCAGCGCCTGCCACAACTTAGGGTCCTGGGGGTCCGGGCGCAGGGACAGAGTGCTCCTGCACGTTAGCGCGTGTGGCAGGGCGGGAGTTCGTGGAAGAGGCAGGGAGGCAGGGCGGGACGGCGAGGGCCGCGACCCCGAGCCCTCAGCATGATCCCAGCAGCAGGCAGTGCCATGTCAGAGACCTTAGGGGTCATGCATTGTCACACCCAAGGCTCTATCCTTCCTCTGGTCAGTGCTGCCAGTGCCCGGCCCCTCCTCTCAACCCCCTCCCACCTCTCTCTTCCCCCTCAGGCTTGGGTCAA…
Core element 357	2880	1504209	1507033	2824	0.980556	2880	7	-	GAGGTCAGGAGCTGTAATGAGACGAGCTCATCACTAGTGGGCAACCTTCCGGGGATGGGAACTGGAAGTAGCAGCCCCACCCCAGCGCCTCCAGCGCCTGCAGCAACTTAGGGACATGGGGGTCCGGGCAAAGGGACAGAGAGCTCATGCACGTTCATATGTGTGTGGCGGGGCGGGGTCCATGGGACAGGCTGGGAGGCAGGGCCTGAAGGCGAGGGCAATGACCCCGAGCTCTCAGCAGGATCCCAGCAGCAGGCATGGCCATGTTGGAGAGCTTAGGGGTCACGAGGGGTCACGCGTTGTCACACACTGCTCTGTCCTCCTTCTGGTCCATCCAGCCAATGCTCAGGCCCTCCACTTAACCCCCTTCCTCCTCTCTCTTCCCCCTCAGGCTTGGGT…
Core element 357	2880	39975	42393	2419	0.839931	1	2444	+	AGCAAGGTCAGGCGTGGTAATGGGACGAGCTCATCACTAGTGGGCAACCTTCCCGGGATGGGAACTAGAAGTAGCAGCCCCATGCCAGCGCCTACGGCAACTTAGGGTCGTGGAGGTCCGGGCGCAGGGCCAGAGCACTCGTGCTCGTTCTCCCGTGTGGCGGGTTGGGGTTCCGTGGGACGGGCAGGGAGGCAGGGCAGAATGGCAAGGGCGGCGACCCCTAACGCTCAGCAGGATCCCAGCAGCAGGCTTGGCCACCTCGGAGAGCTTAGGGGTCACGCTTTGTCACACCCACGGCTCTATCCTCCCTCGGGTCTGTACAGCCCGTGCCTGGGCCCTCCCCTCAAACCTCTCCCACCTCTCTCTTCCCCCTCCAGCTTGGGTCATGCAGCTGTCTCC…
Core element 357	2880	108786	111630	2845	0.987847	1	2880	+	AGCAAGGACAGGCGCTGTAATGGGAAGAGCTCATCACTGGTGGGCAACCTTCCCGAGATGGGAACTGGAAGTAGCAGCGCCACACCAGCGCTGCCAGCGCCTGCCGCAACTAGGATCATGGGGGTCCAGGTGCAGGGACAGAGCACTCGTGTACGTTCGCGCGTGTGGCGGGGCGGGGGTCTGTGGGACAGGCAGGGAGGCGGGGCAGAACGGTGAGGGCGGCGACCCTGAGCGCTCAGCAGGATCCCAGCAAAAGGCATGGCCATTTGGAGAGCATAGGGGTCATGCGGGGTCACACCCATGTCTCTGTTTTCCCTCAGGTCTGTCCTGCCAGTGCCAGGGCTCTCCCCTCAACACCCTCCCACCTCTCTCTTCCCCCTGGGTCTTGGGTCACACAGC…
Core element 357	2880	180478	183315	2838	0.985417	1	2880	+	AGCAAGGTCAGGAGCTGTAATGGGAAGAGCTCATCACTGGTGGGCAACCTTCCCGAGATGGGAACTGGAAGTAGCAGCGCCACACCAGCGCTGCCAGCACCTGCCGCAACTAGGATCATGGGGGTCCAGGTGCAGGGACAGAGCACTCATGTACGTTCGCGCGTGTGGCGGGGCGGGGGTCTGTGGGACAGGCAGGGAGGCGGGGCAGAACGGTGAGGGCGGCGACCCTGAGCGCTCAGCAGGATCCCAGCAAAAGGCATGGCCATTTGGAGAGCATAGGGGTCATGCGGGGTCACACCCATGTCTCTGTTTTCCCTCAGGTCTGTCCTGCCAGTGCCAGGGCTCTCCCCTCAACACCCTCCCACCTCTCTCTTCCCCCTGGGTCTTGGGTCACACAGC…
Core element 357	2880	475048	477926	2879	0.999653	1	2880	+	AGCGAGGTCAGGAGCTGTAATGAGACGAGCTCATCACTAGTGGGCAACCTTCCCGGGATGGGAACTGGAAGTAGCAGCCCCACCCCAGTGCCTCCAGCGCCTGCAGCAACTTAGGGTCATGGGGGCCTGGGCTAAGGGACAGAGAGCTCGTGCACGTTCCTATGTGTGTGGCAGGGCGGGGTCCATGGGACAGGCTGGGAGGCAGGGCCTGAAGGCGAGGGCAATGACCCCGAGCTCTCAGCAGGATCCCAGCAGCAGGCATGGCCATGTTGGAGAGCTTAGGGTTCACGAGGGGTCATGCGTTGTCACACCCTACTCTGTCCTCCTTCTGGTCGGTCCAGCCAATGCTCAGGCCCTCCCCTTAACCCCCTCCCTCCTCTCTCTTCCCCCTCAGGCTTG…
Core element 357	2880	791692	794532	2841	0.986458	1	2880	+	AGCAAGGACAGGCGCTGTAATGGGAAGAGCTCATCACTAGTGGGCAACCTTCCCGGGATGGGAACTGGAAGTAGCAGCGCCACACCAGGGCTGCCAGCACTGCCGCAACTAGGATCATGGGGGTCCAGGTGCAGGGACAGAGCACTTGTGCACATTCGCGCGTGTGGCGGGGCGGGGGTCTGTGGGACAGGCAGGGAGGCGGTGCAGAACGGCGAGGGCGGCGACCCTGAGCACTCAGCAGGATCCCAGCAAAAGGCATAGCCATTTGGAGAGCATAGGAGTCATGCGGGGTCACACCCATGGCTGTGTCCTCCCTCAGGTCTGTCCTGCCAGTGCCAGGGCCCTCCCTTCTACACCCTCCCACCTCTCTCTTCCCCCTGGGGCTTGGGTCACACAGCT…
Core element 357	2880	873299	876144	2846	0.988194	1	2880	+	AGCAAGGACAGGCGCTGTAATGGGAAGAGCTCATCACTAGTGGGCAACCTTCCCGGGATGGGAACTGGAAGTAGCAGCGCCACACCAGCACTGCCAGCACTGCCGCAACTAGGATCATGGGGGTCCAGGTGCAGGGACAGAGCACTTGTGCACATTCGCGCGTGTGGCGGGGCGGGGGTCTGTGGGACAGGCAGGGAGGCGGGGCAGAACGGCGAGGGCGGCGACCCTGAGCACTCAGCAGGATCCCAGCAAAAGGCATAGCCATTTGGAGAGCATAGGAGTCATGCGGGGTCACACCCATGGCTGTGTCCTCCCTTGGGTCTGTCCTGCCAGTGCCAGGGCCCTCCCTTCTACACCCTCCCACCTCTCTCTTCCCCCTGGGGCTTAGGTCACACAGCT…
Core element 357	2880	996303	998752	2450	0.850694	7	2461	+	GTCAGGAGCTGTAATGAGACGAGCTCATCACTAGTGGGCAACCTTCCCGGGATGGGAACTGGAAGTAGCAGCCCCACCCCAGTGCCTCCAGCGCCTGCAGCAACTTAGGGTCATGGGGGTCCGGGCTCAAGGACAGAGAGCTCCTGCACGTTCATATGTGTGTGGCGGGGCGGGGTCCATGGGACAGGCTGGGAGGCAGGGCCTGAAGGCGAGGGCAATGACCCCGAGCTCTCAGCAGGATCCCAGCAGCAGGCATGGCCATGTTGGAGAGCTTAGGCTCACGCGTTGTCACACCCTGCTCTGTCCTCCTTCTGGTCCATCCAGCCAATGCTCAGGCCCTCCACTTAACCCCCTTCCTCCTCTCTCTTCTCCCTCAGGCTTGGGTCAGGCAGCTGTCAT…
Core element 357	2880	1054942	1057821	2880	1	1	2880	+	AGCAAGGTCAGGCGCTGTAAAGGGATGAACTCATCACTAGTGGGCAACCTTCCCCCGATGGGAACTGGAAGTAGCAGCCTCACCCCAGCGCCGCCAGCGCCTGCCACAACTTAGGGTCCTGGGGGTCCGGGCGCACGGACAGAGTGCTCCTGCACGTTAGCGCGTGTGGCAGGGCGGGAGTTCATGGAACAGGCAGGGAGGCAGGGCGGGACGGCGAGGGCCGCGACCCCGAGCCCTCAGCATGATCCCAGCAGCAGGCAGTGCCATGTCAGAGACCTTAGGGGCCATGCATTGTCACACCCAAGGCTCTATCCTTCCTCTGGTCAGTGCTGCCAGTGCCCGGCCCCTCCTCTCAACCCCCTCCCACCTCTCTCTTCCCCCTCAGGCTTGGGTCAAGCT…
Core element 357	2880	1097675	1100127	2453	0.851736	7	2461	+	GTCAGGAGCTGTAATGAGACGAGCTCATCACTAGTGGGCAACCTTCCCGGGATGGGAACTGGAAGTAGCAGCCCCACCCCAGTTCCTCCAGTGCCTGCAGCAACTTAGGGTCATGGGGGTCCGGGCTCAAGGACAGAGAGCTCCTGCACGTTCATCTGTGTGTGGCCGGGCGGGGTCCATGGGACAGGCTGGGAGGCAGGGCCTGAAGGCTAGGGCAATGACCCCGAGCTCTCAGCAGGATCCCAGCAGCAGGCATGGCCATGTTGGAGAGCTTAGGGGTCACGCGTTGTCACACCCTGCTCTGTCCTCCTTCTGGTCCATCCAGCCAATGCTCAGGCCCTCCCCTTAACCCCCTCCCTCCTCTCTCTTCCCCCTCAGGCTTGGGTCAGGCAGCTGTCA…
Core element 357	2880	1370065	1372943	2879	0.999653	1	2880	+	AGCAAGGTCAGGCGCTGTAAAGGGACGAACTCATCACTAGTGGGCAACCTTCCCGGGATGGGAACTGGAAGTAGCAGCCTCACCCCAGCGCCGCCAGCGCCTGCCACAACTTAGGGTCCTGGGGGTCCGGGCGCAGGGACAGAGTGCTCCTGCACGTTAGCGCGTGTGGCAGGGCGGAAGTTCGTGGAACAGGCAGGGAGGCAGGGCGGGACGGCGAGGGCCGCGACCCCGAGCCCTCAGCATGATCCCAGCAGCAGGCAGTGCCATGTCAGAGACCTTAGGGGTCATGCATTGTCACACCCAAGGCTCTATCCTTCCTCTGGTCAGTGCTGCCAGTGCCCGGCCCCTCCTCTCAACCCCCTCCCACCTCTCTCTTCCCCCTCAGGCTTGGGTCAAGCT…
Core element 357	2880	1555992	1558449	2458	0.853472	7	2461	+	GTCAGGAGCTGTAATGAGACGAGCTCATCACTAGTGGGCAACCTTCCCGTGATGGAAACTGGAAGTAGCAGCCCCACCCCAGTGTCTCCAGCGCCTGCAGCAACTTAGGGTCATGGGGGTCCGGGCTCAAGGACAGAGAGCTCCTGCACGTTCATATGTGTGTGGCGGGGCGGGGTCCATGGGACAGGCTGGGAGGCAGGGCCTGAAGGCGAGGGCAATGACCCCGAGCTCTCAGCAGGATCCCAGCAGCAGGCATGGCCATGTTGGAGAGCTTAGGGGTCACGAGGGGTCACACCCTGCTCTGTCCTCCTTCTGGTCGGTCCAGCCAATGCTCAGGCCCTCCCCTTAACCCCCTCCCTCCTCTCTCTTCCCCCTCAGGCTTGGGTCAGGCAGCTGTCA…
Core element 36	1796	632404	634197	1794	0.998886	1796	1	-	AGAATTATCAGATCTTAAGTTTTTATCACTTTGCATGTTCATGGTGTTCGCCCTCTCTATGGGTTGTTTTGCCTCTTTGAAAACAGCTGTGATGGTAAGAGCATTTATAACATGGCATATATATATATAAAACAACCTTTTTCTATATGAGATTTCTATATGACGTATTTCCCGTACCTAAAGAACAATGAAGCAATGCAGAGCTTTTTACAACTGATAGCATTCATAATTTCCCTGTAGTGTGAATCACAGCATATTAGCACTGTGAAGCAGGACAAACAGATGAATTTCCACATTTTTTCCTCGGTGTGACTTTGAAGATATTCTCAGTATAGTAAGAAAACCAATTAATCAAAAACTCCTATCACATTCAAAAAGTCTAACAAAGTCAGAAAACTA…
Core element 36	1796	684001	685793	1793	0.99833	1796	1	-	GGAATTATCAGATCTTAAGTTTTTATCACTTTGCATGTTTATGGTGTTCGCCCTCTCTATGGGTTGTTTTGCCTCTTTAAAAACAGCTGTGATGGTAAGAGCAGTTATAACATGGCATATATATATATATATATATATATATATATATAACAAACTTTTTCTTTTTTTTTCTATATGAGATTTCTATATGACACATTTCCGGGACCTCAAGAACAATGAAACAATGCAGAGCTCTTTACAACTGATAGCATTCATAATTTCCCTGTAGTGTGAATCACAGCACATTAGCACTGTGAAGCAGGACAAATAGATGAATTTCCACATTTTTTCCTCGGTGTGACTTTGAAGATATTCCCAGTATAGTAAGAAAACCAATTAATCAAAAACTCCTATCACATT…
Core element 36	1796	766362	768175	1814	1.01002	1796	1	-	AGAATTATCAGATCTCAAGCTTTTATCACTTTGCATGTTCATGGTGTTGTCCCTCACTATGGGTTGTTTTGCCTCTTTGAAAACAGCTGTGATGTTAAGAGCATTTATAACATGGCTCATATATATATATAACAACCTTTTTCTATATGAGATTCCTATATCACCTATTTCCTGTACCTGAAGAACAATGAAACAATGCAGAGCTTTTTACAACTAATTGCATTCATAATTTCCCTGTAGTGTGAATCACAGCACATTAGCACTGTGAAGAAGGACAAACAGATGAATTTCCACATTTTTTCCTCAGTGTGACTTTGAAGATATTCTCAGTAAAGTAAGAAAACCAATTAATCAAAAACTCCTATCATCTTCAGAAAGTCTAACAAAGTCAGAAAACTA…
Core element 36	1796	847606	849413	1808	1.00668	1796	1	-	AGAATTATCAGATCTCAAGCTTTTATCACTTTGCATGTTCATGGTGTTGTCCCTCACTATGGGTTGTTTTGCCTCTTTGAAAACAGCTGTGATGTTAAGAGCATTTATAACATGGCTCATATATATATATAACAACCTTTTTCTATATGAGATTCCTATATCACCTATTTCCTGTACCTGAAGAACAATGAAACAATGCAGAGCTTTTTACAACTAATTGCATTCATAATTTCCCTGTAGTGTGAATCACAGCACATTAGCACTGTGAAGAAGGACAAACAGATGAATTTCCACTTTTTTTCCTCAGTGTGACTTTGAAGATATTCTCAGTAAAGTAAGAAAACCAATTAATCAAAAACTCCTATCATCTTCAGAAAGTCTAACAAAGTCAGAAAACTA…
Core element 36	1796	889636	891129	1494	0.831849	1513	1	-	AGAATTATCAGATCTTAAGCTTTTATCACTTTGCATGCTCATGGTGTTCTCCCTCTCTATGTGTTGTTTTGCCTCTTTGAAAACAGCTGTGATGGTAAGAGCATTTATAACATGGCTCATACATATATATAAACCTTTTTCTATATGAGATTTGTAAATGACGTATTTCCTGTACCTGAAGAACAATGGAACAACGCAGAGCTTTTTACAACTGATTGTATTCATAATTACCCTGTAGTGTGAATCACAGCACATTAGCACCGTGAAGCAGGAAAAACAGATAAATTTCCACGTTTCTAGTACCCACAGAGATTTTCCTCAGTGTGACTTTGAAGATGTTCTCAGTGAAATCAGAAAACTAATTAATTGCAAACTCCTATTATGTTCGGAAAGTCTAAC…
Core element 36	1796	1253956	1255601	1646	0.916481	1796	141	-	TTTTTTCTATATGAGATTTGTATATGACACATTTCCCGTACCTCAAGAACAATGAAACAATGCAGAGCTCTTTACAACTGATAGCATTCATAATTTCCCTGTAGTGTGAATCACAGCACATTAGCACTGTGAAGCAGGACAAACAGATGAATTTCCACATTTTTTCCTCGGTGTGACTTTGAAGATATTCTCAGTATAGTAAGAAAACCAATTAATCAAAAACTCCTATCACATTCAAAAAGTTTAACAAAGTCAGAAAACTACATATCTTCTCATTGTTCTGGAAAGAGGTGTGTTGCTATTTTCAATGTTCATAGACTCTCATGGTTTTGTCCATTTGACACTTGATATACCCATTAAAAGAAGAACAAATGAAAGTTTTCCACATTGCATTCACAA…
Core element 36	1796	1300889	1302649	1761	0.980512	1796	1	-	AGAATTATCAGATCTCAAGCTTTTATCACTTTGCATGTTCATGGTGTTCTCCCTCACTATGGGTTGTTTTCCCTCTTTGAAAACAGCTGTGATGGTAAGAGCATTTATAACATGGCTCATATATATATGTAACAACCTTTTTCTATATGAGATTCCTATATGACCTATTTCCTGTACCTGAAGAACAAGGAAACAATGCAGAGCTTTTTGCAACTGATTGCATTCATAATTTCCCTGTAGTGTGAATCACAGCACATTAGCACTGTGAAGCAGGACAAACAGATGAATTTCCACATTTTTCCTCAGTGTGACTTTGAAGATGTTCTCAGTAAAGTAAGAAAACCAATTAATCAAAAACTCCTATCACGTTCAGAAAGTCTAACAAAGTCAGAAAACTAC…
Core element 36	1796	1324274	1325990	1717	0.956013	1739	1	-	AGAATTATCAGATCTTAAGCTTTTATCACTTTGCATGTTCATGGTGTTCTCCCTCTCTATGGGTTGTTTTGCTTCTTTGAAAGCAGCTGTGATGGTAAGAGCATTTATAACATGGCTCATATACACATGTAACAACCTTTTTCTATATGAGATTTCTATATGACATATCTCCTGTACCTGAAGAACAATGAAACAATGCAGAGCTATTTACAACTGATAGCATTCATAATTTTCCTGTAGTTTGAATCACAGCACATTAGCACTGTGAAGCAGGACAAACAGATGAATTTCCACATTTTTTCCTCGGTGTGATTTTGAAGATGTTCTCAGTAAAGTAAGAAAACCAATTAATTGCAAACTCCTATCATGTTCAGAAAGTCTAACAAAGTCAGAAATCTA…
Core element 36	1796	68188	69464	1277	0.711024	1	1315	+	ATTATCAGATCTTAAGCTTTTATCACTTTGCATGTTCATGGTGTTCTCCCTCTCTATGGGTTGTTTTGCCTCTTTGAAAACAGCGGTGATGGTAAGAGCATTTATAACATGGCTCATATATATATATATATATATATAACAACCTTTTTCTATATGAGATTTCTATATGACATATTTCCTGTACCTGAAGATCAATGAAACAAATCAGAGCCTTTTACAACTGATAGCATTCATAATTTCCCTGTAGTGTGAATCACAGCACATTAGCACTGTGAAGCAGGACAAACAGATGAATTTCCACATTTTTTCCTCGGTGTGACTTTGAAGATGTTCTCAGTAAAGTAAGAAAACCAAGTAATCAAAAACTCCTATCATGTTCAGAAAGTCTAACAAAGTCAG…
Core element 36	1796	127788	129583	1796	1	1	1796	+	ATTATCAGATCTCAAGCTTTTATCACTTTGCATGTTCATGGTGTTCTCCCTCACTATGGGTTGTTTTGCCTCTTTGAAAACAGATGTGATGTTAAGAGCAGTTATAACATGGCTCATATATATATATATATAACAACCTTTTTCTATATCAGATTCCTATATGACCTATTTCCTGTACCTGAAGAACAATGAAACAATGCAGAGCTTTTTACAACTGATAGCATTCATAATTTCCCTGTAGTGTGAATCACAGCACATTAGCACTGTGAAGCAGGACAAACAGATGAATTTCCACATTTTTTCCTCAGTGTGACTTTGAAGATATTCTCAGTAAAGTAAGAAAACCAATTAATCAAAAACTCCTATCATGTTCAGAAAGTCTAACAAAGTCAGAAAACT…
Core element 36	1796	419835	421638	1804	1.00445	1	1796	+	ATTATCAGATCTCAAGCTTTTATCACTTTGCATGTTCATGGTGTTCTCCCTCACTATGGGTTGTTTTCCCTCTTTGAAAACAGCTGTGATGGTAAGAGCATTTATAACATGGCTCATATATATATGTAACAACCTTTTTCTATATGAGATTCCTATATCACCTATTTGCTGTACCTGAAGAACAATGAAACAATGCAGAGCTTTTTACAACTGATAGCATTCATAATTTCCCTGTAGTGTGAATCACAGCAAATTAGCACTGTGAAGGACAAACAGATGAATTTCCACTTTTTTCCTCAGTGTGACTTTGAAGATATTCTCAGTAAAGTAAGAAAACCAATTAATCAAAAACTCCTATCATCTTCAGAAAGTCTAACAAAGTCAGAAAACTACATATCT…
Core element 36	1796	491930	493419	1490	0.829621	1	1513	+	ATTATCAGATCTTAAGCTTTTATCACTTTGCATGTTCATGGTGTTCTCCCTCTCTATGTGTTGTTTTGCCTCTTTGAAAACAGCTGTGATGGTAAGAGCATTTATAACATGGCTCATACATATATATAAACCTTTTTCTATATGAGATTTGTAAATGACGTATTTCCTGTACCTGAAGAACAATGGAACAACACAGAGCTTTTTACAACTGATTGTATTCATAATTACCCTGTAGTGTGAATCACAGCACATTAGCACCGTGAAGCAGGAAAAACAGATAAATTTCCACGTTTCTAGTACCCACAGAGATTTTCCTCAGTGTGACTTTGAAGATGTTCTCAGTGAAATCAGAAAACTAATTAATTGCAAACTCCTATTATGTTCGGAAAGTCTAACAAA…
Core element 36	1796	533716	535511	1796	1	1	1796	+	ATTATCAGATCTCAAGCTTTTATCACTTTGCATGTTCATGGTGTTGTCCCTCACTATGGGTTGTTTTGCCTCTTTGAAAACAGCTGTGATGTTAAGAGCATTTATAACATGGCTCATATATATATATAACAACCTTTTTCTATATGAGATTCCTATATCACCTATTTCCTGTACCTGAAGAACAATGAAACAATGCAGAGCTTTTTACAACTGATTGCATTCATAATTTCCCTGTAGTGTGAATCACAGCACATTAGCACTGTGAAGAAGGACAAACAGATGAATTTCCACATTTTTTCCTCAGTGTGACTTTGAAGATATTCTCAGTAAAGTAAGAAAACCAATTAATCAAAAACTCCTATCATCTTCAGAAAGTCTAACAAAGTCAGAAAACTACAT…
Core element 36	1796	1011036	1012695	1660	0.924276	118	1796	+	ATATATATATATTTAACAACCTTTTTCTATATGAGATTTCTATATGACATATTTCCTGTACCTGAAGAACAATGAAACAATGCAGAGCTTTTTACAACTGATTGCATTCATAATTTCCCTGTAGTGTGAAAAACAGCATATTAGCACTGTGAAGCAGGACAAACAGAAGAAATTCCACATTTTTTCCTCAGTGTGACTTTGAAGATATTCTCAGTAAAGTAAGAAAACCAATTAATCAAAAACTCCTATCATGTTCAGAAAGTCTAACAAAGTCAGAAAACTACATATCTTCTCATTGTTTTGGAAAGAGGTGTGTTGCTATTTTCAATGTTCATAGACTCTCATGGTTTTGTCCATATGTCACTTGATATACCCATTAAAAGAAGAACAAATGAAAGT…
Core element 36	1796	1069916	1071569	1654	0.920935	141	1796	+	TTTCTATATGAGATTTCTATATGACACATTTCCCGTACCTCAAGAACAATGAAACAATGCAGAGCTCTTTACAACTGATAGCATTCATAATTTCCCTGTAGTGTGAATCACAGCACATTAGCACTGTGAAGCAGGACAAACAGATGAATTTCCACATTTTTTCCTCGGTGTGACTTTGAAGATATTCTCAGTATAGTAAGAAAACCAATTAATCAAAAACTCCTATCACATTCAAAAAGATTAACAAAGTCAGAAAACTACATATCTTCTCATTGTTCTGGAAAGAGGTGTGTTGCTATTTTCAATGTTCATAGACTCTCATGGTTTTGTCCATTTGACACTTGATATACCCATTAAAAGAAGAACAAATGAAAGTTTTCCACATTGCATTCACAACAG…
Core element 36	1796	1160635	1162441	1807	1.00612	1	1796	+	ATTATCAGATCTTAAGTTTTTATCACTTTGCATGTTCATGGTGTTCTCCCTCTCTATAGGTTGTTTTGCCTCTTTGAAAACAGCTGTGATGGTAAGAGCATTTATAACATGGCATATATATATATATATATATATATACATATATATATATATATATATAAAACAACCTTTTTCTATATGAGATTTCTATATGACGTATGTCCCATACCTGAAGAACAGTGAAACAATGCAGAGCTTTTTACAACTGATAGCATTCATAATTTCCCTGTAGTGTGAATCACAGCACATTAGCACTGTGAAGCAGGACAAACAGATGAATTTCCACATTTTTTCCTCGGTGTGACTTTGAAGATGTTTTCAGTAAAGTAAGAAAACCAATTAATCAAAAACTCCTATCAC…
Core element 36	1796	1400177	1401966	1790	0.996659	1	1796	+	ATTATCAGATCTTAAGTTTTTATCACTTTGCATGTTCATGGTGTTCGCCCTCTCTATGGGTTGTTTTGCCTCTTTGAAAACAGCTGTGATGGTAAGAGCATTTATAACATGGCACATATATATATATATATATATATACACATATATATATAAAACAACCTTTTTCTATATGAGATTTCTATATGACGTATTTCCCGTACCTGAAGAACAATGAAGCAATGCAGAGCTTTTTACAACTGATAGCATTCATAATTTCCCTGTAGTGTGAATCACAGCATATTAGCACTGTGAAGCAGGACAAACAGATGAATTTCCACATTTTTTCCTCGGTGTGACTTTGAAGATGTTCTCAGTATAGTAAGAAAACCAATTAATCAAAAACTCCTATCACATTCAAAA…
Core element 36	1796	1581814	1583507	1694	0.943207	118	1796	+	ATATATATATATATAACAACCTTTTTCTATATGAGATTTCTATATGACGTATTTCCCGTACCTGAAGAACAATGAAGCAATGCAGAGCTTTTTACAACTGATAGCATTCATAATTTCCCTGTAGTGTGAATCACAGCATATTAGCACTGTGAAGCAGGACAAACAGATGAATTTCCACATTTTTTCCTCGGTGTGACTTTGAAGATGTTCTCAGTATAGTAAGAAAACCAATTAATCAAAAACTCCTATCACGATCAAAAAGTCTAACAAAGTCAGAAAACTACATATCTTCTCATTGTTCTGAAAAGAGGTGTGTTGCTATTTTCAATGTTCATAGACTCTCATGGTTTTGTCCATTTGACACTTGATATACCCATTAAAATAAGAACAAATGAAAGT…
Core element 364	1468	225562	227025	1464	0.997275	1468	1	-	GGTGACTCAGTGGGGTGAGTGGACACTTTCTGCACTAGTGTGAGGACCAGACTTTAGGTACCCAGAACTCACATCAGTATCTGGTGGGCATGGTGGTCTTCCTGTAATTGCAGCCTAGGAAAGTAAAGACAGGTAAAACACAAAGGAAGCTGATCAGTAAAACAGGCCATTCTGGCCAGTTCTGGCTTTGACTAAGAGACCCTGACTCACTGAAGAAAGTACAAATGGGAGCAAGGATAATTCTTGACATCAACCTTAGGCCTCCAGGTGCACATGAATCCATACCTATGTGTGCCCCCAAGTGCTCATATCTATGCAAACATGCACACCCATACACACATCACACACACACACACACACACACACACACACACAGGAGAAAGCTCTACTGTACCTTAT…
Core element 364	1468	361229	362674	1446	0.985014	1468	1	-	GGTGACTCAGTGGGGTGAGTGGACACTTTCTGCACTAGTGTGAAGACCAGACTTTAGGTACCCAGAACTCACATCAGTATCTGGTGGGCATGGTGGTCTTCCTGTAATTGCAGCCTAGGAAAGTAAAGACAGGTAAAACACAAAGGAAGCTGATCAGTAAAACAGGCCATTCTGGCCAGTTCTGGCTTTGACTAAGAGACCCTGGCTCACTGAAGAAAGTACAAATGGGAGCAAGGATAATTCTTGACATCAACCTTAGGCCTCCAGGTGCACATGAATCCATACCTATGTGTGCCCCCAAGTGCTCATATCTATGCAAACATGCACACCCATACACACATCACACATACACACACAAAGGAGAAAGCTCTACTGTACCTTATGAATGACACCTGAGGT…
Core element 364	1468	585417	586862	1446	0.985014	1468	52	-	CTTTAGGTACCCAGAACTCACATCAGGATATGGTGGGCATGGTGGTCTTCCTGTAATTGCAGCCTAGGAAAGTAAAGTGAGGTAATCCCCAAAGGAAGCCGATCAGTAAAACAGGCGACTCTGGCCAGTTCTGGCTTTGACTAAGAGACCCTGACTCACTGAAGAAAGTACAAATGGGAGCAAGGATAATTCTTAACATCAACCTTAGGCCTCCACGTGCACATGAATCCATACCTATGTGTGCCCCCAAGTGCTCATATCTATGCAAACATGCACACCCATACACACATCTCACACACAATCACACAATCACACACACACACACACACACACACACACACACACACACACACACACAGGAGAAAGCTCTACTGTACCTTATGAATGACACCTGAGGTT…
Core element 364	1468	748815	750284	1470	1.00136	1468	1	-	GGTGACTCAGTGGGGTGAGTGGACACTTTCTGCACTAGTGTGAGGACCAGATTTTAGGTACCCAGAACTCACATCAGTATCTGGTGGGCATGGTGGTCTTCCTGTAATTGCAGCCTAGGAAAGTAAAGACAGGTAATCCCCAAAGGAAGCTGATCAATAAAACAGGCAACTCTGGCCTGTTCTGGCTTTGACTAAGAGACCCTGACTCACTGAAGAAAGTACAAATGGGAGCAAGGATAATTCTTGACATCAACCTTAGGCCTCCACGTGCACATGAATCCATACCTATGTGTGCCCCCAAGTGCTCATATCTATGCAAACATGCGCAACCATACACACATCTCACACACAATTACACACACACACACACACACACACACACACAGGAGAAAGCTCTAC…
Core element 364	1468	830046	831528	1483	1.01022	1468	1	-	GGTGACTCAGTGGGGTGAGTGGACACTTTCTGCACTAGTGTGAGGACCAGATTTTAGGTACCCAGAACTCACATCAGTATCTGGTGGGCATGGTGGTCTTCCTGTAATTGCAGCCTAGGAAAGTAAAGACAGGTAATCTCCAAAGGAAGCTGATCAATAAAACAGGTGACTCTGGCCAGTTCTGGCTTTGACTAAGAGACCCTGACTCACTGAAGAAAGTACAAATGGGAGCAAGGATAATTCTTGACATCAACCTTAGGCCTCCACGTGCACATGAATCCATACCTATGTGTGCCCCCAAGTGCTCATATCTATGCAAACATGCACACCCATACACACATCTCACACACATACACACACACACACACACACACACACACACAGGAGAAAGCTCTACTG…
Core element 364	1468	1209841	1211290	1450	0.987738	1468	1	-	GGTGACTCAGTGGGGTGAGTGGACACTTTCTGTACTAGTGTGAGGACCAGACTTTAGGTACCCAGAACTCACATCAGTATCTGGTGGGCATGGTGGTCTTCCTCTAATTGCAGCCTAGGAAAGTAAAGACAGGTAAAACCCAAAGGAAGCTGATCAGTAAAACAGGCCATTCTGGCCAGTTCTGGCTTTGACTAAGAGACCCTGACTCACTGAAGAAAGTACAAATGGGAGCAAGGATAATTCTTGACATCAACCTTAGGCCTCCAGGTGCACATGAATCCATACCTATGTGTGCCCCCCAAGTGCTCATATCTATGCAAACATGCACACCCATACACACATCACACATACACACACACAGGAGAAAGCTCTACTGTACCTTATGAATGACACCTGAGG…
Core element 364	1468	323354	324802	1449	0.987057	52	1468	+	TAGGTACCCTGAACTCACATCAGGATCTGGTGGGCATGGTGGTCTTCCTGTAATTGCAGCCTAGGAAAGTAAAGACAGGTAAAACACAAAGGAAGCTGATCAGTAAAACAGGCGACTCTGGACAGTTCTGGCTTTGATTAAGAGACCCTGACTCACTGAAGAAAGTACAAATGGGAGCAAGGATAATTCTTGACATCAACCTTAGGCCTCCACGTGCACATGAATCCATACCCATGTGTGCCCCCAAGGGCTCATATCTATGCAAACATGCACACCCATACACACATCACACACACACACACACACACACACACACACACACACACACACACACAATCACACACACACACACACACACAGGCGAAAGCTCTACTGTACCTTATGAATGACACCTGAGGT…
Core element 364	1468	437700	439167	1468	1	1	1468	+	GACTCAGTGGGGTGAGTGGACACTTTCTGCACTAGTGTGAGGACCAGATTTTAGGTACCCAGAACTCACATCAGTATCTGGTGGGCATGGTGGTCTTCCTGTAATTGCAGCCTAGGAAAGTAAAGACAGGTAATCCCCAAAGGAAGCTGATCAATAAAACAGGCAACTCTGGCCTGTTCTGGCTTTGACTAAGAGACCCTGACTCACTGAAGAAAGTACAAATGGGAGCAAGGATAATTCTTGACATCAACCTTAGGCCTCCAGGTGCACATGAATCCATACCTATGTGTGCCCCCAAGTGCTCATATCTATGCAAACATGCGCAACCATACACACATCTCACACACAATTACACACACACACACACACACACACACACAGGAGAAAGCTCTACTGTAC…
Core element 364	1468	551587	553075	1489	1.01431	1	1468	+	GACTCAGTGGGGTGAGTGGACACTTTCTGCACTAGTGTGAGGACCAGATTTTAGGTACCCAGAACTCACATCAGTATCTGGTGGGCATGGTGGTCTTCCTGTAATTGCAGCCTAGGAAAGTAAAGACAGGTAATCTCCAAAGGAAGCTGATCAATAAAACAGGTGACTCTGGCCAGTTCTGGCTTTGACTAAGAGACCCTGACTCACTGAAGAAAGTACAAATGGGAGCAAGGATAATTCTTGACATCAACCTTAGGCCTCCACGTGCACATGAATCCATACCTATGTGTGCCCCCAAGTGCTCATATCTATGCAAACATGCACACCCATACACACATCTCACACACATACACACACACACACACACACACACACACACACACACAGGAGAAAGCTCTA…
Core element 364	1468	796053	797492	1440	0.980926	52	1468	+	TAGGTACCCAGAACTCACATCAGTATCTGGTGGGCATGGTGGTCTTCCTGTAATTGCAGCCTAGGAAAGTAAAGACAGGTAATCCCCAAAGGAAGCTGATCAATAAAACAGGCAACTCTGGCCTGTTCTGGCTTTGACTAAGAGACCCTGACTCACTGAAGAAAGTACAAATGGGAGCAAGGATAATTCTTGACATCAACCTTAGGCCTCCACGTGCACATGAATCCATACCTATATATGCCCCCAAGTGCTCATATCTATGCAAACATGCACACCCATACACACATCTCACACACACACATACACACACACACACACACACACACACACACACACAGGAGAAAGCTCTACTGTACCTTATGAATGACACCTGAGGTTATCCTCTGGCCTTCACATGTA…
Core element 364	1468	1026781	1028288	1508	1.02725	1	1468	+	GACTCAGTGGGGTGAGTGGACACTTTCTGCACTAGTGTGAGGACCAGACTTTAGGTACCCAGAACTCACATCAGTATCTGGTGGGCATGGTGGTCTTCCTGTAATTGCAGCCTAGGAAAGTAAAGACAGGTAATCCCCAAAGGAAGCTGATCAATAAAACAGGCAACTCTGGCCTGTTCTGGCTTTGACTAAGAGACCCTGACTCACTGAAGAAAGTACAAATGGGAGCAAGGATAATTCTTGACATCAACCTTAGGCCTCCACGTGCACATGAATCCATACCTATGTGTGCCCCCAAGTGCTCATATCTATGCAAACATGCACACCCATACACACATCACACACACACACACACACACACACACACACACACACACACACACACACACACACACACAC…
Core element 364	1468	1337227	1338661	1435	0.97752	52	1468	+	TAGGTACCCAGAACTCACATCAGGATCTGGTGGGCATGGTGGTCTTCCTGTAATTGCAGCCTAGGAAAGTAAAGTCAGGTAATCCCCAAAGGAAGCCGATCAATAAAACAGGCGACTCTGGCCAGTTCTGGCTTTGACTAAGAGACCCTGACTCACTGAAGAAAGTACAAATGGGAGCAAGGATAATTCTTGACATCAACCTTAGGCCTCCACGTGCACATGAATCCCTACCTATATATGCCCCCAAGTGCTCATATCTATGCAAACATGCACACCCATACACACATCTCACACACATACACACACACACACACACACACACACACACACACACACACACACAGGAGAAAGCTCTACTGTACCTTATGAATGACACCTGAGGTTATCCTCTGGCCTTCA…
Core element 364	1468	1448161	1449589	1429	0.973433	52	1468	+	TAGGTACCCAGAACTCACATCAGTATCTGGTGGGCCTGGTGGTCTTCCTGTAATTGCAGCCTAGGAAAGTAAAGTGAGGTAATCCCCAAAGGAAGCTGATCAATAAAACAGGCAACTCTGGCCTGTTCTGGCTTTGACTAAGAGACCCTGACTCACTGAAGAAAGTACAAATGGGAGCAAGGATAATTCTTGACATCAACCTTAGGCCTCCACGTGCACATGAATCCATACCTATGTGTGCCCCCAAGTGCTCATATCTATGCAAACATGCACACCCATACACACATCTCACACACAATCACACACACACACACACACACACACACACACACACACACACACACAGGAGAAAGCTCTACTGTACCTTATGAATGACACCTGAGGTTATCCTCTGGCCTT…
Core element 372.1	1739	1028298	1029974	1677	0.964347	1671	1	-	AACTATAGGTTATAGGCATCTTTATTCAACCAAGAGGTTTAAATTAAAGAGAAGGTTACATAGCATCACTTGGTGTATGTTAAGATTTCCTTGTCCCTGTGGGCAACCAGACCTTGGGGGGCAGTATTTACTATTATAAAACACAGCAACCGATGAAACCTCAACACCTGTTGTTTGCATTTGCTGTAAATCATCCAGGGAGCTAGGGTTGACCCCTAGGGTTTTTTCTCCATCATAATTACCTTAGTTTAGGCCTTTATCACTGTTTTTATGAAATATAGAGTGGTCTGGTTAGTGGATAAAGGTGCTAAAAGGCAGACCTGATAACCCGAGTTTGATCTGTAGATCATACAAGTTAGCAGAAGAGAGTTGTCCTATAACCTCCATATGCCCAATATG…
Core element 372.1	1739	223780	225518	1739	1	1	1740	+	TATAGGCTATAGGCATCTTTATTCAACCAAGAGGTTTAAATTAAAGAGAAGGTTACATAGCATCACTTGGTGTATGTTAAGATTTCCTTGTCCCTGTGGGCAACCAGACCTTGGGGGGCAGTATTTACTATTATAAAACACAGCAACCGATGAAACCTCAACACCTGTTGTTTGCATTTGCTGTAAATCATCCAGGGAGCTAGGGTTGACCCCTAGGGTTTTTTCTCCATCATAATTACCTTAGTTTAGGCCTTTATCACTCTTTTTATGAAATATAGAGTGGTCTGGTTAGTGGATAAAGGTGCTAAAAGGCAGACCTGATAACCCGAGTTTGATCTGTAGATCATACAAGTTAGCAGAAGAGAGTTGTCCTATAACCTCCATATGCCCAATATGTAA…
Core element 372.1	1739	359400	361139	1740	1.00058	1	1740	+	TATAGGTTATAGGCATCTTTATTCAACCAAGAGGTTTAAATTAAAGAGAAGGTTACATAGCATCACTTGGTGTATGTTAAGATTTCCTTGTCCTTGTGGGCAACCAGACCTTGGGGGGCAGTATTTACTATTATAAAACACAGCAACCGATGAAACCTCAACACCTGTTGTTTGGCATTTGCTGTAAATCATCCAGGGAGCTAGGGTTGACCCCTAGGGTTTTTTCTCCATCATAATTACCTTAGTTTAGACCTTTATCACTATTTTTATGAAATATAGAGTGGTCTGTTTAGTGGATAAAGGTGCTAAAAGGCAGACCTGATAACCCGAGTTTGTTCTGTAGATCATACAAGTTAGCAGAAGAGAGTTGTCCTATAACCTCCATATGCCCAATATGTA…
Core element 387	2176	571154	573329	2176	1	2176	1	-	AAGTATAAGATTTTAAATATTCTTTACTTGCTCATCCAGGTAGCACTCGCAACTGCTGTGCAAAACTCATTTCATAAGTTATTTCCTTTCCCGGAGTTCTGATGTTGGCTCTAGTTCATTTTCTAATCATTCCTGTCAAACGTTCTCTGCAAGTCAAGCATGAATCCGGAGTTGCCACTGTGCAGTTATTGCATTGTCTCCAAGATGAGAGTGCAAGCAAGCACCCGGGCCAGTAGGATTGCTCTGCACTGGGCCCCAGGCCAGTTTTTAATCTTTTAAGAATTGTGACATCAGGGAACATCAAGTTTCACAGAACTCAAGTCGGGTATAATAGAATGATTATGCACATCAGGGGCAACTGAAAAGCAGTCACACACAAATGAAATCTATACAGGCACT…
Core element 387	2176	1050072	1052257	2186	1.0046	2176	1	-	GAGTATAAGATTTTAAATATTCTATACTTGTTCATCCAGGAAACACTCTCAACTGCTATACAAAACTCATTTCATGAGTTATTTCCTTTCCTGGAGTCTCGATGTTGGCTGTAGTTCATTTTCTAATCATTTCTGTCAAACATTCTGTGCAAATCAAGCATGAATCCGGAATTGCCATTGTGCAGTTATTGCATTGTCTCCAAGATGAGAGTGCAATCAAGCACCTGGGCCAGTAGAATTGCTCTGCACTGGGCCCCAGGCCTCAGTTTTTAATCTTTTAAGAATTGTGACATCAGGGAACATCTAGTTTCACAGAACTCACGTCGGTATAATAAAATGATTATGCACATCAGGGGCAACTGAAAAACAGTCACACACGAATGAAATCTATACAGGCAC…
Core element 387	2176	1195480	1197672	2193	1.00781	2176	1	-	AAGTATAAGATTTTAAATACTCTTTACTTGCTCATCCAGGAACCACTCTCAACTGCTGTGCAAAACTCATTTCATAAGTTATTTCCTTTCCCAGAATTCTGATGTTGGCTCTAGTTCATTTTCTATTCATTCCTGTCAAACGTTCTCTGCAAGTCAAGCATGAATCCGGAATTGCCACTGTGCAGTTATTGCATTGTCTCCAAGATGAGAGTGCAAGCATGCACCCGGGCCAGTAGGATTGCTCTGCACTGGGCCCCAGGCCTGTTTTTAATCTTTTAAGAATTGTGACATCAGGGAACATCGAGTTTCACAGAACTCATGTCAGGTATAATAGAATGATTATGCACATCGGGGCAACTGAAAAGCAGTCACACACGAATGAAATCTATACAGGCACTG…
Core element 387	2176	201772	203958	2187	1.00506	1	2176	+	TATAAGATTTTAAATATTCTTTACTTGCTCATCCAGGGACCACTCTCAACTGCTGTGCAAAACTCATTTCATAAGTTATTTCCTTTCCCAGAGTTCTGATGTTGGCTCTAGTTCATTTTCTAATCATTCCTGTCAAACGTTCTCTGCAAGTCAAGCATTAATCCGGAGTTGCCACTGTGCAGTTATTGCATTGTCTCCAAGATGAGAGTGCAAGCATGCACCCGGGCCAGCAGGATTGCTCTGCACTGGGCCCCAGGCCTGTTTTTAATCTTTTAAGAATTTGTGACATCAGGGAACATCGAGTTTCACAGAACTCACATCGGGTATAATAGAATGATTATGCACATCAGGGGCAACTGAAAAACAGTCACACACAAATGAAATCTATACAGGCACTGT…
Core element 387	2176	337138	339331	2194	1.00827	1	2176	+	TATAAGATTTTAAATACTCTTTACTTGCTCATCTAGGAACCACTCTCAACTGCTGTGCAAAACTCATTTCATAAGTTATTTCCTTTCCCAGAATTCTGATGTTGGCTCTAGTTCATTTTCTATTCATTCCTGTCAAACGTTCTCTGCAAGTCAAGCATGAATCCGGAATTGCCACTGTGCAGTTATTGCATTGTCTCCAAGATGAGAGTGCAAGCATGCACCCGGGCCAGTAGGATTGCTCTGCACTGGGCCCCAGGCCTGTTTTTAATCTTTTAAGAATTGTGACATCAGGGAACATCGAGTTTCACAGAACTCATGTCAGGTATAATAGAATGATTATGCACATCAGGGGCAACTGAAAAGCAGTCACACACGAATGAAATCTATACAGGCACTGTC…
Core element 387	2176	809787	811962	2176	1	1	2176	+	TATAAGATTTTAAATATTCTTTACTTGCTCATCCAGGTAGCACTCGCAACTGCTGTGCAAAACTCATTTCATAAGTTATTTCCTTTCCCGGAGTTCTGATGTTGGCTCTAGTTCATTTTCTAATCATTCCTGTCAAACGTTCTCTGCAAGTCAAGCATGAATCCGGAGTTGCCACTGTGCAGTTATTGCATTGTCTCCAAGATGAGAGTGCAAGCAAGCACCCGGGCCAGTAGGATTGCTCTGCACTGGGCCCCAGGCCAGTTTTTAATCTTTTAAGAATTGTGACATCAGGGAACATCAAGTTTCACAGAACTCAAGTCGGGTATAATAGAATGATTATGCACATCAGGGGCAACTGAAAAGCAGTCACACACAAATGAAATCTATACAGGCACTGTC…
Core element 387	2176	1272988	1275148	2161	0.993107	1	2176	+	TATAAGATTTTAAATATTCTATACTTGTTCATCCAGGAAACACTCTCAACTGCTATACAAAACTCATTTCATGAGTTATTTCCTTTCCTGGAGTCTCGATGTTGGCTGTAGTTCATTTTCTAATCATTTCTGTCAAACATTCTGTGCAAATCAAGCATGAATCCGGAATTGCCATTGTGCAGTTATTGCATTGTCTCCATGATGAGAGTGCAATCAAGCACCTGGGCCAGTAGAATTGCTCTGCACTGGGCCCCAGACCTCAGTTTTTAATCTTTTAAGAATTGTGACATCAGGGAACATCTAGTTTCACAGAACTCACATCGGTATAATAAAATGATTATGCACATCAGGGGCAACTGAAAAACAGTCACACACGAATGAAATCTATACAGGCACTGT…
Core element 387	2176	1461810	1463996	2187	1.00506	1	2176	+	TATAAGATTTTAAATATTCTTTACTTGCTCATCCAGGGACCACTCTCAACTGCTATGCAAAACTCATTTCATAAGTTATTTCCTTTCCCGGAGTTCTGATGTTGGCTCTAGTTCATTTTCTAATCATTCCTGTCAAACGTTCTCTGCAAGTCAAGCATTAATCCGGAGTTGCCACTGTGCAGTTATTGCATTGTCTCCAAGATGAGAGTGCAAGCATGCACCCGGGCCAGTAGTGGGCTCTGCACTGGGCCCCAGGCCTGTTTTTAATCTTTTAAGAATTGTGACATCAGGGAACATCGAGTTTCACAGAACTCACATCGGGTATAATAGAATGATTATGCACATCAGGGGCAACTGAAAAACAGTCACACACAAATGAAATCTATACAGGCACTGTCC…
Core element 418	2169	969639	971813	2175	1.00277	2169	1	-	TTTTAGAAAATTTTATTTTTATGATTTCACTGAAAATATTTTCTAGACCTTTGAGCTGATATTCTTCTTATATTCCAATAATTTCTACTTTTCACTTTCTCATATGTTGCAGTATTCCTGGTTATTTAATGCCAGGAAACATTTGGAATCCATATTTTTTTGACCAATTTATCATTTTTTTCCATTTCATCTTTAGTGCCTGATAGTCTCTCTTCCCTTCATGGCCCATGGGTGAACCTTGCCTCTGTGTTGTCAATGTACAGCAAATTCAATGGCCTTCTCTTAGGGACTTAGCAAATGCTTAAGTCGTTACCTGTCTCCATCACCTGCTGCTGTTGTCAGGTATGCTTTATAAACATGAACCACCAGCTACAGCAGCTCTGTGCTTTGTTCCCTGTA…
Core element 418	2169	1016917	1019094	2178	1.00415	2169	1	-	CTTTAGAAAATTTTTCATTTATGATTTCACTGAAAATATTTTCTAGACCTTTGAGCTGATATTCTTCTTCTATTCCAATAATTTCTACTTTTCACCTTCTCATATGTTGCAGAATTCCTGGTTATTTAGTGCCAGGAAACATTTGGAATCCATATTTTTTGACCAATTTATCATTGTTTTCTATTCATCTTTAATGCCTGAAAGTCTCTCTTCCCTTCCTGGCGCATGGGTGAACCTTGCCTCTGTGGTTGTCAGTGTACAGCAAATTCAGTGGCTTTCTCTTAGGGAATTAGCTAATGCTTAAGTCGTTACCTGTCTCCATCACCTGCTGCTGTTGTCAGGTGTGCTTTCTATAATGAACCACAGCTACAGCAGCTCTGTGCTTTGTTCCCTGTCTCT…
Core element 418	2169	1127396	1129581	2186	1.00784	2169	1	-	GTTTAGAAAATTTTTCATTCATAATTTCACTGAAAATATTTTCTAGACCTTTGAGCTGATATTCTTCTATTCCAATAATTTCTACTTTTCACCTTCTCATATGTTGCAGAAATTGTGATTATTTAGTGCCAGAAACATTTGGAATTCATATTTTTTGACCATTTTATCATTTTTTTCTATTCATCTCTAATGCCTGAGAGTCTCTCTTCCCTTCCTGGACCAAGGGTGAACCTTGCCTCCGTGGTTGACAGTGTACAGCAAATTCAATGGCCTGCTCTTAGGGACTTAGCAAATGCTTAAGTCGTTACCTGTCTCCATCACCTGCTGCTGTTGTCAGGTGTGCTTTATATACATGGACCACCAGCTACAGCAGCTCTGTGCTTTGTTCCCTGTCTCTGT…
Core element 418	2169	1166662	1168837	2176	1.00323	2168	1	-	CTTTAGAAAATTTTTCATTTATGATTTCACTGAAAATATTTTCTAGACTTTTGAGCTGATATTCTTCTTCTATTTCAATAATTTCTACTTTTCACCTTCTCATATGTTGCAGAATTCCTGGTTATTTAGTGCCAGGAAACATTTGGAATCCATATTTTTTGACCAATTTATCATTGTTTTCTATTCATCTTTAATGCCTGAAAGTCTCTCTTCCCTTCCTGGCGCATGGGTGAACCTTGCCTCTGTGGTTATTAGTGTACAGCAATTTCAGTGGCCTTCTCTTAGGGAATTAGCTAATGCTTAAGTCGTTACCTGTCTCCATCACCTGCTGCTGTTGTCAGGTGTGCTTTCTATACATGAACCACAGCTACAGCAGCTCTGTGCTTTGTTCCCTGTCTC…
Core element 418	2169	1528101	1530278	2178	1.00415	2169	1	-	TTTTAGAAAATTTTATTTTTATGATTTCACTGAAAATATTTTCTAGACCTTTGAGCTGATATTCTTCTTCTATTCCAATAATTTCTACTTTTCACCTTCTCATATGTTGCAGTATTCCTGGTTATTTAATGCCAGGAAACATTTGGAATCCATATTTTTTTGACCAATTTATCATTTTTTTCCATTTCATCTTTAGTGCCTGATAGTCTCTCTTCCCTTCATGGCCCATGGGTGAACCTTGCCTCTGTGTTGTCAATGTACAGCAAATTCAATGGCCTTCTCTTAGGGACTTAGCAAATGCTTAAGTCGTTACCTGTCTCCATCACCTGCTGCTGTTGTCAGGTATGCTTTATATACATGAACCACCAGCTACAGCAGCTCTGTGCTTTGTTCCCTGTA…
Core element 418	2169	1587470	1589636	2167	0.999078	2169	1	-	GTTTAGAAAATTTTTCATTTATGATTTCACTGAAAATATTTTCTGGACCTTTGAGCTGATATTCTTCTGCTATTCCAATAATTTCTACTTTTCACCTTCTCATATGTTGCAGAATTCCTGATTATTTAGTGCCAGGAAACATTTGGAATCCATATTTTTTGACCAATTTTTCATTTTTTTCTATTCATCTTTAATGCCTGATAGTCTCGCTTCCCTTCCTGGCCCATGGGTGAACCTTGCCTCTGTATTTGTCAGTGTACAGCAAATTCAATAGCCTTCTCTTAGGGACTTAGCAAATGCTTAAGTTGTTACCTGTCTCCATCACCTGCTGCTGTTGTCAGGTGTGCTTTATATACATGAACCACCAGCTACAGCAGCTCTGTGCTTTGTTCCCTGTCT…
Core element 418	2169	232833	235004	2172	1.00138	1	2169	+	TAGAAAATTTTTCATTTATGATTTCACTGAAAATATTTTCTAGACCTTTGAGCTGATATTCTTCTTCTATTCCAATAATTTCTACTTTTCACCTTCTCATATGTTGCAGAATTCCTGGTTATTTAGTGCCAGGAAACATCTGGAATCCATATTTTTTGACCAATTTATCATTGTTTTCTATTCATCTTTAATGCCTGAGAGTCTCTCTTCCCTTCCTGGCCCATGGGTGAACCTTGCCTCTGTGGTTGTCAGTGTACAGCAAATTCAATGGCTTTCTCTTAGGGAATTAGCAAATGCTTAAGTCGTTACCTTTCTCCATCACCTGCTGCTTTTGTAAGGTGTGCTTTATATACATGAACCACAGCTACAGCAGCTCTGTGCTTTGTTCCCTGTCTCTGT…
Core element 418	2169	368679	370852	2174	1.00231	1	2169	+	TAGAAAATTTTTCATTTATGATTTCACTGAAAATATTTTCTAGACCTTTGAGCTGATATTCTTCTTCTATTCCAATAATTTCTACTTTTCACCTTCTCATATGTTGCAGAATTCCTGGTTATTTAGTGCCAGGAAACATCTGGAATCCATATTTTTTGACCAATTTATCATTGTTTTCTATTCATCTTTAATGCCTGAGAGTCTCTCTTCCCTTCCTGGCCCATGGGTGAACCTTGCCTCTGTGGTTGTCAGTGTACAGCAAATTCAATGGCTTTCTCTTAGGGAATTAGCAAATGCTTAAGTCGTTACCTTTCTCCATCACCTGCTGCTTTTGTCAGGTGTGCTTTATATACATGAACCACAGCTACAGCAGCTCTGTGCTTTGTTCCCTGTCTCTGT…
Core element 418	2169	626272	628440	2169	1	1	2169	+	TAGAAAATTTTTCATTTATGATTTCACTGAAAATATTTTCTGGACCTTTGAGCTGATATTCTTCTGCTATTCCAATAATTTCTACTTTTCACCTTCTCATATGTTGCAGAATTCCTGATTATTTAGTGCCAGGAAACATTTGGAATCCATATTTTTTGACCAATTTTTCATTTTTTTCTATTCATCTTTAATGCCTGATAGTCTCGCTTCCCTTCCTGGCCCATGGGTGAACCTTGCCTCTGTATTTGTCAGTGTACAGCAAATTCAATAGCCTTCTCTTAGGGACTTAGCAAATGCTTAAGTTGTTACCTGTCTCCATCACCTGCTGCTGTTGTCAGGTGTGCTTTATATACATGAACCACCAGCTACAGCAGCTCTGTGCTTTGTTCCCTGTCTCTG…
Core element 418	2169	932645	934818	2174	1.00231	1	2169	+	TAGAAAATTTTATTTTTATGATTTCACTGAAAATATTTTCTAGACCTTTGAGCTGATATTCTTCTTATATTCCAATAATTTCTACTTTTCACTTTCTCATATGTTGCAGTATTCCTGGTTATTTAATGCCAGGAAACATTTGGAATCCATAATTTTTGACCAATTTATCATTTTTTTCCATTTCATCTTTAGTGCCTGATAGTCTCTCTTCCCTTCATGGCCCATGGGTGAACCTTGCCTCTGTGTTGTCAATGTACAGCAAATTCAATGGCCTTCTCTTAGGGACTTAGCAAATGCTTAAGTCGTTACCTGTCTCCATCACCTGCTGCTGTTGTCAGGTATGCTTTATAAACATGAACCACCAGCTACAGCAGCTCTGTGCTTTGTTCCCTGTATCTG…
Core element 418	2169	1317887	1319801	1915	0.882895	264	2167	+	TTCAATGGCCTTCTCTTAGGGACTTAGCAAATGCTTAAGTCGTTACCTGTCTCCATCACCTGCTGCTGTTGTCAGGTTTGCTTTATATACATGGACCAACAGCTACAGCAGCTCTGTGCTTTGTTCCCTGTCTCTGTTCTCTGCACATGCTCTCCCCCCTTCTATTTCCCTACCCTTGTGGCTGTCTCTCTCTGCTCTCTGTCTGTGTGCCTGTCTGCAGGTCTTCTTGTGCACAGCTATCCTTTCCCCCATGTTTTCACTCCTCTCCCTTACCGCAAACAACCATTTTTCCACTGTATCTATTGCATGTTTCAATTTCTCAGGACATGCTGTGATAGGATAGCTTGGATTTGATGGTGATATATTTTCCTGGCTATTATTCATTATATTCATTTGCTG…
Core element 418	2169	1482039	1484227	2189	1.00922	1	2169	+	TAGAAAATTTTTCATTCATAATTTCACTGAAAATATTTTCTAGACCTTTGAGCTGATATTCTTCTTCTATTCCAATAATTTCTACTTTTCACCTTCTCATATGTTGCAGAAATTGTGATTATTTAGTGCCAGAAACATTTGGAATTCATATTTTTTGACCATTTTATCATTTTTTTCTATTCATCTCTAATGCCTGAGAGTCTCTCTTCCCTTCCTGGACCAAGGGTGAACCTTGCCTCCGTGGTTGACAGTGTACAGCAAATTCAATGGCCTGCTCTTAGAGACTTAGCAAATGCTTAAGTCGTTACCTGTCTCCATCACCTGCTGCTGTTGTCAGGTGTGCTTTATATACATGGACCACCAGCTACAGCAGCTCTGTGCTTTGTTCCCTGTCTCTGT…
Core element 421	3189	259592	262800	3209	1.00627	3189	1	-	TCTTTTTTTTAATGAAATTTCAGGCTTATGTATGTACTACTTACTAGTATTAGAAGCATTTGTTTAGGATTTTTCTTTAGTTTTTTTCTCGTCAAGATTGAAAGAACCCAGTGGGGAAACCGCCCACTCAATTCCCGAATCAGAGTGCACCCAAAGAATCACGAGAGAGCGTCTTGATGCAAAAACATGAGGTAGTTTAATGATGGAGCTCCGAGCCAACATGTATCTCACACGGGAGACAGAGATTATTGACCACAAGGCTCGAAAGCTTTTATAGGAAAGGGTCTGGCGCTGGGGGAGGAATTGGCACGGTTTCACATGATTGGTTCATTTAAACACCAGCAGAATGATTACACATCAGAAAAAGAGTATGTGTAGGTCGTGGTGTCAGGAATTCTG…
Core element 421	3189	392273	395461	3189	1	3189	1	-	TCTTTTTTTTAATGAAATTTCAGGCTTATGTATGTACTACTTACTAGTATTAGAAGCATTTGTTTAGGATTTTTCTTTAGTTTTTTTCTCGTCAAGATTGAAAGAACCTAGTAGGGAAACCGCCCACTCAATTCCCGAATCAGAGTGCACCCAAGGAATCACGAGAGAGCATCTTGATGCAAAATCACGAGGTAGTTTAATGATGCAGCTCTGAGCCAACATGTATCTCACACGGGAGACAGAGATTATTGACCACAAGGCTCGAAAGCTTTTATAGGAAAGGGTCTGGCGCTGGGGGAGGAATTGGCACGGTTTCACACGATTGGTTCATTTAAACACCAGCAGAATGATTACACATCAGAAAAAGAGTATGTGTAGGTTGTGGCGTCAGGAATTCTG…
Core element 421	3189	511594	514783	3190	1.00031	3189	1	-	TCTTTTTTTTAATGAAATTTCAGGCTTATGTATGTACTACTTACTAGTATTAGAAGCATTTGTTTAGGATTTTTCTTTAGTTTTTTTCTCGTCAAGATTGAAAGAACCTAGTAGGGAAACCGCCCACTCAATTCCCGAATCAGAGTGCACCCAAGGAATCACGAGAGAGCATCTTGATGCAAAATCACGAGGTAGTTTACTGATGGAGCTCCGAGCCAACATGTATCTCACACGGGAGACAGAGATTATTGACCACAAGGCTCGAAAGCTTTTATAGGAAAGGGTCTGGCGCTGGGGGAGGAATTGGCACGGTTTCACACGATTGGTTCATTTAAACACCAGCAGAATGATTACACATCAGAAAAAGAGTATGTGTAGGTTGTGGCGTCAGGAATTCTG…
Core element 421	3189	661144	663895	2752	0.862966	2754	1	-	TCTTTTTTTTAATGAAATTTCAGGCTTATGTATGTACTACTTACTAGTATTAGAAGCATTTGTTTAGAATTTTTCTTTAGTTTTTTCTTGTCAGATTGAAAGAACCTAGAGGGGAAACCCCCCACTCAATTACCGAATCAGAGTGCACCCAAGGAACACGAGAGACCGTCTTGATGCAAACACACAAAGTAGTTTAATGACTGAGCTCTGAGCCAACCTGTATCTCACAGAGGAGACAGAGGTTGTTGACCACGAGGCTCGAAAGCTAGGGGGTTTTATAGAAACGGGTCTGGCGCTGGGGGAGGAATTGGCACCGTTTCACACGATTGGTTCATTTAAACACCAGCAGAATGATTACACACCAGAAAAAGATTACGTGCAGGTCGGTGAGTCAGGAAT…
Core element 421	3189	910134	912936	2802	0.878645	2754	1	-	TCTTTTTTTTAATGAAATTTCAGGCTTATGTATGTACTACTTACTAGTATTAGAAGCATTTGTTTAGGATTTTTCTTTAGTTTTTTCTTGTCAGATTGAAAGAACCTAGTGGGGAAACCCCCCACTTAATTTCCGAATCAGAGTGCACCCAAGGAACACGAGAGACCGTCTTGATGCAAACACACAGAGTAGTTTAATGACGGAGCTCCAAGCCAACCTGTATCTCACACAGGAGACAGAGGTTGTTGACCACAAGGCTCGAAAGCTAAGGGGTTTTATAGAAAAGGGTCTGGCGCTGGGGGAGGAATTGGCACAGTTTCACACGATTGGTTCATTTAAACACCAGCAGAATGATTACACACCAGAAAAAGATTATGTCAGGTCCGTGAGTCAGGAATT…
Core element 421	3189	940170	943074	2904	0.91063	2854	4	-	GTTTTTTATTGAAATTTCAGGCTTATGTATGTACTACTTACTAGAATTAGAAGCATTTGTTTAGGATTTTTCTTTAGTTTTCTTCTTGTCAAGATTGAAAGAACCTAGTGGGGAAACCCCCGACTCAATTCCCTAATCAGTGTGCACCCAAGGAATCACGAGAGCCCGTCTTGATGCAAACACACGAGGTAGTTTAATGACCGAGCTCCGAGCCAACATGTATCTCACAGAGGAGACAGAGGTTGTCGACCATAAGGCTCGAAAGCTAGGGGGTTTTATAGAAAAGGGTCTGGCGCTGGGGGAGGAATTGGCACGGTTTCACACGATTGGTTCATTTAAACACCAACAGAATGATTACACACCAGAAAAAGATTATGTGCAGGTTGGTGAGTCAGGAAT…
Core element 421	3189	1230202	1232976	2775	0.870179	2754	2	-	TTTTTTTTTAATGAAATTTCAGGCTTATGTATGTACTACTTACTAGTATTAGAAGCATTTGTTTAGAATTTTTCTTTAGTTTTTTCTTGTCAGATTGAAAGAACCTAGTGGGGAAACCCCCCACTCAATTCCCGAATCAGAGTGCACCCAAGGAACATGAGAGACCGTCTTGATGCAAACACACAAAGTAGTTTAATGACTGAGCTCTGAGCCAACCTGTATCTCATACACGAGATGGAGGTTGTTGACCACGAGGCTCGAAAGCTAAGGGGTTTTATAGAAAAGGGTCTGGCGCTGGGGGAGGAATTGGCACCGTTTCACACGATTGGTTCATTTAAACACCAGCAGAATGATTACACACCAGAAAAAGATTACGTGCAGGTCGGTGAGTCAGGAATT…
Core element 421	3189	786711	789899	3189	1	1	3189	+	TTTTTTTAATGAAATTTCAGGCTTATGTATGTACTACTTACTAGTATTAGAAGCATTTGTTTAGGATTTTTCTTTAGTTTTTTTCTCGTCAAGATTGAAAGAACCTAGTAGGGAAACCGCCCACTCAATTCCCGAATCAGAGTGCACCCAAGGAATCACGAGAGAGCATCTTGATGCAAAATCACGAGGTAGTTTACTGATGGAGCTCCGAGCCAACATGTATCTCACACGGGAGACAGAGATTATTGACCACAAGGCTCGAAAGCTTTTATAGGAAAGGGTCTGGCGCTGGGGGTGGAATTGGCACGGTTTCACACGATTGGTTCATTTAAACACCAGCAGAATGATTACACATCAGAAAAAGAGTATGTGTAGGTTGTGGCATCAGGAATTCTGAGG…
Core element 421	3189	868375	871566	3192	1.00094	1	3189	+	TTTTTTTAATGAAATTTCAGGCTTATGTATGTACTACTTACTAGTATTAGAAGCATTTGTTTAGGATTTTTCTTTAGTTTTTTTCTCGTCAAGATTGAAAGAACCTAGTAGGGAAACCGCCCACTCAATTCCCGAATCAGAGTGCACCCAAGGAATCACGAGAGAGCATCTTGATGCAAACACACGAGGTAGTTTAATGATGGAGCTCCGAGCCAACATGTATATCACACGGGAGACAGAGATTATTGACCACAAGGCTCGAAAGCTTTTATAGGAAAGGGTCTGGCGCTGGGGGAGGAATTGGCACCGTTTCACACGATTGGTTCATTTAAACACCAGCAGAATGATTACACATCAGAAAAAGAGTATGTGTAGGTTGTGGCGTCAGGAATTCTGAGG…
Core element 421	3189	991271	994084	2813	0.882095	1	2754	+	TTTTTTTAATGAAATTTCAGGCTTATGTATGTACTACTTACTAGTATTAGAAGCATTTGTTTAGGATTTTTCTTTAGTTTTTTCTTGTCAGATTGAAAGAACCTAGTGGGGAAACCCCCCACTCAATTCCCGAATCAGAGTGCACCCAAGGAACACGAGAGACCGTCTTGATGCAAACACACAAAGTAGTTTAATGACGGAGCTCCGAGCCAACCTGTATCTCACACAGGAGACAGAGGTTGTTGACCACGAGGCTCGAAAGCTAAGGGGTTTTATAGAAAAGGGTCTGGCGCTGGGGGAGGAATTGGCACAGTTTCACACGATTGGTTCATTTAAACACCAGTAGAATGATTACACACCAGAAAAAGATTATGTCAGGTCCATGAGTCAGGAATTCTG…
Core element 421	3189	1092561	1095336	2776	0.870492	2	2754	+	TTTTTTAATGAAATTTCAGGCTTATGTATGTACTACTTACTAGTATTAGAAGCATTTGTTTAGAATTTTTCTTTAGTTTTTTCTTGTCAGATTGAAAGAACCTAGTGGGGAAACCCCCCACTCAATTCCCGAATCAGAGTGCACCCAAGGAACACGAGAGACCGTCTTGATGCAAACACACAAAGTAGTTTAATGACTGAGCTCTGAGCCAACCTGTATCTCATACACGAGATGGAGGTTGTTGACCACGAGGCTCGAAAGCTAAGGGGTTTTATAGAAAAGGGTCTGGCGCTGGGGGAGGAATTGGCACCGTTTCACACGATTGGTTCATTTAAACACCAGCAGAATGATTACACACCAGAAAAAGATTACGTGCAGGTCGGTGAGTCAGGAATTCTG…
Core element 421	3189	1143013	1145455	2443	0.766071	782	3189	+	GAACCTTCATCTGCTTTAAACACACAAATGTCACCCCTGTGTCCTGTCTTTTGGAAAGTCAGCCTTGATGCCCTGGGGCAGGCTTCATTCTCACTGTGATTTATGCCTAGACCTGACCTGGGAGAACTTTCAGAGGTGAGACACTGCGTTTGTCTCATGAGTTTAGAACACCCAGGGCTTGAAATCAGAAGATGAACACCCTGGCTTAGATTTAAAAGCCTTTAAAAAATGGAGTCTGACTCTCAGTTCCCCCTGTTCCACCAATATCGCCTGTCATTCACACAGACAGCTGTGGTGGACTGTGTTTCTCAGACCCTTGGTGAGTGAGAAACAGTTGATGTTGCCTGCTGCTGTAAGACCCCAACTCATTGGGTTTCTTAGACTCCCTAGAAATGAAGC…
Core element 421	3189	1439540	1441983	2444	0.766384	782	3189	+	GAACCTTCCTCTGCTTTAAACACACAAATGTCACCCCATTGTCCTGTCTTTTGGAAAGTCAGCCTTGATGCCCTGGGGCAGGCTTCATTCTCACTGTGATTTATGCCCTGCCTGACCTGGGAGAACTTTCAGAGGTGAGACACTGTGTTTGTCTCATGAGTTTAGAACACCCAGGGCTTGAAATCAGACAACGAACACCCTGGCTTAGATTTAAAAGCCTTTAAAAAATGGAGTCTGACTCTCAGTTCCCCCTGTTCCACCAATATCGCCTGTCATTCACACAGACAGCTGTGGTGGACTGTATTTCTCAGACCCTTGGTGAGTGAGAAACAGTTGATGTTGCCTGCTGCTGTAAGACCCCAACTCATTGGGTTTCTTAGACTCCCTAGAAATGAAGCC…
Core element 421	3189	1551035	1553811	2777	0.870806	1	2754	+	TTTTTTTAATGAAATTTCAGGCTTGTGTATGTACTACTTACTAGTATTAGAAGCATTTGTTTAGGATTTTTCTTTAGTTTTTTCTTGTCAAGATTGAAAGAACCTAGTGGGGAAACCCCCCCACTCAATTCCCGAATCAGAGTGCACCCAAGGAACACGAGAGACCGTCTTTATGCAAACACACAAAGTAGTTTAATGACGGAGCTCCGAGCCAACCTGTATCTCACACAGGAGACAGAGGTTGTTGACCACGAGGCTTGAAAGCTAGGGGGTTTTATAGAAAAGGGTCTGGCGCTGGGGGAGGAATTGGCACCGTTTCACACGATTGGTTCATTTAAACACCAGCAGAATGATTACACACCAGAAAAAGATTACGTGCAGGTCTGTGAGTCAGGAATT…
Core element 430	2816	703757	705785	2029	0.720526	2587	563	-	GAAAGAAAGGATGTTATGAATGTCAGTCATGTAATAACCATCACAGGTATCTTGAAAGATGCAAAACAACCCATTATGAGGGAGAAAACTATGACCCTATGAAGTGATACAACCCAATGATCTGATTCTTCTTTACCATTAGACCAAATTGTAAAGTTAATTCATACTGACAAAACGATTGAATAGAGTAATAAATGTAGTAAAGATTTCACATGTGCTGGCTATCATTGCAGACATGTAAGACATCGCAGAGGAGAGAAACCCTATGAATGTACTCAATGTGGTAAAGCCTTTTCATTTCCCAGTCATCTCCAATATCATAAAAGAAGACATTCTGGAGAGAAGCCTTATGAATGTAATCAATGTGCTAAAGCCTTTGCAGATCACACTGAGCTCCAA…
Core element 430	2816	813301	816115	2815	0.999645	2816	1	-	AAACACCCATGGAAGGAGTTACAGAGACAAAGTTTGGAGCTGAGACAAAAGGATGGACCATCTAGAGTCTGCCATATCCAGGGATCCACCCCATAATCAGCTTCCAAACGCTGACACCATTGCATACACTAGCAAGATTTTATCAAAAGGACCCAGATGTAGCTGTCTCTTGTGAGACTATGCTGTGGCCTAGCAAACACAGAAGTGGATGCTCACAGTCAGCTAATGGATGGATCACAGGGCTCCCAATGGAGGAGCTAGAGAAAGTACCCAAGGAGCTAAAGGGATCTGCAACCCTATAGGTGGAACAACATTATGAACTAACCAGTACCCCCGAGCTCTTGACTCTAGCTGCATATGTATCAAAAGATGGCCTAGTCGGCCATCACTGGAAAGAGA…
Core element 430	2816	1277006	1279286	2281	0.810014	2816	548	-	AAAAAAAAAGAAAGGAAAGAAAGAAAGGATGTTATAAATATCAGTCATGTAATAACCATCACAGGTATCATGAAAGATACAAAGCACCCATTATGAGGGATAAAACTATGACCCTATGAAGTGATACAACCCAATGATCTGATTCTTCTTTAGACCAAATTGTAAAGTTAATTCATACTGATAAAACGATTGAATAGGGTAATAAGTGTAGTAAAGATTTCACATCTGCTAGTTATCATTGCAGGCATGTAAGACATCGCAGAGGAGAGAAACCCTATGAATGTACTCAATGTGGTAAAGCCTTTTCATTTCCCAGTCATCTCCAATGTCATAAAAGAAGACATTCTGGAGAGAAGCCTTATGAATGTAATCAATGTGCTAAAGCCTTTGCAGATCACA…
Core element 430	2816	567000	569815	2816	1	1	2816	+	CACCCATGGAAGGAGTTACAGAGACAAAGTTTGGAGCTGAGACAAAAGGATGGACCATCTAGAGTCTGCCATATCCAGGGATCCACCCCATAATCAGCTTCCAAACGCTGACACCATTGCATACACTAGCAAGATTTTATCAAAAGGACCCAGATGTAGCTGTCTCTTGTGAGACTATGCTGTGGCCTAGCAAACACAGAAGTGGATGCTCACAGTCAGCTAATGGATGGATCACAGGGCTCCCAATGGAGGAGCTAGAGAAAGTACCCAAGGAGCTAAAGGGATCTGCAACCCTATAGGTGGAACAACATTATGAACTAACCAGTACCCCCGAGCTCTTGACTCTAGCTGCATATGTATCAAAAGATGGCCTAGTCGGCCATCACTGGAAAGAGAGGC…
Core element 430	2816	1045932	1048211	2280	0.809659	548	2816	+	AAAAAAGAAAGGAAAGAAAGAAAGGATGTTATGAATATCAGTCATGTAATAACCATCACAGGTATCATGAAAGATACAAAGCACCCATTATGAGGGAGAAAACTATGACCCTATGAAGTGATACAACCCAATGATCTGATTCTTCTTTAGACCAAATTGTAAACTTAATTCATACTGATAAAACGATTGAATAGGGTAATAAGTGTAGTAAAGATTTCACATCTGCTAGTTATCATTGCAGGCATGTAAGACATCGCAGAGGAGAGAAACCCTATGAATGTACTCAATGTGGTAAAGCCTTTTCATTTCCCAGTCATCTCCAATGTCATAAAAGAAGACATTCTGGAGAGAAGCCTTATGAATGTAATCAATGTGCTAAAGCCTTTGCAGATCACACTG…
Core element 430	2816	1191845	1194119	2275	0.807884	548	2816	+	AAAAAAGAAAAGAAAGAAAGAATGTTATGAATGTCAGTCATGTAATAACCATCACAGGTATCTTGAAAGATGGAAAACAACCCATTATGAGGGAGAAAACTATGACCATATGAAGTGATACAACCCAATGATCTGATTCTTCTTTACCATTAGACCAAATTGTAAAGTTAATTCATACTGACAAAACGATTGAATAGGGTAATAAATGTAGTAAAGATTTCACATGTGCTGGCTATCATTGTAGGCATGTAAGAAGTCACAGAGGAGAGAAACCCTATGAATGTACTCAATGTGGTAAAGCCTTTTCATTTCCCAGTCATCTCCAATGTCATAAAAGAAGACATTCTGGAGAGAAGCCTTATGAATGTGATCAATGTGCTAAAGCCTTTGCAGATCACA…
Core element 430	2816	1364490	1366517	2028	0.72017	563	2587	+	AGAAAGGATGTTATGAATGTCAGTCATGTAATAACCATCACAGGTATCTTGAAAGATGCAAAACAACCCATTATGAGGGAGAAAACTATGACCCTATGAAGTGATACAACCCAATGATCTGATTCTTCTTTACCATTAGACCAAATTGTAAAGTTAATTCATACTGACAAAACGATTGAATAGGTTAATAAATGTAGTAAAGATTTCACATGTGCTGGCTATCATTGCAGACATGTAAGACATCGCAGAGGAGAGAAACCCTATGAATGTACTCAATGTGGTAAAGCCTTTTCATTTCTCAGTCATCTCCAATATCATAAAGAAGACATTCTGGAGAGAAGCCTTATGAATGTAATCAATGTGCTAAAGCCTTTGCAGATCACACTGAGCTCCAAAGCC…
Core element 441.1	1313	624271	625287	1016	0.7738	1014	1	-	GGGGGGAGAAAATCCACCATTCCAGCTCAGGCAATCAGCTGCCAGCTCCTCCCCTCTGTGAGCAATGATCCTGACTTCAGACCTTGCCTGAACATTCTTCATAGCACTTGCCTTCTTTTTCCTGAAATCAAGGTGAGTAGCTTGAATAGCGCATTACTCTAGCTGCATTGTAGGTATCAATCTGACCCAGGAATGGAAGGGTGGCCAGGCTATTAACATTAAAAAGGAATTTTAGAAAACAGGAGGCTTTTTAAAATATATGTAGATTGCCAAGAGAAACTATAGCCTAGATTAAAGATGGATCTGAACATCTCAAAAGATCAAGAATAAGAAAGGGTTTCTCAGCTCAAAAGGTATAATTAAGAAATATCCCCCACAGTAAGCAGGGTTAGAATCAGG…
Core element 441.1	1313	677657	678709	1052	0.801219	1065	1	-	TGGGGGAAGAATCCACCATTCCGGCTCAGGCAATCAGCTGCCAGCTCCTCCCCTCTGTGAGCAATGATCCTGCCTTCAGACCTTGCCTGAACATTCCTCATAGCACTTGCCTTCTTTTTCCTGAAATCAAGGTGAGTAGCTTCAATATCCCATTACTCTAGCTGCATTGTAGGTATCAATCTGACCCAGGAATGGAAGGGTGCCCAGGCTATTAACATTAAAAAGGAATTTTAGAAAACAGGAGGCTTTTTTAAATATATGTAGATTGCCAAGAGAAACTATAGCCTAGATTAAAGATGGATCTGAACATCTCAAAAGATCAAGAATAAGAAAGGGTTTCTCACCTCAAAAGGTATAATTAAGAAATAACCCCACAGTAAGCAGGGTTAGAATTAGGAT…
Core element 441.1	1313	759025	760336	1311	0.998477	1313	1	-	TGGGGGAAGAAACCACCATTCCAGCTCAGGCTATTCTGCTGCCAGCTCCTCCCCTCTATGAGCAATAATCCTGACTTCAGACCTTGCCTGAACATTCTTCATAGCACTTGCATTCTTTTCCCTGAAATCAAGGTGAGTAGCTTGAATAGCGCATTACTCTAGCTGCATTGTAGGTATCAATCTGACCCAGGAATGGAAGGGTGGCCAGGCTATTAACATTAAAAAGGAATTTTAGAAAACAAGAGGCTTTTTAAAATATATGTAGATTGCCAAAAGAAACTATAGCCTAGATTAAATGTGGATCTGAACATCTCAAAAGATCAAGAATAAAAAAGGGTTTCTCACCTCAAAAGGTATAATTAAGAAATATCCCCCACAGTAAGCAGGGTTAGAATCAGG…
Core element 441.1	1313	840268	841580	1312	0.999238	1313	1	-	TGGGGGAAGAAACCACCATTCCAGCTCAGGCTATTCTGCTGCCAGCTCCTCCCCTCTATGAGCAATAATCCTGACATCAGACCTTGCCTGAACATTCTTCATAGCACTTGCATTCTTTTCCCTGAAATCAAGGTGAGTAGCTTGAATAGCCCATTAATCTAGCTGCATTGTAGGTATCAATCTGACCCAGGAATGGAAGGGTGGCCAGGCTATTAACATTAAAAAGGAATTTTAGAAAACAAGAGGCTTTTTAAAATATATGTAGATTGCCAAAAGAAACTATAGCCTAGATTAAATGTGGATCTGAACATCTCAAAAGATCAAGAATAAGAAAGGGTTTCTCACCTCAAAAGGTATAATTAAGAAATATCCCCCACAGTAAGCAGGGTTAGAATTAGG…
Core element 441.1	1313	930574	931885	1311	0.998477	1313	1	-	GGGGGGGAGAATCCACCATTCCAGCTCAGGCTATTCTGCTGCCAGCTCCTCCCCTCTGTGAGCAATGTTCCTGACTTCAGACCTTGCCTGAACATTCTCCATAGCACTTGCCTTCTTTTCCCTGAAATCAAGGTGAGTAGTTTCAATAGCCCATTACTCTACCTGCATTGTAGGTATCAATCTGACCCAGGAATGGAAGGGTGGCCAGGCTATTAACATTAAAAAGGAATTTTAGAAAACAAGAGGCTTTTTAAAATATATGTAGATTGCCAAAAGAAACTATAGCCTAGATTAAATGTGGATCTGAACATCTCAAAAGATCAAGAATAAGAAAGGGTTTCTCACCTCAAAAGGTATAATTAAGAAATATCCCCCACAGTAAGCAGGGTTAGAATCAGG…
Core element 441.1	1313	1246726	1247780	1054	0.802742	1065	1	-	GGGGGGAAGAATCCACCATTCCAGCTCAGGCTATTCTGCTGCCAGCTCCTCCCCTCTGTGAGCCATGATCCTGACTTCAGACCTTGCCTGAACATTCTTCATACCACTTGCCTTCTTTTTCCTGAAATCAAGGTGAGTAGCTTCAATATCCCATTACTCTAGCTGCATTGTAGGTATCAATCTGACCCAGGAATGGAAGGGTGGCCAGGCTATTAACATTAAAAAGGAATTTTAGAAAACAGGAGGCTTTTTTAAATATATGTAGATTGCCAAGAGAAACTATAGCCTAGATTAAAGATGGATCTGAACATCTCAAAAGATCAAGAATAAGAAAGGGTTTCTCACCTCAAAAGGTATAATTAAGAAATAACCCCACAGCAAGCAGGGTTAGAATCAGGA…
Core element 441.1	1313	427663	428975	1312	0.999238	1	1313	+	GGGAAGAAACCACCATTCCAGCTCAGGCTATTCTGCTGCCAGCTCCTCCCCTCTATGAGCAATAATCCTGACTTCAGACCTTGCCTGAACATTCTTCATAGCACTTGCATTCTTTTCCCTGAAATCAAGGTGAGTAGCTTGAATAGCGCATTACTCTAGCTGCATTGTAGGTATCAATCTGACCCAAGAATGGAAGGGTGGCCAGGCTATTAACATTAAAAAGGAATTTTAGAAAACAAGAGGCTTTTTAAAATATATGTAGATTGCCAAAAGAAACTATAGCCTAGATTAAATGTGGATCTGAACATCTCAAAAGATCAAGAATAAAAAAGGGTTTCTCACCTCAAAAGGTATAATTAAGAAATATCCCCCACAGTAAGCAGGGTTAGAATCAGGATT…
Core element 441.1	1313	451087	452399	1312	0.999238	1	1313	+	GGGAAAAATCCACCATTCCAGCTCAGGCTATTCTGCTGCCAGCTTCTCCCCTCTGTGAGCAATGTTCCTGACTTCAGACCTTACCTGAACATTCTCCATAGCACTTGCCTTCTTTTCCCTGAAATCAAGGTGAGTAGTTTCAATAGCCCATTACTCTAGCTGCATTGTAGGTATCAATCTGACCCAGGAATGGAAGGGTGGCCAGGCTATTAACATTAAAAAGGAATTTTAGAAAACAAGAGGCTTTTTAAAATATATGTAGATTGCCAAAAGAAACTATAGCCTAGATTAAATGTGGATCTGAACATCTCAAAAGATCAAGAATAAAAAAGGGTTTCTCACCTCAAAAGGTATAATTAAGAAATATCCCCCACAGTAAGCAGGGTTAGAATCAGGATT…
Core element 441.1	1313	541537	542849	1312	0.999238	1	1313	+	GGGAAGAAACCACCATTCCAGCTCAGGCTATTCTGCTGCCAGCTCCTCCCCTCTATGAGCAATAATCCTGACATCAGACCTTGCCTGAACATTCTTCATAGCACTTGCATTCTTTTCCCTGAAATCAAGGTGAGTAGCTTGAATAGCCCATTAATCTAGCTGCATTGTAGGTATCAATCTGACCCAGGAATGGAAGGGTGGCCAGGCTATTAACATTAAAAAGGAATTTTAGAAAACAAGAGGCTTTTTAAAATATATGTAGATTGCCAAAAGAAACTATAGCCTAGATTAAATGTGGATCTGAACATCTCAAAAGATCAAGAATAAGAAAGGGTTTCTCACCTCAAAAGGTATAATTAAGAAATATCCCCCACAGTAAGCAGGGTTAGAATTAGGATT…
Core element 441.1	1313	972572	973882	1310	0.997715	1	1313	+	GGGAAGAATCCACCATTCCAGCTCAGGCTATTCTGCTGCCAGCTCCTCCCCTCTGTGAGCAATGTTCCTGACTTCAGACCTTGCCTGAACATTCTCCATAGCACTTGCCTTCTTTGCCCTGAAATCAAGGTGAGTAGCTTGAATAGCCCATTACTCTAGCTGCATTGTAGGTATCAATCTGACCCAGGAATGGAAGGGTGGCCAGGCTATTAACATTAAAAAGGAATTTTAGAAAACAAGAGGCTTTTTAAAATATATGTAGATTGCCAAAAGAAACTATAGCCTAGATTAAATGTGGATCTGAACATCTCAAAAGATCAAGAATAAGAAAGGGTTTCTCACCTCAAAAGGTATAATTAAGAAATATCCCCCACAGTAAGCAGGGTTAGAATCAGGATT…
Core element 441.1	1313	1077745	1078798	1053	0.80198	1	1065	+	GGGAAGAATCCACCATTCCAGCTCAGGCTATTCTGCTGCCAGCTCCTCCCCTCTGTGAGCCATGATCCTGACTTCAGACCTTGCCTGAACATTCTTCATACCACTTGCCTTCTTTTTCCTGAAATCAAGGTGAGTAGCTTCAATATCCCATTACTCTAGCTGCATTGTAGGTATCAATCTGACCCAGGAATGGAAGGGTGGCCAGGCTATTAACATTAAAAAGGAATTTTAGAAAACAGGAGGCTTTTTTAAATATATGTAGATTGCCAAGAGAAACTATAGCCTAGATTAAAGATGGATCTGAACATCTCAAAAGATCAAGAATAAGAAAGGGTTTCTCACCTCAAAAGGTATAATTAAGAAATAACCCCACAGCAAGCAGGGTTAGAATCAGGATTA…
Core element 441.1	1313	1409311	1410364	1053	0.80198	1	1065	+	GGGGAGAATCCACCATTCCAGCTCAGGCAATCAGCTGCCAGCTCCTCCCCTCTGTGAGCAATGATCCTGACTTCAGACCTTGCCTGAACATTCCTCATAGCACTTGCCTTCTTTTTCCTGAAATCAAGGTGAGTAGCTTCAATATCCCATTACTCTAGCTGCATTGTAGGTATCAATCTGACCCAGGAATGGAAGGGTGCCCAGGCTATTAACATTAAAAAGGAATTTTAGAAAACAGGAGGCTTTTTTAAATATATGTAGATTGCCAAGAGAAACTATAGCCTAGATTAAAGATGGATCTGAACATCTCAAAAGATCAAGAATAAGAAAGGGTTTCTCACCTCAAAAGGTATAATTAAGAAATAACCCCACAGTAAGCAGGGTTAGAATTAGGATTAG…
Core element 441.1	1313	1531032	1532343	1311	0.998477	1	1313	+	GAGGAAGAATCCACCATTCCAGCTCAGGCTATTCTGCTGCCAGCTCCTCCCCTCTGTGAGCAATGATCCTGACTTCAGACCTTGCCTGAACATTCTTCATAGCACTTGCCTTCTTTTCCCTGAAATCAAGGTGAGTAGTTTCAATAGCCCATTACTCTAGCTGCATTGTAGGTATCAATCTGACCCAGGAATGGAAGGGTGCCCAGGCTACTAACATTAAAAAGGAATTTTAGAAAACAAGAGGCTTTTAAAAATATATGTAGATTACCAAAAGAAACTATAGCCTAGATTAAATGTGGATCTGAACATCTCAAAAGATCAAGATTAAGAAAGGGTTTCTCACCTCAAAAGGTCTAATTAAGAAATATCCCCCACAGTAAGCAGGGTTAGAATTAGGAT…
Core element 441.1	1313	1590624	1591642	1018	0.775324	1	1017	+	GGGGAGAATCCACCATTCCAGCTCAGGCAATCAGCTGCCAGCTCCTCCCCTCTGTGAGCAATGATCCTGACTTCAGACCTTGCCTGAACATTCTTCATAGCACTTGCCTTCTTTTTCCTGAAATCAAGGTGAGTAGCTTGAATAGCGCATTACTCTAGCTGCATTGTAGGTATCAATCTGACCCAGGAATGGAAGGGTGGCCAGGCTATTAACATTAAAAAGGAATTTTAGAAAACAGGAGGCTTTTTAAAATATATGTAGATTGCCAAGAGAAACTATAGCCTAGATTAAAGATGGATCTGAACATCTCAAAAGATCAAGAATAAGAAAGGGTTTCTCAGCTCAAAAGGTATAATTAAGAAATATCCCCCACAGTAAGCAGGGTTAGAATCAGGATTA…
Core element 447	2248	64006	66256	2251	1.00133	2248	1	-	CAACTTTGTAATCTCCATTATTCTAAAAGTACACATACAGGAGAGAAACCTTATAAATGTAATCAGTGTTGTAAAGCATTTCAAGTCACAGTCATCTGCAATGACATAAAAGATCACATACAAGAGAGAAACCTCATGAATGTTGTCAATGCAGCAAAGCCTTTGCATGTCTTAATTCTTCACATGTATACAAAGTAAAGCACACTGGGGAGAACCCTCATTATTGTAATCACTGTGGTAAAAACCTTGGCAATTTACTGTCATCTGCAACTACTTAAAAGAACACATTCAAAAAAGTAACCCTTTCCATTTTTCCAGAGTACTAATCCCTTGTGTGACACAGTCATCACCCCATACATAAAAGAACACATATGGCAGAAAACCTGCATGAATATAATG…
Core element 447	2248	123944	126191	2248	1	2240	1	-	GAACTTTGTAATCTCCATTATTTTAACAGTACACACACAGGAGAGAAACCTTATGAATGTAATCAGCGTTGTAAAGCATTTCAAGTCACAGTCATCTGCAATGACATAAAAGATCACATACAAGAGAGAAACCTCATGAAGGTTATCAATGCAGTAAAGCCTTTGCATGTCATAATTCTTCCCACGTACACAAAACATAGCACACTGGGGAGAACCCTCATTATTGTAACCAATGTGGTAAAAACCTTGGCAATTTACTGTCATCTGCAACTACTTAAAAGAACACATTCAAAAAAGTAACTCTTTCCATTTTTCCAGAGTACTAATCCCTTGGGTGACACAGTCATCACCCCATACATAAAAGAACACATATGGCAGAAAACCTGCATGAATATAATG…
Core element 447	2248	272648	274900	2253	1.00222	2244	1	-	GAACTTTGTAATCTCCATTATTTTAACAGTACACACACAGGAGAGAAACCTTATGAATGTAATCAGCGTTGTAAAGCATTTCAAGTCACAGTCATCTGCAATGACATAAAAGATCACATACAAGAGAGAAACCTCATGAAGGTTATCAATGCAGTAAAGCCTTTGCATGTCATAATTCTTCCCACGTACACAAAACATAGCACACTGGGGAGAACCCTCATTATTGTAACCAATGTGGTAAAAACCTTGGCAATTTACTGTCATCTGCAACTACTTAAAAGAACACATTCAAAAAAGTAACTCTTTCCATTTTTCCAGAGTACTAATCCCTTGGGTGACACAGTCATCACCCCATACATAAAAGAACACATATGGCAGAAAACCTGCATGAATATAATG…
Core element 447	2248	416252	418489	2238	0.995552	2228	1	-	GAACTTTGTAATCTCCATTATTTTAACAGTACACATACAGGAGAGAAACTTTATGAATGTAATCAGTGTTGTAAAGCATTTCAAGTCACAGTCATCTGCAATGACATAAAAGATCACATACAAGAGAGAAACCTCATGAAGGTTATCAATGCAGTAAAGCCTTTGCATGTCATAATTCTTCCCACGTACACAAAATACAGCACACTGGGGAGAACCCTCATTATTGTAACCACTGTGGTAAAAACCTTGGCAATTTACTCTCATCTGCAACTACTTAAAAGAACACATTCAAGAAAGTAACTCTTTCCATTTTTCCAGAGTACTAATCCCTTGTGTGACACAGTCATCACCCCATATATAAAAGAACACATATGGCAGAAAACCTGCATGAATATAATG…
Core element 447	2248	488258	490247	1990	0.885231	1984	1	-	CAACTTTGTAATCTCCATTATTTTAAAAGTACACATACAGGAGAGAAACCTTATGAATGTAATCAGCGTTGTAAAGCATTTCAAGTCACAGTCATCTGCAATGACATAAAAGATCACATACAAGAGAGAAACCTCATGAATGTTGTCAATGCAGTAAAGCCTTTGCATGTCTTAATTCTTCACATGTACACAAAGTAAAGCACACTGGGGAGAACCCTCATTATTGTAATCACTGTGGTAAAAACCTTGGCAATTTACTGTCATCTACAACTACTTAAAAGAACACATTCAAAAAAGTAACTCCTTCCATTTTTCCAGAGTACTAATCCCTTGTGTGTCACAGTCATCACCCCATACATAAAAGAACACATATGGCAGAAAACCTGCATGAATATAATG…
Core element 447	2248	529439	531698	2260	1.00534	2248	1	-	GAACTTTGTAATCTCCATTATTTTAACAGTACACATACAGGAGAGAAACCTTATGAATGTAATCAGTGTTGTAAAGCATTTCAAGTCACAGTCATCTGCAATGACATAAAAGATCACATACAAGAGAGAAACCTCATGAAGGTTATCAATGCAGTAAAGCCTTTGCATGTCATAATTCTTCCCACGTACACAAAATATAGCACACTGGGGAGAACCCTCATTATTGTAACCACTGTGGTAAAAACCTTGGCAATTTACTCTCATCTGCAACTACTTAAAAGAACACATTCAAAAAAGTAACTCTTTCCATTTTTCCAGAGTACTAATCCCTTGTGTGACACAGTCATCACCCCATATATAAAAGAACACATATGGTAGAAAACCTGCATGAATATAATG…
Core element 447	2248	952904	955157	2254	1.00267	2248	1	-	CAACTTTGTAATCTCCATTATTTTAAAAGTACACATACAGGAGAGAAACCTTATGAATGTAATCAGTGTTGTAAAGCATTTCAAGTCACAGTCATCTGCAATGACATAAAAGATCACATACAAGAGAGAAACCTCATGAATGTTGTCAATGCAATAAAGCCTTTGCATGTCATAATTCTTCCCACGTACACAAAATACACCACACTGGGGAGAACCCTCATTATTGTAATCACTGTGGTAAAAACATTGACAATTTACTCTCATCTGCAACTACTTAAATGAACACATTCAAAAAGGTAACTGTTTCCTTTTTCCAGAGTACTAATCCCTTGTGTGACACAGTCATCACCCCATACATAAAAGAACACATATGGCAGAAAAACTGCATGAATATAATGA…
Core element 447	2248	1007248	1009495	2248	1	2243	1	-	CAACTTTGTAATCTCCATTATTCTAAAAGTACACATACAGGAGAGAAACCTTATGAATGTAATCAGTGTTGTAAAGCATTTCAAGTCACAGTCATCTGCAATGACTTAAAAGATCACATACAAGAGAGAAACCTCATGAATGTTGTCAATGCAGTAAAGCCTTTGCATGTCATATTCTTCCCACGTACACAAAATACAGCACACTGGGGAGAACCCTCATTATTGTAATCACTGTGGTAAAAACCTTGGCAATTTACTCTCATCTGCAACTACTTAAAAGAACACATTCAAAAAAGTAACTCTTTCCATTTTACCAGAGTACTAATCCCTTGTGTGACACAGTCATCACCCCATACATAAAAGAACACATATGGCAGAAAAACTGCATGAATATAATGA…
Core element 447	2248	1065278	1067499	2222	0.988434	2212	1	-	CAACTTTGTAATCTCCATTATTTTAAAAGTACACATACAGGTGAGAAACCTTATGAATGTAATCAGTGTTGTAAAGCATTTCAAGTCACAATCATCTGCAATGACATAAAAGATCACATACAAGAGAGAAACCTCATGAATGTTGTCAATGCAGTAAAGCCTTTGCATGTCTTAATTCTTCACATGTACACAAAATAAAGCACACTGGGGAGAACCCTCATTATTGTAATCACTGTGGTAAAAACCTTGGCAATTTACTGTCATCTGCAACTACTTAAAAGAACACATTCAAAAAAGTAACTCCTTCCATTTTTCCAGAGTACTAATCCCTTGTGTGTCACAGTCATCACCCCATACATAAAAGAACACATATAGTAGAAAACCTGCATTAATATAATG…
Core element 447	2248	1123823	1125832	2010	0.894128	2248	249	-	TGCAATTTACTGTCATCTACAACTACTTAAAAGAACACATTCAAAAAAGTAACTCCTTCCATTTTTCCAGAGTACTAATCCCTTGTGTGTCACAGTCATCACCCAATACATAAAAGAACACATATGGCAGAAAAACTGCATGAATATAATGAATAAGGTAAACCCTTTCGAGGCCACAGTCATCTTCAAATACACTTAAAAACTGTGCAGGAGAGAAACCTTATGAATGTAATTGATATGAGAAAACCTTTGCATATCACGGTCATCTCCAAGTACATAAATGAGCACATAGTTGAGAGAAGCCCTGTGATTGTAATAAATGTGTTAAAGCCTTTGCATGTCACATTACACTCCAAATACTTAAAGGAACACACGTTTTAGAGAAACCTTACAAATGCA…
Core element 447	2248	1156789	1159041	2253	1.00222	2248	1	-	GAACTTTGTAATCTCCATTATTTTAAAAGTACACATACAGGAGAGAAACCTTGTGAATGTAGTCAGCGTTGTAAAGCATTTCAAGTCACAGTCATCTGCAATGACATAAAAGATCACATACAAGAGAGAAACCTCATGAAGGTTGTCAATGCAGTAAAGCCTTTGCATGTCTTAATTCTTCACATGTATACAAAGTGAAGCACACTGGGGAGAACCCTCATTATTGTAATCACTGTGGTAAAAACCTTGGCAATTTACTGTCATCTGCAACTACATAAAGAACACATTCCAAAAAGTAACTCTTTCCATTTTTCCAGAGTACTAATCCCTTGTGTGACACAGTCATCACCCCATACATAAAAGAACACATATGGCAGAAAACCTGCATGAATATAATGA…
Core element 447	2248	1395714	1397947	2234	0.993772	2224	1	-	CAACTTTGTAATCTCCATTATTCTAAAAGTACACATACAGGAGAGAAACCTTATGAATGTAATCAGTGTTGTAAAGCATTTCAAGTCACAGTCATCTGCAATGACATAAAAGATCACATACAAGAGAGAAACCTCATGAATGTTGTCAATGCAGTAAAGCCTTTGCATGTCATATTCTTCCCACGTACACAAAATACAGCACACTGGGGAGAACCCTCATTATTGTAATCACTGTGGTAAAAACCTTGGCAATTTACTGTCATCTGCAACTACTTAAAAGAACACATTCAAAAAAGTAACTCTTTCCATTTTTCCAGAGTACTAATCCCTTGTGTGACACAGTCATCACCCCATACATAAAAGAACACATATGGCAGAAAAACTGCATGAATATAATGA…
Core element 447	2248	1518259	1520512	2254	1.00267	2248	1	-	CAACTTTGTAATCTCCATTATTTTAAAAGTACACATACAGGAGAGAAACCTTATGAATGTAATCAGTGTTGTAAAGCATTTCAAGTCACAGTCATCTGCAATGACATAAAATATCACATACAAGAGAGAAACCTCATGAATGTTGTCAATGCAATAAAGCCTTTGCATGTCATAATTCTTCCCACGTACACAAAATACACCACACTGGGGAGAACCCTCATTATTGTAATCACTGTGGTAAAAACATTGGCAATTTACTCTCATCTGCAACTACTTAAATGAACACATTCAAAAAGGTAACTGTTTCCTTTTTCCAGAGTACTAATCCCTTGTGTGACACAGTCATCACCCCATACATAAAAGAACACATATGGCAGAAAAACTGCATGAATATAATGA…
Core element 447	2248	1576446	1578678	2233	0.993327	2224	1	-	CAACTTTGTAATCTCCATTATTCTAAAAGTACATATACAGGAGAGAAACCTTATGAATGTAATCAGTGTTGTAAAGCATTTCAAGTCACAGTCATCTGCAATGACATAAAAGATCACATACAAGAGAGAAACCTCATGAATGTTGTCAATGCAGTAAAGCCTTTGCATGTCATATTCTTCCCACGTACACAAAATACAGCACACTGGGGAGAACCCTCATTATTGTAATCACTGTGGTAAAAACCTTGGCAATTTACTCTCATCTGCAACTACTTAAAAGAACACATTCAAAAAAGTAACTCTTTCCATTTTTCCAGAGTACTAATCCCTTGTGTGACACAGTCATCACCCCATACATAAAAGAACACATATGGCAGAAAAACTGCATGAATATAATGA…
Core element 447	2248	242030	244273	2244	0.998221	1	2245	+	CTTTGTAATCTCCATTATTTTAAAAGTACACATACAGGAGAGAAACCTTATGAATGTAATCAGCGTTGTAAAGCATTTCAAGTCACAGTCATCTGCAATGACATAAGAGATCACATACAAGAGAGAAACCTCATGAAGGTTGTCAATGCAGTAAAGCCTTTGCATGTCTTAATTCTTCACATGTATACAAAGTGAAGCACACTGGGGAGAACCCTCATTATTGTAATCACTGTGGTAAAAACCTTGGCAATTTACTGTCATCTGCAACTACATAAAGAACACATTCCAAAAAGTAACTCTTTCCATTTTTCCAGAGTACTAATCCCTTGTGTGACACAGTCATCATCCCATACATAAAAGAACACATATGGCAGAAAACCTGCATGAATATAATGAATA…
Core element 447	2248	377401	379648	2248	1	1	2248	+	CTTTGTAATCTCCATTATTTTAAAAGTACACATACAGGAGAGAAACCTTATGAATGTAGTCAGCGGTGTAAAGCATTTCAAGTCACAGTCATCTGCAATGACATAAGAGATCACATGCAAGAGAGAAACCTCATGAATGTTGTCAATGCAGTAAAGCCTTTGCATGTCTTAATTCTTCACATGTATACAAAGTGAAGCACACTGGGGAGAACCCTCATTATTGTAATCACTGTGGTAAAAACCTTGGCAATTTACTGTCATCTGCAACTACATAAAGAACACATTCCAAAAAGTAACTCTTTCCATTTTTTCAGAGTACTAATCCCTTGTGTGACACAGTCATCATCCCATACATAAAAGAACACATATGGCAGAAAACCTGCATGAATATAATGAATA…
Core element 447	2248	636606	638726	2121	0.943505	114	2228	+	CATACAGGAGAGAAGCCTTATGAATGTTGTCAATGCAGTAAAGCCTTTGCATGTCATATTCTTCCCACGTACACAAAATACAGCACACTGGGGAGAACCCTCATTATTGTAATCACTGTGGTAAAAACCTTGGCAATTTACTGTCATCTGCAACTACTTAAAAGAACACATCAAAAAAGTAACTCTTTCCATTTTTCCAGAGTACTAATCCCTTGTGTGACACAGTCATCACCCCATACATAAAAGAACACATATGGCAGAAAAACTGCATGAATATAATGAATAAGGTAATCCCTTTTGAGGCCATAGTCATCTCCAAATACACGGAAAAACTGTGCAGGAGAGAAACCTTATGAATGTAATTGATATGAGAAAACATTTACATATCACAGTCATTTC…
Core element 447	2248	687522	689380	1859	0.826957	1	1849	+	CTTTGTAATCTCCATTATTCTAAAAGTACACATACAGGTGAGAAACCTTATGAATGTAATCAGCGTTGTAAAGCATTTCAAGTCACAGTCATCTGCAATGACATAAAAGATCACATACAAGAGAGAAACCTCATGAAGATTATCAATGCAGTAAAGCCTTTGCATGTCATAATTCTCCCCACGTACACAAAATAAAGCACATTGGGGAGAACCCTCATTATTGTAATCACTGTGGCAAAAACCTTGGCAATTTATTGTCATCTGCAACTACTTAAAAGAACACATTCAAAAAAGTAACTCTTTCCATTTTTCCAGAGTACTAATCCCTTGTGTGTCACAGTCATCACCCCATACATAAAAGAACACATATAGTAGAAAACCTGCATTAATATAATGAAC…
Core element 447	2248	769605	771861	2257	1.004	1	2246	+	CTTTGTAATCTCCATTATTTTAACAGTACACATACAGGAGAGAAACCTTATGAATGTAATCAGTGTTGTAAAGCATTTCAAGTCACAGTCATCTGCAATGACATAAAAGATCACATACAAGAGAGAAACCTCATGAAGGTTATCAATGCAGTAAAGCCTTTACATGTCATAATTCTTCCCACGTACACAAAATATAGCACACTGGGGAGAACCCTCATTATTGTAATCACTGTGGTAAAAACCTTGGCAATTTACTCTCATCTGCAACTACTTAAAAGAACACATTCAAAAAAGTAACTCTTTCCATTTTTCCAGAGTACTAATCCCTTGTGTGACACAGTCATCACCCCATATATAAAAGAACACATATGGCAGAAAACCTGCATGAATATAATGAAT…
Core element 447	2248	851431	853690	2260	1.00534	1	2248	+	CTTTGTAATCTCCATTATTTTAACAGTACACATACAGGAGAGAAACCTTATGAATGTAATCAGTGTTGTAAAGCATTTCAAGTCACAGTCATCTGCAATGACATAAAAGATCACATACAAGAGAGAAACCTCATGAAGGTTATCAATGCAGTAAAGCCTTTGCATGTCATAATTCTTCCCACGTACACAAAATATAGCACACTGGGGAGAACCCTCATTATTGTAACCACTGTGGTAAAAACCTTGGCAATTTACTCTCATCTGCAACTACTTAAAAGAACACATTCAAAAAAGTAACTCTTTCCATTTTTCCAGAGTACTAATCCCTTGTGTGACACAGTCATCACCCCATATATAAAAGAACACATATGGTAGAAAACCTGCATGAATATAATGAAT…
Core element 447	2248	892646	894635	1990	0.885231	1	1984	+	CTTTGTAATCTCCATTATTTTAAAAGTACACATACAGGAGAGAAACCTTATGAATGTAATCAGTGTTGTAAAGCATTTCAAGTCACAGTCATCTGCAATGACATAAAAGATCACATACAAGAGAGAAACCTCATGAATGTTGTCAATGCAGCAAAGCCTTTGCATGTCTTAATTCTTCACATGTACACAAAGTAAAGCACACTGGGGAGAACCCTCATTATTGTAATCACTGTGGTAAAAACCTTGGCAATTTACTGTCATCTACAACTACTTAAAAGAACACATTCAAAAGAGTAACTCCTTCCATTTTTCCAGAGTACTAATCCCTTGTGTGTCACAGTCATCACCCCATACATAAAAGAACACATATGGCAGAAAACCTGCATGAATATAATGAAT…
Core element 447	2248	1258014	1260235	2222	0.988434	1	2212	+	CTTTGTAATCTCCATTATTTTAAAAGTACACATACAGGTGAGAAACCTTATGAATGTAATCAGTGTTGTAAAACATTTCAAGTCACAATCATCTGCAATGACATAAAAGATCACATACAAGAGAGAAACCTCATGAATGTTGTCAATGCAGTAAAGCCTTTGCATGTCTTAATTCTTCACATGTACACAAAATAAAGCACACTGGGGAGAACCCTCATTATTGTAATCACTGTGGTAAAAACCTTGGCAATTTACTGTCATCTGCAACTACTTAAAAGAACACATTCAAAAAAGTAACTCCTTCCATTTTTCCAGAGTACTAATCCCTTGTGTGTCACAGTCATCACCCCATACATAAAAGAACACATATAGTAGAAAACCTGCATTAATATAATGAAC…
Core element 447	2248	1303911	1305595	1685	0.749555	1	1680	+	CTTTGTAATCTCCATTATTTTAACAGTACACACACAGGAGAGAAACCTTATGAATGTAATCAGTGTTGTAAAGCATTTCAAGTCACAGTCATCTGCAATGACATAAAAGATCACATACAAGAGAGAAACCTCATGAAGATTATCAATGCAGTAAAGCCTTTGCATGTCATAATTCTTCCCACGTACACAAAATATAGCACACTGGGGAGAACCCTCATTATTGTAATCACTGTGGTAAAAACCTTGGCAATTTACTCTCATCTGCAACTACTTAAAAGAACACATTCATAAAAGTAACTCTTTCCATTTTTCCAGAGTACTAATCCCTTGTGTGACACAGTCATCACCCCATACATAAAAGAACACATATGGCAGAAAACCTGCATGAATATAATGAAT…
Core element 447	2248	1485791	1487800	2010	0.894128	249	2248	+	AATTTACTGTCATCTACAACTACTTAAAAGAACACATTCAAAAAAGTAACTCCTTCCATTTTTCCAGAGTACTAATCCCTTGTGTGTCACAGTCATCACCCAATACATAAAAGAACACATATGGCAGAAAAACTGCATGAATATAATGAATAAGGTAAACCCTTTCGAGGCCACAGTCATCTTCAAATACACTTAAAAACTGTGCAGGAGAGAAACCTTATGAATGTAATTGATATGAGAAAACCTTTGCATATCACTGTCATCTCCAAGTACATAAATGAGCACATAGTTGAGAGAAGCCCTGTGATTGTAATAAATGTGTTAAAGCCTTTGCATGTCACATTACACTCCAAATACTTAAAGGAACACACGTTTTAGAGAAACCTTACAAATGCAATG…
Core element 448	2336	1042501	1044832	2332	0.998288	2336	1	-	CTTTTTTTGAGACAGGGTTTCTCTGTGTAGTCCTGGCTGTCCTGGAACTCACTCTGTAGACCAGGCTAGGCTGGTCTTGAACTCAGAAATCTGTCATTTTAATCGCCATGTCATTTTAGAAGAAACATAAATTTTAAGGTTTAACTATGTTGCTTCTTCCTCCCAAGTGCTGGGATTAAAGGTGTCTGCCACCACTGCCCGGCACTCTTGCTTTTCTTTAGAGCTTCCAGAACATATTAAAATTTCCTCAGAGGCCTATGTGTATCAGCTTGCACATGGAGATTACCTTTCATGTCTTCTCGAACTTTGACAATGTCCTTCAATATGATAGTCTTCCCATGTGTGGCCTAAAAGACAGTACCAGAAAATGAATGATGCAGTATTAGAAATTAGGCAAAA…
Core element 448	2336	1188488	1190820	2333	0.998716	2336	1	-	TTTTTTTTGAGACATTGTTTCTCTGTGTACCCCTGGTTGTCCTGGAACTCACTGTGTAGACCAGGCTGGTCTTGAACTCAGAAATCCATCATTTTAATCACCATGTCTTTTTAGAAGAAACATAAAGTTTAAGGTTTACCTGTGTTGCTTCTTCCTCCCAAGTGCTGGGATTAAAGGTGTCCTCCACTACTGCCCGGCACTCTTGCTTTTCTTTAGAGCTTCCAGAACATATTAAAATTTCCTCAGAGCCATATGCGTATCAGAGTGCACATGAAGATTACCTTTCATGTCTTCTCAAACTTTGACAATGTCCTTCAATATGATAGTCTTCCCAAGTGTGGCCTAAAAGACAGAACCAGAAAATAAATGATGCAGTATTAGAAATTAGGCAAAATTCAA…
Core element 448	2336	1361122	1363314	2193	0.938784	2336	145	-	CTGCTTCTTCCTCCCAAGTGCTGGGATTAAAGGTGTCCTCCACCACTGCCCGGCACTCTTGCTTTTCTTTAGAGCTTCCAGAACATATTAAAATTTCCTCAGAGGCCTATGTGTATCAGCTTGCACATGAAGATTGCCTTTCATGTCTTCTGGAACTTTGACAATGTCCTTCAATATGATAGTCTTCCCAAGTGTGGCCTAAAAGACAGTACCAGAAAATGAATGATGCAGTATTAGAAATTAGGCAAAATTCAAGGTACTGTGAATTTTCATAGCACTGGACATGATTTATTCAGCTTAATCTTCCTTCTTCTCAATTGAAATATCAGATTATCATCCCTGGCCAAGAGACATTTGTTCCCAGTATTTTGAAAAGGAAAAGAAAATTCACAGTCATAC…
Core element 448	2336	208916	211253	2338	1.00086	1	2336	+	TTTTTGAGACAGGGTTTCTCTGTGTAGCCCTGGTTGTCCTGGAACTCACTGTGTAGACCAGGCTGGTCTTGAACTCAGAAATCTGTCATTTTAATCACCATGTCTTTTTAGAAGAAACATAAAGTTTAAGGTTTACCTGTGTTGCTTCTTCCTCCCAAGTGCTGGGATTAAAGGTGTCCGCCACTACTGCCCGGCACTCTTGCTTTTCTTTAGAGCTTCCAGAATATATTAAAATTTCCTCAGAGCCATATGCGTATCAGAGTGCACATGAAGATTACCTTTCATGTCTTCTCAAACTTTGACAATGTCCTTCAATATGATAGTCTTCCCAAGTGTGGCCTAAAAGACAGAACCAGAAAATAAATGATGCAGTATTAGAAATTAGGCAAAATTCAAGGT…
Core element 448	2336	344051	346386	2336	1	1	2336	+	TTTTTGAGACAGGGTTTCTCTGTGTACCCCTGGTTGTCCTGGAACTCACTGTGTAGACCAGGCTGGTCTTGAACTCAGAAATCCGTCATTTTAATCACCATGTCTTTTTAGAAGAAACATAAAGTTTAAGGTTTACCTGTGTTGCTTCTTCCTCCCAAGTGCTGGGATTAAAGGTGTCCTCCACTACTGCCCGGCACTCTTGCTTTTCTTTAGAGCTTCCAGAACATATTAAAATTTCCTCAGAGCCATATGCGTATCAGAGTGCACATGAAGATTACCTTTCATGTCTTCTCAAACTTTGACAATGTCCTTCAATATGATAGTCTTCCCAAGTGTGGCCTAAAAGACAGAACCAGAAAATAAATGATGCAGTATTAGAAATTAGGCAAAATTCAAGGT…
Core element 448	2336	706943	709129	2187	0.936216	145	2336	+	CTTCTTCCTCCCAAGTGCTGTGATTAAAGGTGTCCTCCACCACTGCCCGGCACTCTTGCTTTTCTTTAGAGCTTCCAGAACATATTAAAATTTCCTCAGAGGCCTATGTGTATCAGCTTGCACATGAAGATTGCCTTTCATGTCTTCTGGAACTTTGACAATGTCCTTCAATATGATAGTCTTCCCAAGTGTGGCCTAAAAGACAGTACCAGAAAATGAATGATGCAGTATTAGAAATTAGGCAAAATTCAAGGTACTGTGAATTTTCATAGCACTGGACATGATTTATTCAGCTTAATCTTCCTTCTTCTCAATTGAAATATCAGATTATCATCCCTGGCCAAGAGACATTTGTTCCCACTATTTTGAAAAGGAAAAGAAAATTCACAGTCATACCTA…
Core element 448	2336	1280415	1282743	2329	0.997003	1	2336	+	TTTTTGAGACAGGGTTTCTCTGTGTAGTCCTGGCTGTCCTGGAACTCACTCTGTAGACCAGGCTAGGCTGGTCTTGAACTCAGAAATCTGTCATTTTAATCGCCATGTCATTTTAGAAGAAACATAAATTTTAAGGTTTAACTATGTTGCTTCTTCCTCCCAAGTGCTGGGATTAAAGGTGTCCGCCACCACTGCCCGGCACTCTTGCTTTTCTTTAGAGCTTCCAGAACATATTAAAATTTCCTCAGAGGCCTATGTGTATCAGCTTGCACATGGAGATTACCTTTCATGTCTTCTCGAACTTTGACAATGTCCTTCAATATGATAGTCTTCCCAAGTGTGGCCTAAAAGACAGTACCAGAAAATGAATGATGCAGTATTAGAAATTAGGCAAAATTC…
Core element 448	2336	1468941	1471295	2355	1.00813	1	2336	+	TTTTTGAGACAGGGTTTCTCTGTGTAGCCCTGGTTGTCCTGGAACTCACTGTGTAGACCAGGCTGGTCTTGAACTCAGAAATCTGTCATTTTAATCACCATGTCTTTTTAGAAGAAACATAAAGTTTAAGGTTTACCTGTGTTGCTTCTTCCTCCCAAGTGCTGGGATTAAAGGTGTCCGCCACTACTGCCCGGCACTCTTGCTTTTCTTTAGAGCTTCCAGAACATATTAAAATTTCCTCAGAGCCATATGCGTATCAGAGTGCACATGAAGATTACCTTTCATGTCTTCTCAAACTTTGACAATGTCCTTCAATATGATAGTCTTCCCAAGTGTGGCCTAAAAGACAGAACCAGAAAATAAATGATGCAGTATTAGAAATTAGGCAAAATTCAAGGT…
Core element 452	2725	589105	591177	2073	0.760734	2059	1	-	AAAAGTCCTGGAAAAGCATTATGAGACAAAGAACCACCAACAATGTCTTTGAGTTTGTTTGGTGTTTCCCATCTGCTGCTGGGCATAAGGTTTGCCCTTAAGAGTAGTTTCAATACCCCGTGAATGTCCTACTATTGAGTACATCTCTTGAAAAAAGAGATTCTTGTAAATCATACCTGAAAGCAAGTCGTTTAGATCACTTTTAATATAAACAGGAACTTTAATGTCTCCTGCTTCATTCATCTTGTGACCACTATGTTTCTATAAAATGAATTCTACATATAGGATGCTATCTTCAGCAACTTCATGGGATAGATGCCCAGGTATAGTGTCATCCTCCATTTCATAGAGCATTTTATATCATAAAAAACAATTAATATTGCTTTTTTGTAAATGACT…
Core element 452	2725	902460	904501	2042	0.749358	2059	1	-	AAAAGTCCTGGAAAAGCATTGTGAGACGAAGAACCACCAACAATGTCTTTGAGTTTGTTTGGTGTTTCCCATCTGCTGCTGGGCATAAGGTTTGCCCTTAAGAATAGTTTGAATACCCCATGAATGTCCTACTATTGAGTGCATCTCTTGAAAAAAGAGATTCTTGTAAATCATACCTGAAAGCAATTCTGTTAAATCATTTTTAATATAGACAGGAACTTTAATGTCTCCTGCTTCATTCATCTTGTGACCACTATATTTCTATAAAATGATTTCTACATATAGGATGCCATCCTCAACAACTTCGTGGGATAGATGCCCATGTATAATGTCATCCTTCATATCATAGAGCATTTTATATCATAAAACACAATTAATATTGTTTTTTTGTAAATGACT…
Core element 452	2725	53975	56699	2725	1	1	2725	+	AGTCCTGGAAAAGCATTATGAGACAAAGAATCACCAACAATGTCTTTGAGTTTGTTTGGTGTTTCCCATCTGCTGCTGGGCATAAGGTTTGCCCTTAAGAGTAGTTTCAATACCCCGTGAATGTCCTACTATTGAGTGCATCTCTTGAAAAAAGAGATTCTTGTAAATCATACCTGAAAGTAAGTCTGTTAAATCATTTTTAATGTAGACAGAAACTTTAATGTCTCCTGCTTCATTCATGTTGTGGCCATTATATTTCTATAAAATGATTTCTACATATAGGACGCCATCCTCAACAACTTCGTGGGATAGATGCCCAGGTATGGTGTCATCCTTCATATCATAGAGCATTTTATATCATAAAAACAATTAATATTGCTTTTTTGTAAATGACTATCA…
Core element 452	2725	112098	114170	2073	0.760734	1	2059	+	AGTCCTGGAAAAGCATAATGAGACAAAGAACCACCAACAATGTCTTTGAGTTTGTTTGGTGTTTCCCATCTGCTGCTGGGCATAAGGTTTGCCCTTAAGAGTAGTTTCAATACCCCGTGAATGTCCTACTATTGAGTACATCTCTTGAAAAAAGAGATTCTTTTAAATCATACCTGAAAGCAAGTCATTTAGATCATTTTTAATATAAACAGGAACTTTAATGTCTCCTGCTTCATTCATCTTGTGACCACTATGTTTCTATAAAATGAATTCTACATATAGGATGCTATCTTCAACAACTTCATGGGATAGATGCCCAGGTATGGTGTCATCCTCCATTTCATAGAGCATTTTATATCATAAAAACAATTAATATTGCTTTTTTGTAAATGACTATCA…
Core element 452	2725	183783	185855	2073	0.760734	1	2059	+	AGTCCTGGAAAAGCATTATGAGACAAAGAACCACCAACAATGTCTTTGAGTTTGTTTGGTGTTTCCCATCTGCTGCTGGGCATAAGGTTTGCCCTTAAGAGTAGTTTCAATACCCCGTGAATGTCCTACTATTGAGTACATCTCTTGAAAAAAGAGATTCTTGTAAATCATACCTGAAAGCAAGTCGTTTAGATCACTTTTAATATAAACAGGAACTTTAATGTCTCCTGCTTCATTCATCTTGTGACCACTATGTTTCTATAAAATGAATTCTACATATAGGATGCTATCTTCAGCAACTTCATGGGATAGATGCCCAGGTATAGTGTCATCCTCCATTTCATAGAGCATTTTATATCATAAAAAACAATTAATATTGCTTTTTTGTAAATGACTATC…
Core element 452	2725	478411	480452	2042	0.749358	1	2059	+	AGTCCTGGAAAAGCATTGTGAGACGAAGAACCACCAACAATGTCTTTGAGTTTGTTTGGTGTTTCCCATCTGCTGCTGGGCATAAGGTTTGCCCTTAAGAATAGTTTGAATACCCCGTGAATGTCCTACTATTGAGTGCATCTCTTGAAAAAAGAGATTCTTGTAAATCATACCTGAAAGCAATTCTGTTAAATCATTTTTAATATAGACAGGAACTTTAATGTCTCCTGCTTCATTCATCTTGTGACCACTATATTTCTATAAAATGATTTCTACATATAGGATGCCATCCTCAACAACTTCGTGGGATAGATGCCCATGTATAATGTCATCCTTCATATCATAGAGCATTTTATATCATAAAAAACAATTAATATTGTTTTTTTGTAAATGACTATC…
Core element 454	3372	614962	618334	3373	1.0003	3372	1	-	ATTGGCCATATAGTACCAAATAATGAGCCTTCAGAGCATAAATATATGCAATGTAACATGGTCTCTACAATTTATATTTCAAAATATATATGCATATGCAAATATATATACACATTCAGTAAGAATTAATGAAATATAAAGCCATATGCAGTTTAGGAGTGCAGGGAGTGGTACAAAGGTTGTTTTGGAGACAGGAAATATAAATGAAAAACAATTTAACGACAATGACAGACACTTTTGTCAAGAGAAAGAAAAAGATATGTTGAGTATCATCTAACCTTTTCATACTATGAAAGTTGCAATAAAGCAATTTACCTTTGTAGTTCTGTATAAAATTTGTATCTGGTGTAATTAAAATAACATAACACTTTGGGACAAAGATAACATTAGCAACCCTGC…
Core element 454	3372	923821	927165	3345	0.991993	3372	1	-	ATTGGCCATATAGTACCAAATAATGAGCCTTCAGAGCATAAATATATGCAATGTTACACAGTCTCTACAACTTATATTTCAAAATATATATGCATATGCAAATATATATACACATTCAGTAAGAATTAATGAAATATAAAGCCATGTGCATTTTAGGAGTGCAGGGAGTGGTACAAAGGTTGTTTTGGAGACAGGAAATATAAATGAAAAAAAAATTAAACGACAATGTCAGACACTTTTGTCAAGAGAAAGAAAAAGATATGTCGAGTATTATCTAACCTTTTCATACTAAGTTGCAATAAAGCAATTTACCTTTGTAGTTCTGTATAAAATTTGTATCTGGTCTAATTAAAATAACATAACACTTTGGGACAAAGATAACATTAGCAACCCTGCACT…
Core element 454	3372	81596	84968	3373	1.0003	1	3372	+	GGCCATATAGTACCAAATAATGAGCCTTCAGAGCATAAATATATGCAATGTTACACGGTCTCTACAATTTATATTTCAAAATATATATGCATATGCATATATATATACACATTCAGTAAGAATTAATGAAATATGAAGCCATATGCAGTTTAGGAGTGCAGGGAGTGGTACAAAGGTTGTTTTGGAGACAGGAAATATAAATGAAAAACAATTTAACGACAATGACAGACACTTTTGTCAAGAGAAAGAAAAAGATATGTTGAGTATCATCTAACCTTTTCATACTACGAAAGTTGCAATAAAGCAATTTACCTTTGTAGTTCTGTATAAAATTTGTATCTGGTGTAATTAAAATAACATAACACTTTGGGACAAAGATAACATTAGTAACTCTGCACT…
Core element 454	3372	149628	152999	3372	1	1	3372	+	GGCCATATAGTACCAAATAATGAGCCTTCAGAGCATAAATATATGCAATGTTACACGGTCTCTACAATTTATATTTCAAAATATATATGCATATGCATATATATATACACATTCAGTAAGAATTAATGAAATATGAAGCCATATGCAGTTTAGGAGTGCAGGGAGTGGTACAAAGGTTGTTTTGGAGACAGGAAATATAAATGAAAAACAATTTAACGACAATGACAGACACTTTTGTCAAGAGAAAGAAAAAGATATGTTGAGTATCATCTAACCTTTTCATACTACGAAAGTTTCAATAAAGCAATTTACCTTTGTAGTTCTGTATAAAATTTGTATCTGGTGTAATTAAAATAACATAACACTTTGGGACAAAGATAACATTAGTAACTCTGCACT…
Core element 454	3372	292200	295567	3368	0.998814	1	3372	+	GGCCATATAGTACCAAATAATGAGCCTTCAGAGCATAAATATATGCAATGTTACACGGTCTCTACAATTTATATTTCAAAATATATATGCATATGCATATATATATACACATTCAGTAAGAATTAATGAAATATGAAGCCATATGCAGTTTAGGAGTGCAGGGAGTGGTACAAAGGTTGTTTTGGAGACAGGAAATATAAATGAAAAACAATTTAACGACAATGACAGACACTTTTGTCAAGAGAAAGAAAAAGATATGTTGAGTATCATCTAACCTTTTCATACTACGAAAGTTGCAATAAAGCAATTTACCTTTGTAGTTCTGTATAAAATTTGTATCTGGTCTAATTAAAATAACATAACACTTTGGGACAAAGATAACATTAGCAACCCTGCACT…
Core element 454	3372	455789	459133	3345	0.991993	1	3372	+	GGCCATATAGTACCAAATAATGAGCCTTCAGAGCATAAATATATGCAATGTTACACAGTCTCTACAACTTATATTTCAAAATATATATGCATATGCAAATATATATACACATTCAGTAAGAATTAATGAAATATAAAGCCATGTGCATTTTAGGAGTGCAGGGAGTGGTACAAAGGTTGTTTTGGAGACAGGAAATATAAATGGAAAAAAAAATTAAACGACAATGTCAGACACTTTTGTCAAGAGAAAGAAAAAGATATGTTGAGTATTATCTAACCTTTTCATACTAAGTTGCAATAAAGCAATTTACCTTTGTAGTTCTGTATAAAATTTGTATCTGGTCTAATTAAAATAACATAACACTTTGGGACAAAGATAACATTAGCAACCCTGCACTAG…
Core element 454	3372	977282	980628	3347	0.992586	1	3372	+	GGCCATATAGTACCAAATAATGAGCCTTCAGAGCATAAATATATGCAATGTTACACAGTCTCTACAACTTATATTTCAAAATATATATGCATATGCAAATATATATACACATTCAGTAAGAATTAATGAAATATAAAGCCATGTGCATTTTAGGAGTGCAGGGAGTGGTACAAAGGTTGTTTTGGAGACAGGAAATATAAATGAAAAAAAAAAATTAAACGACAATGTCAGACACTTTTGTCAAGAGAAAGAAAAAGATATGTTGAGTATTATCTAACCTTTTCATACTAAGTTGCAATAAAGCAATTTACCTTTGTAGTTCTGTATAAAATTTGTATCTGGTCTAATTAAAATAACATAACACTTTGGGACAAAGATAACATTAGCAACCCTGCACTA…
Core element 454	3372	1537019	1540369	3351	0.993772	1	3372	+	GGCCATATAGTACCAAATAATGAGCTTTCATAGCATAAATATATGCAATGTTACACGGTCTCTACAACTTATATTTCAAAATATATATGCATATGCAAATATATATACACATTCAGTAAGAATTAATGAAATATGAAGCCATGTGCATTTTAGGAATGCAGGGAGTGGTACAAAGGTTGTTTTGGAGACAGGAAATATAAATGAAAAAAAATTAAACGACAATGTCAGACACTTTTGTCAAGAGAAAGAAAAAGATATGTTGAGTATTATCTAACCTTTTCATACTAAGTTGCAATAAAGCAATTTACCTTTGTAGTTCTGTATAAAATTTGTATCTGGTCTAATTAAAATAACATAACACTTTGGGACAAAGATAACATTAGCAACCCTGCACTAGAA…
Core element 454	3372	1597547	1600897	3351	0.993772	1	3372	+	GGCCATATAGTACCAAATAATGAGCCTTCAGAGCATAAATATATGCAATGTAACATGGTCTCTACAATTTATATTTCAAAATATATATGCATATGCAAATATATATACACATTCAGTAAGAATTAATGAAATATGAAGCCATATGCAGTTTAGGAGTGCAGGGAGTGGTACAAAGGTTGTTTTGGAGACAGGAAATATAAATGAAAAACAATTTAAGGACAATGACAGACACTTTTGTCAAGAGAAAGAAAAAGATATGTTGAGTATCATCTAACCTTTTCATACTATGAAAGTTGCAATAAAGCAATTTACCTTTGTAGTTCTGCATAAAATTTGTATCTGGTCTAATTAAAATAACATAACACTTTGGGACAAAGATAACATTAGCAACCCTGCACT…
Core element 460	2367	578823	581190	2368	1.00042	2367	1	-	ATGGGTAGAGGTGTTTGCTGTCGAGCATGACAACCTGAACTTGACACCCAGGACCCAGGTGATAGAAGGAAAAAAAATCAACTAATATGAATTGTTCTCTGACCTCCATACATATGGACACATTCATTAATTAAAATGCACTAACATATTTAAAAAATTAAAAAGTAGAAATTACTCAGCACACAACTACCATATTTTAACAGAAAAAAATTATAAATTAGTAATTAGAGGAAAGCTCCACATTAATATTTTGTACCATCATTCTAGACAACTGTTTAGTCAAAACAGAGATCTAAAAGAAAAATCCTTGGGACTGGGTAGGTAAGATAGCTCAGTGATAAACAGTGAGTATTGCTCTTCCAGAGGACCCAAGTTCAGTTCCCAGCTTCCATATGAGGC…
Core element 460	2367	730959	733367	2409	1.01774	2367	1	-	ATGGGTAGAGGTGTTTGCTGCCAAGCTTGACAACCTGAACTTGACTCCCAGGACCCACGTGATAGAAGGAAAAAAAATCAACTAACATGAATTGTCCTCTGACCTCCATACATATGGACACATTAATTAATTAAAATGCACTAAAATATTTAAAAAATTAAAAAGTAGAAATTACATCAGCACACAACTACCATATTTTAACAGAAAAAAATTATAAATTAGTAATTAGAGGAAAGCTCCACCTTAATATTTTGTACCATCATTCTAGACAAATGTTTAGTCAAAAAAGAGATTTAAAGGAAAAATCCTTGGGACTGGGTAGGTAAGATAGCTCAGTGATAAGCAGTGAGTATTGCTCTTCCAGAGGGCCCAAGTTCAGTTCCCAGCATCCATATCAGG…
Core element 460	2367	1203213	1205575	2363	0.99831	2367	1	-	ATGGGTAGAGGTGTTTGCTCCCAAGCCTGACAACCTGAACTTGACTCCCAGGACCCAGGAGATAGAAGGAAAAAAATCAACTAACATGAATTGTTCTCTGACCTCCATACATATGGACACATTAATTAATTAAAATGCACTAACATATTTAAAAAATTAAAAAGTAGAAATTACATCAGCACACAACTACCATATTTTAACAGAAAAAATTATAAATTAGTAATTAGAGGAAAGTTCAACCTTAATATTTTGTACCATCATTCTAGACAACTGTTTAGTCAAAATAGAGATTTAAAAGAAAAATCCTTGGGATGGGTAGATAAGATAGCTCAGTGATAAACAGTGAGTATTGCTCTTCCAGAGGGCCCAAGTTCAGTTCCCAGCTTCCATATGAGGCAG…
Core element 460	2367	193800	196166	2367	1	1	2367	+	GGTAGAGGTGTTTGCTCCCAAGCCTGACAACCTGAACTTGACTCCCAGGACCCAGGAGATAGAAGGAAAAAAATCAACTAACATGAATTGTTCTCTGACCTCCATACATATGGACACATTAATTAATTAAAATGCACTAACATATTTAAAAAATTAAAAAGTAGAAATTACATCAGCACACAACTACCATATTTTAACAGAAAAAATTATAAATTAGTAATTAGAGGAAAATTCAACCTTAATATTTTGTACCATCATTCTAGACAACTGTTTAGTCAAAAAAGAGATTTAAAAGAAAAATCCTTGGGACTGGGTAGATAAGATAGCTCAGTGATAAACAGTGAGTATTGCTCTTTCAGAGGGCCCAAGTTCAGTTCCCAGCTTCCATATGAGGCAGTT…
Core element 460	2367	329266	331624	2359	0.99662	1	2367	+	GGTAGAGGTGTTTGCTGCCAAGCTGACAACCTGAACTTGACTCCCAGGACCCACGTGATAGAAGGAAAAAAAAATCAACTAATATGAATTGTCCTCTGACCTCCATACATATGGACACATTAATTAATTAAAATGCACTAACATATTTAAAAAATTAAAAAGTAGTAATTACATCAGCACACAACTACCATATTTTAACAGAAAAAAATTATAAATTAGTAATTAGAGGAAAGTTCCACCTTAATATTTTGTACCATCATTCTAGACAACTGTTTAGTCAAAAAAGAGATTTAAAAGAAAAATCCTTGGGACTGGGTAGATAAGATAGCTCAGTGATAAACAGTGAGTATTGCTCTTCCAGAGGACCCAAGTTCAGTTCCCAGCTTCCATATGAGGCAG…
Core element 460	2367	801923	804291	2369	1.00084	1	2367	+	GGTAGAGGTGTTTGCTGTCGAGCATGACAACCTGAACTTGACACCCAGGACCCAGGTGATAGAAGGAAAAAAAATCAACTAATATGAATTGTTCTCTGACCTCCATACATATGGACACATTCATTAATTAAAATGCACTAACATATTTAAAAAATTAAAAAGTAGAAATTACTCAGCACACAACTACCATATTTTAACAGAAAAAAATTATAAATTAGTAATTAGAGGAAAGCTCCACATTAATATTTTGTACCATCATTCTAGACAACTGTTTAGTCAAAACAGAGATCTAAAAGAAAAATCCTTGGGACTGGGTAGGTAAGATAGCTCAGTGATAAACAGTGAGTATTGCTCTTCCAGAGGACCCAAGTTCAGTTCCCAGCTTCCATATGAGGCAGT…
Core element 460	2367	1343785	1346174	2390	1.00972	1	2367	+	GGTAGAGGTGTTTGCTGCCAAGCTGACAACCTGAACTTGACTCCCAGGACCCACGTGATAGAAGGAAAAAAAAATCAACTAATATGAATTGTCCTCTGACCTCCATACATATGGACACATTAATTAATTAAAATGCACTAACATATTTAAAAAATTAAAAAGTAGTAATTACATCAGCACACAACTACCATATTTTAACAGAAAAAAATTATAAATTAGTAATTAGAGGAAAGTTCCACCTTAATATTTTGTACCATCGTTCTAGACAACTGTTTAGTCAAAAAAGAGATTTAAAAGAAAAATCCTTGGGACTGGGTAGATAAGATAGCTCAGTGATAAACAGTGAGTATTGCTCTTCCAGAGGACCCAAGTTCAGTTCCCAGCTTCCATATGAGGCAG…
Core element 460	2367	1453884	1456254	2371	1.00169	1	2367	+	GGTAGAGGTGTTTGCTGCCAAGCTGACAACCTGAACATGACTCCCAGGACCCACGTGATAGAAGGAAAAAAAAATCAACTAATATGAATTGTCCTCTGACCTCCATACATATGGACACATTAATTAATTAAAATGCACTAACATATTTAAAAAATTAAAAAGTAGTAATTACATCAGCACACAACTACCATATTTTAACAGAAAAAAATTATAAATTAGTAATTAGAGGAAAGTTCCACCTTAATATTTTGTACCATCATTCTAGACAACTGTTTAGTCAAAAAAGAGATTTAAAAGAAAAATCCTTGGGACTGGGTAGATAAGATAGCTCAGTGATAAACAGTGAGTATTGCTCTTCCAGAGGACCCAAGTTCAGTTCCCAGCTTCCATATGAGGCAG…
Core element 462	2700	185461	188169	2709	1.00333	2700	1	-	AGGCTGCAATTACAGGAAGACCACCATGCCCACCAGATCCTGATATGAGTTCTGGGTACCTAAAGTGGTTTTTTTTTTTCCCCCTTTGAGGAATATATAGCGTCTTTCTCCAATTCTTTTGGTTACTTTTTGGTTAAAATCTATTTTGCTGTATTTGTAAATGGCTGTACCAGCTTGCTTCTTTGGTCCATTTTCTTGGAATGTCTTTTTTCCCACCCTTTACCTTGAAGTAATGCCTATTCTTGATGTTGTGCTATATTATTTGTATACAATAGAAGGATAGATTATGTGTTAGCATCCATTCTGTTCGCCTGTGTCGTTTTATTGGTGAACTGAGGTCATTGATATCAATATCAATGAGGAGTGATGGCTAACTCCTTGTATGTTGTTATTGTTTTT…
Core element 462	2700	320955	323416	2461	0.911481	2700	1	-	AGGCTGCAATTACAGGAAGACCACCATGCCCACCAGATCCTGATGTGAGTTCAGGGTACCTAAAGTGTTTTTTTTTCCCCCTTTGAGGAATATATACCATCTTTCTCCAATTCTTTTGGTTAAAATCTATTTTGCTGTATTTGTAAATGGCTGTACCAGCTTGCTTCTTTGGTCCATTTTCTTGGAATGTCTTTTTTTCCACCCTTTCCCTTGAAGTAATGCCTATTCTTGATGGTGTGTTATATTATTTGTATACAATAGAAGGATAGATTATGTGTTAGCATCCATTCTGTTCGCCTGTGTCATTTTATTGGTGAACTGAGGTCATTGTTATCAATATCAATGAGCAGTGATGGCTAACTCCTTGTATGTTGTTATTGTTCTTGCTGCTGGTGGTCG…
Core element 462	2700	480085	482426	2341	0.867037	2700	73	-	GTTTTTTCCCCCTTTGAGGAATATATAGTGTCTTTCTCCAATTCTTTTGGTTACTTTTTGGTTAAAATCTATTTTGCTGTATTTGTAAATAGCTGTACCAGCTTGCTTCTTTGGTCCATTTTCTTGGAATGTCTTTTTTCCACCCTTTACCTTGAAGTAGAGCCTATTCTTGATGTTGTGCTATATTATTTGTATACAATAGGATAGATTATATGTTAGCCTCCATTCTGTTCCCCTGTGTGTTTTATTGGTGAACTGAGGTCATTGTTATAAATATCAGTGAGCAGTGATGGCTAACTCCTTGTATGTTGTTATTGTTCTTGCTGATGGTGGTCGTGTTGAGGTGTGTGTGTGTGTGCTTTCCCTTTTTTGCAACATTATTTACTATTTATTATTATT…
Core element 462	2700	1148990	1151403	2413	0.893704	2700	74	-	ATTTTTTTCCCATTTGAGGAATATATAGTATCTTTCTCCAATTCTTTTGGTTACTTTTTGGTTAAAATCTATTTTGCTGTATTTGTAAATGGCTGTACCTGCTTGCTTCTTTGGTCCATTTTCTTGGAATGTCTTTTTTCCACCCTTTACCTTCAAGTAATGCCTATCCTTGATGTTGAGCTATATTATTTGTATACAATAGAAGGATAGATTATGTGTTAGCATCCATTCTGTTCGCCTGTGTATTTTATTGGTGAACTGAGGTCATTGTTATCAATACCAATGAGGAGTGATGGCTAACTCCTTGTATGTTGTCATTGTTCTTGATGCTGGCGGTCGTGTTGAGGTGTGTGTGTGTGTGTGTGTGTGTGTGTGTGTGTGTGTGTGTGTGTGTGTGTG…
Core element 462	2700	1334559	1337289	2730	1.01111	2700	1	-	AGGCTGCAATTACAGGAAGACCACCATGCCCACCAGATCCTGATGTGAGTTCTGGGTACCTAAAGTGGTTTTTTTTTTCCCCTTTGAGGAATATATAGCGTCTTTCTCTAATTCTTTTGGTTACTTTTTGGTTAAAATCTATTTTGCTGTATTTCTAAATGGCTGTACCAGCTTGCTTCTTTGGTCCATTTTCTTGGAATGTCTTTTTTTCCACCCTTTACCTTGAAGTAATGCCTATTCTTGATGTTGTGCTATATTATTTGTATACAATAGAAGGATAGATTATGTGTTAGCATCCATTCTGTTCGCCTGTGTCGTTTTATTGGTGAACTGAGGTCATTGATATCAATATCAATGAGCAGTGATGGCTAACTCCTTGTATGTTGTTATTGTTCTTGC…
Core element 462	2700	1445729	1448223	2494	0.923704	2700	1	-	AGGCTGCAATTACAGGAAGACCACCAGGCCCACCAGATACTGATGTGAGTTCTGGGTACCTAAAGTGGTTTTTTTTTTTTTCCCTTTGAGGAATATATAGCGTCTTTCTCCAATTCTTTTGGTTACTTTTTGGTTAAAATCTATTTTGCTGTATTTGTAAATGGCTGTACCAGCTTGCTTCTTTGGTCCATTTTCTTGGAATGTCTTTTTTTCCACCCTTTCCCTTGAAGTAATGCCTATTCTTGATGTTGTGCTATATTATTTGTATACAATAGAAGGTTAGATTATGTGTTAGCATCCATTCTGTTCGCCTGTGTCATTTTATTGGTGAACTGAGGTCATTGTTATCAATATCAATGAGCAGTGATGGCTAACTCCTTGTATGTTGTTATTGTTCTT…
Core element 462	2700	252513	254899	2386	0.883704	75	2700	+	TTTTCCCATTTGAGGAATATATAGTATCTTTCTCCAATTCTTTTGGTTACTTTTTGGTTAAAATCTATTTTGCTGTATTTGTAAATGGCTGTACCTGCTTGCTTCTTTGGTCCATTTTCTTGGAATGTCTTTTTTCCACCCTTTACCTTGAAGTAATGCCTATCCTTGATGTTGAGCTATATTATTTGTATACAATAGAAGGATAGATTATGTGTTAGCATCCATTCTGTTCGCCTGTGTATTTTATTGGTGAACTGAGGTCATTGTTATCAATACCAATGAGGAGTGATGGCTAACTCCTTGTATGTTGTCATTGTTCTTGCTGCTGGTGGTCATGTTGAGGTGTGTGTGTGTGTGCTTTCCCTTTTTTGCAGCTAATACAACATTATTTACTATTTA…
Core element 462	2700	385180	387568	2388	0.884444	75	2700	+	TTTTCCCATTTGAGGAATATATAGTATCTTTCTCCAATTCTTTTGGTTACTTTTTGGTTAAAATCTATTTTGCTGTATTTGTAAATGGCTGTACGTGCTTGCTTCTTTGGTCCATTTTCTTGGAATGTCTTTTTTCCACCCTTTACCTTGAAGTAATGCCTATCCTTGATGTTGAGCTATATTATTTGTATACAATAGAAGGATAGATTATGTGTTAGCATCCATTCTGTTCGCCTGTGTATTTTATTGGTGAACTGAGGTCATTGTTATCAATACCAATGAGGAGTGATGGCTAACTCCTTGTATGTTGTCATTGTTCTTGCTGCTGGTGGTCATGTTGAGGTGTGTGTGTGTGCTTTCCCTTTTTTGCAGCTAATACAACATTATTTACTATTTATT…
Core element 462	2700	586800	589499	2700	1	1	2700	+	CTGCAATTACAGGAAGACCACCATGCCCACCATATCCTGATGTGAGTTCTGGGTACCTAAAGTGGTTTTTTTTTTTTTCCCTTTGAGGAATATATAGCGTCTTTCTCCAATTCTTTTGGTTACTTTTTGGTTAAAATCTATTTTGCTGTATTTGTAAATGGCTGTACCAGCTTGCTTCTTTGGTCCATTTTCTTGGAATGTCTTTTTTCCCACCCTTTACCTTGAAGTAATGCCTGTTCTTGATGTTGTGCTATATTATTTGTATACAATAGAAGGATAGATTATGTGTTAGCATCCATTCTGTTCGCCTGTGTCGTTTTATTGGTGAACTGAGGTCATTGATATCAATATCAATGAGGAGTGATGGCTAACTCCTTGTATGTTGTTATTGTTTTTGCT…
Core element 462	2700	900483	902827	2344	0.868148	73	2700	+	TTTTCCCCCTTTGAGGAATATATAGTGTCTTTCTCCAATTCTTTTGGTTACTTTTTGGTTAAAATCTATTTTGCTGTATTTGTAAATAGCTGTACCAGCTTGCTTCTTTGGTCCATTTTCTTGGAATGTCTTTTTTCCACCCTTTACCTTGAAGTAGAGCCTATTCTTGATGTTGTGCTATATTATTTGTATACAATAGGATAGATTATATGTTAGCCTCCATTCTGTTCCCCTGTGTGTTTTATTGGTGAACTGAGGTCATTGTTATAAATATCAGTGAGCAGTGATGGCTAACTCCTTGTATGTTGTTATTGTTCTTGCTGATGGTGGTCGTGTTGAGGTGTGTGTGTGTGTGTGCTTTCCCTTTTTTGCAACATTATTTATTATTTATTATTACTT…
Core element 462	2700	1222634	1225005	2371	0.878148	74	2700	+	TTTTTCCCATTTGAGGAATATATAGTATCTTTCTCCAATTCTTTTGGTTACTTTTTGGTTAAAATCTATTTTGCTGTATTTGTAAATGGCTGTACCTGCTTGCTTCTTTGGTCCATTTTCTTGGAATGTCTTTTTACCACCCTTTACCTTGAAGTAATGCCTATTCTTGATGTTGAGCTATATTATTTGTATACAATAGAAGGATAGATTATGTGTTAGCATCCATTCTGTTCGCCTGTGTATTTTATTGGTGAACTGAGGTCATTGTTATCAATACCAATGAGGAGTGATGGCTAACTCCTTGAATGTTGTTATTGTTCTTGCTGCTGGTGGTCGTGTTGAGGTGTGTGTGTGTGCTTTCCCTTTTTTGCAGCTAATACAACATTATTTACTATTTAT…
Core element 465	3322	27810	31113	3303	0.994281	3322	1	-	TGCCAGCCCAAGCTACTATACCCAGGAAAACTCTCAATTACCATAGATGGAGAAACCAAAGTATTACATGACAAAACCAAATTCACACAATATCTTTCCACAAATCCAGCCCTTTAAAGGATAATAAAGGGAAAACACCAACACAAAGATGGAAACTACACCCTAGAAAAAGCAAGAAAGTAACCCTTCAACAAACCTAAAAGAAGACAGCCACAAGAACAAAATCCCAACTTTAACAACAAAAATGACAGGAAGCAACAATTACTTTTCTTTAATTTCTCTCAACATCAATGGACTCAATTCCCCAATAAAAAGACATAGGCTAATAGACTGGCTACACGAACAGGACCCAACATTTTGCTGCTTACAGGAAACCCACCTCAGGGACAAAGACAGACA…
Core element 465	3322	501514	504841	3328	1.00181	3322	2	-	TCCAGCCCAGGCTTCTATACCCAGCCAAACTCTAAATTACCATAGATGGAGAAACCAAAGTATTCCACGACAAAACCAAATTCACACATTATCTCTCCACGAATCCAGCCCTTCAAAGGTTAATAACAGAAAAAAACCAATACAAGAACGGGAACAATGCCCTAGAAAAAACAAGAAGGTAATCCCTCAACAAACCTAAAAGAGGACAGCCACAAGAACAGAATGCCAACTTTAACAACAAAAATAACAGGAAGCAACAATTACTTTTCCTTAATATCTCTTAACATCAATGGTCTCAACTCCCCAATAAAAAGACATAGACTAACAAACTGGCTACACAAACAAGACCCAACATATTGCTGTTTACAGGAGACACATCTCAGAGAAAAAGATAGACAC…
Core element 465	3322	610483	613795	3313	0.997291	3322	1	-	TGCCAGACCAGGCTACTATACTCAGCCAAACTTTCAATTACCATAGATGGAGAAACCAAAGTATTCCACGACAAAACCAAATTCACACATTATCTTTCCATGAATCCAGCCCTTCAAAGGATAATAACAGAAAAAAACCAATAAAAGGACAGAAACCACGCCCTAGAAAAAACAAGAAAGTAATCCTTCAACAAACCTAAAAGAAGACAGCCACAAGAACAGAATGACAACTCGAACAACAAAAATAATAGGAAGCAACAATTACGTTTCCTTAGTATGTCGTAATATCAATGGACTCTATTCCCCAATAAAAAGACATAGACTAACAGACTGGCTACACAAACACTTGCTGCTTACAGGAAACCCATCTCAGGGAAAAAGACAGACACTACCTCAGAA…
Core element 465	3322	646910	650238	3329	1.00211	3322	1	-	TGCCAGCCCAGGCTACTATACCCAGCCAAACTCTCAATTACCATAGATGGAGAAACCAAAGTATTCCACGACAAAACCAAATTCACACATTATCTCTCCACGAATCCAGCCCTTCAAAGGTTAATAACAGAAAAAAATCAATACAAGAACGGGAACAATGCCCTAGAAAAAACAAGAAGGTAATCCCTCAACAAACCTAAAAGAAGACAGCCACAAGAAAAGAATGCCAACTTTAACAACAAAAATAACAGGAAGCAACAATTACTTTTCCTTAATATCTCTTAACATCAATGGTCTCAACTCCCCAATAAAAAGACATAGACTAACAAACTGGCTACACAAACAAGACCCAACATTTTGCTGTTTACAGGAGACACATCTCAGAGAAAAAGATAGACA…
Core element 465	3322	781248	784575	3328	1.00181	3322	1	-	TGCCAGCCCAGGCTACTATACCCGGCCAAACTCTCAATTACCATAGATGGTGAAACCAAAGTATTCCACGACAAAACCAAATTCACACATTATCTTTCCACGAATCCAGCCCTTCAAAGGATAATAACAGAAAAGAAGCAATACAAGGACGGAAATCACGCCTTAGAACAAGCAAGAAAGTAATCCCTCAACAAACCAAAAAGAAGACAGCCACAAGAACAGAATGCCAACTCTAACAACAAAAATAAAAGGAAGCAACAATTACTTTTACTTAATATCTCTTAATATCAATGGACTCAATACCCCAATAAAAAGACATAGACTAACAGACTGGCTAAACAAACAGGACCCAACATTCTGCTGCTCACAGGAAACCCATCTCAGGGAAAAAGACAGACA…
Core element 465	3322	816968	820284	3317	0.998495	3322	1	-	AGCCAGCCCAGGCTAATATACCCGGCCAAACTCTCAATTACCATAGATGGAGAAACCAAAGTATTCCACAACAAAACAAAATTCATACAATATATTTCCACGAATCCAGCCCTTCAAAGGAAAAGAAGCAATACAAGGACAGAAATCACGCCCTAGAACAAACAAGAAAGTAATCCCTCAACAAACCAAAAAGAAGACAGCCACAAGAACAGAATGCCAACTCTAACAACAAAAATAATAGGAAGCAACAATTTCTTTTCCTTATTATCTCTTAATATCAATGGACTCAATTCCCCAATAAAAAGACATAGACTAACAGACTGGCTACACAAACAGGACCCAACATTCTGCTGCTTACAGGAAACCCATCTCAGAGAAAAAGACAGACACTACCTCAGA…
Core element 465	3322	863118	866442	3325	1.0009	3322	1	-	TGCCAGCCCAGGCTACTATACCCGGCCAAACTCTCAATTACCATAGATGGTGAAACCAAAGTATTCCACGACAAAACCAAATTCACACATTATCTCTCCACGAATCCAGCCCTTCAAAGGTTAATAACAGAAAAGAAGCAATACAAGGACGGAAATCACGCCTTAGAACAAGCAAGAAAGTAATCCCTCAACAAACCAAAAAGAAGACAGCCACAAGAACAGAATGCCAACTCTAACAACAAAAATAAAAGGAAGCAACAATTACTTTTACTTAATATCTCTTAATATCAATGGACTCAATTCCCCAATAAAAAGACATAGACTAACAGACTGGCTAAACAAACAGGACCCAACATTCTGCTGCTTACAGGAAACCCATCTCAGGGAAAAAGACAGACA…
Core element 465	3322	46146	49467	3322	1	1	3322	+	CAGCCCAGGCTACTATACCCGGCCAAACTCTCAATTACCATAGATGGAGAAGCCAAAGTATTCCACGACAAAACGAAATTCACACATTATCTTTCCACAAATCCAGCTCTTCAAAGGATAATAACAGAAAAAAAAAAAGACAATACAAGAACGGAAACCACGCCCTAGAAAAAGCAAGAAAGTAATCCCTCAACAAACCAAAAAGAAGACAGCCACAAGAACAGAATGCCAACTCTAACAACAAAAATAAAATGAAGCAACAATTACTTTTCCTTAATATCTCTTAATATCAATGAACTCAATTCCCCAATAAAAAGACATAGACTAACAGACTGGCTACACAAACAGGACTCAACATTTTGCTGCTTACAGGAAACCCATCTCAGGGAAAAAGACAGA…
Core element 465	3322	86135	89449	3315	0.997893	1	3322	+	CAGACCAGGCTACTATACTCAGCCAAACTTTCAATTACCATAGATGGAGAAACCAAAGTATTCCACGACAAAACCAAATTCACACATTATCTTTCCATGAATCCAGCCCTTCAAAGGATAATAACAGAAAAAAACCAATAAAAGGACAGAAACCACGCCCTAGAAAAAACAAGAAAGTAATCCTTCAACAAACCTAAAAGAAGACAGCCACAAGAACAGAATGACAACTGGAACAACAAAAATAATAGGAAGCAACAATTACGTTTCCTTAGTATGTCGTAATATCAATGGACTCTATTCCCCAATAAAAAGACATAGACTAACAGACTGGCTACACAAACACTTGCTGCTTACAGGAAACCCATCTCAGGGAAAAAGACAGACACTACCTCAGAATGA…
Core element 465	3322	132372	135701	3330	1.00241	1	3322	+	CAGCCCAGGCTACTATACCCAGCCAAACTCTCAATTACCATAGATGGAGAAACCAAAGTATTCCACGACAAAACTAAATTCACCCATTATCTCTCCACGAATCCAGCCCTTCAAAGGATAATAACAGAAAAAAAACAATACAAGGACGGGAACCACGCCCTAGAAAAAACAAGAAGATAATCCATCAACAAACCTAAAAGAAGACAACCACAAGAACAGAATGCCAACTTTAACAACAAAAATAACAGGAAGCAACAATTACCTTTCCTTAATATCTCTTAATATCAATGGACTCAATTCCCCAATAAAAAGACATAGACTAACAGACTGGCTACACAAACAGGACCCAACATTCTGCTGCTTACAGGAAACCCATCTCAGGGAAAAAGACAGACACTA…
Core element 465	3322	154166	157478	3313	0.997291	1	3322	+	CAGACCAGGCTACTATACTCAGCCAAACTTTCAATTACCATAGATGGAGAAACCAAAGTATTCCACGACAAAACCAAATTCACACATTATCTTTCCATGAATCCAGCCCTTCAAAGGATAATAACAGAAAAAAACCAATAAAAGGACAGAAACCACGCCCTAGAAAAAACAAGAAAGTAATCCTTCAACAAACCTAAAAGAAGACAGCCACAAGAACAGAATGACAACTGGAACAACAAAAATAATAGGAAGCAACAATTACGTTTCCTTAGTATGTCGTAATATCAATGGACTCTATTCCCCAATAAAAAGACATAGACTAACAGACTGGCTACACAAACACTTGCTGCTTACAGGAAACCCATCTCAGGGAAAAAGACAGACACTACCTCAGAATGA…
Core element 465	3322	264931	268251	3321	0.999699	1	3322	+	CAGCCCAGGCTACTATACCCGGCCAAACTCTCAATTACCATAGATGGAGAAACCAAAGTATTCCACGACAAAACCAAATTCACACATTATCTTTCCACGAATCCAGCCCTTCAAAGGATAATAACAGAAAAGAAGCAATACAAGGACGGAAATCACGCCTTAGAACAAGCAAGAAAGTAATCCTTCAACAAACCAAAAAAAAAGACAGCCACAAGAACAGAATGCCAACTCTAACAACAAAAATAAAAGGAAGCAACAATTACTTTTCCTTAATATCTCTTAATATCAATGGACTCAATTCCCCAATAAAAAGACATAGACTAACAGACTGGCTACACAAACAGGACCCAACATCCTGCTGCTTACAAGAAACCCATCTCAAGGAAAAAGACAGACACT…
Core element 465	3322	297003	299999	2997	0.902167	313	3322	+	AAAAGACATAGACTAACAGACTGGCTACACAAACACTTGCTGCTTACAGGAAACCCATCTCAGGGAAAAAGACAGACACTACCTCAGAATGAAAGGCTGGAAAACAATTTTGCAAGCAAATGGTCTGAAGAAACAAGCTGGAGTAGCCATTCTAATATCGAATAAAATCGACTTCCAACCCAAAGTTATCAAAAAAGACAAAGAGGGACACTTCATACTCATCAAAGGTAAAATCCTCTAAGAGGAACTCTCAATTCTTAATATCTATGCTCCAAATGCAAGTGCAGCCACATTCATTAAAGAAACTTTAGTAAAGCTCAAAGCACACATTACACCTCACACAATAATAGTGGGAGACTTCAACACACCACTTTCATCAATGGACAGATCATGGAAACA…
Core element 465	3322	397594	400921	3328	1.00181	1	3322	+	CAGCCCAGGCTACTATACCCTGCCAAACTCTCAATTACCATAGATGGTGAAACCAAAGTATTCCACGACAAAACCAAATTCACACATTATCTTTCCACGAATCCAGCCCTTCAAAGGATAATAACAGAAAAGAAGCAATACAAGGACGGAAATCACGCCTTAGAACAAGCAAGAAAGTAATCCCTCAACAAACCAAAAAGAAGACAGCCACAAGAACAGAATGCCAACTCTAACAACAAAAATAAAAGGAAGCAACAATTACTTTTCCTTAATATCTCTTAATATCAATGGACTCAATTCCCCAATAAAAAGACATAGACTAACAGACTGGCTAAACAAACAGGACCCAACATTCTGCTGCTTACAGGAAACTCATCTCAGGGAAAAAGACAGACACTA…
Core element 465	3322	516724	520049	3326	1.0012	1	3322	+	CAGCCCAGGCTACTATACCCGGCCAAACTCTCAATTACCATAGATGGTGAAACCAAAGTATTCCACGACAAAACCAAATTCACACATTATCTTTCCACGAATCCAGCCCTTCAAAGGATAATAACAGAAAAGAAGCAATACAAGGACGGAAATCACGCCTTAGAACAAGCAAGAAAGTAATCCCTCAACAAACCAAAAAGAAGACAGCCACAAGAACAGAATGCCAACTCTAACAACAAAAATAAAAGGAAGCAACAATTACTTTTACTTAATATCTCTTAATATCAATGGACTCAATTCCCCAATAAAAAGACATAGACTAACAGACTGGCTAAACAAACAGGACCCAACATTCTGCTGCTTACAGGAAACCCATCTCAGGGAAAAAGACAGACACTA…
Core element 465	3322	562831	566147	3317	0.998495	1	3322	+	CAGCCCAGGCTAATATACCCAGCCAAACTCTCAATTACCATAGATGGAGAAACCAAAGTATTCCACGACAAAACCAAATTCATACAATATATTTCCACGAATCCAGCCCTTCAAAGGAAAAGAAGCAATACAAGGACAGAAATCACGCCCTAGAACAAACAAGAAAGTAATTCCTCAACAAACCAAAAAGAAGACAGCCACAAGAACAGAATGCCAACTCTAACAACAAAAATAATAGGAAGCAACAATTTCTTTTCCTTATTATCTCTTAATATCAATGGACTCAATTCCCCAATAAAAAGACATAGACTAACAGACTGGCTACACAAACAGGACCCAACATTCTGCTGCTTACAGGAAACCCATCTCAGAGAAAAAGACAGACACTACCTCAGAGTG…
Core element 465	3322	878041	881374	3334	1.00361	2	3322	+	AGCCCAGGCTACTATACCCAGCCAAACTCTCAATTACCATAGATGGAGAAACCAAAGTATTCCACGACAAAACCAAATTCACACATTATCTCTCCACGAATCCAGCCCTTCAAAGGTTAATAACAGAAAAAAACCAATACAAGAACGGGAACAATGCCCTAGAAAAAACAAGAAGGTAATCCCTCAACAAACCTAAAAGAAGACAGCCACAAGAACAGAATGCCAACTTTAACAACAAAAATAACAGGAAGCAACAATTACTTTTCCTTAATATCTCTTAACATCAATGGTCTCAACTCCCCAATAAAAAGACATAGACTAACAAACTGGCTACACAAACAAGACCCAACATATTGCTGTTTACAGGAGACACATCTCAGAGAAAAAGATAGACACTAC…
Core element 465	3322	945220	948544	3325	1.0009	1	3322	+	CAGCCCAGGCTACTATACCCAGCCAAACTCTAAATTACCATAGATGGAGAAACCGAAGTATTCCACGACAAAACCAAATTCACACATTATCTTTCCACGAATCCAGCCCTTCAAAGGATAATAACAGAAAAGAAGCAATACAAGGACGGAAATCAAGCCTTAGAACAAGCAAGAAAGTAATCCCTCAACAAACCAAAAAGAAGACAGGCACAAGAACAGAATGCCAACTCTAACAACAAAAATAAAAGGAAGCAACAATTACTTTTCTTTAACATCTCTTAATATCAATGGACTCAATTCCCCAATAAAAAGACATAGACTAACAGACTGGCTACACAAACAGGACCCAACATTCTGCTGCTTACAAGAAACCCATCTCAGGGAAAAAGACAGACACTA…
Core element 465	3322	1384219	1387546	3328	1.00181	2	3322	+	AGCCCAGGCTACTATACCCAGCCAAACTCTCAATTACCATAGATGGAGAAACCAAAGTATTCCACGACAAAACCAAATTCACACATTATCTCTCCACGAATCCAGCCCTTCAAAGGTTAATAACAGAAAAAAATCAATACAAGAACGGGAACAATGCCCTAGAAAAAACAAGAAGGTAATCCCTCAACAAACCTAAAAGAAGACAGCCACATGAACAGAATGCCAACTTTAACAACAAAAATAACAGGAAGCAACAATTACTTTTCCTTAATATCTCTTAACATCAATGGTCTCAACTCCCCAATAAAAAGATATAGACTAACAAACTGGCTACACAAACAAGACCCAACATATTGCTGTTTACAGGAGACACATCTCAGAGAAAAAGATAGACACTAC…
Core element 465	3322	1510392	1513686	3295	0.991872	25	3322	+	AAACTCTCAATTACCAGAGATGGAGAAACCAAAGTATTCCACGACAAAACCAAATTCACACATTATCTTTCCTCGAATCCAGCCCTTCAAAGGATAATAACAGAAAAGAAGCAATACAAGGACAGAAATCACGCCTTAGAACAAGCAAGAAAGTAATCCCTCAACAAACCAAAAAGAAGACAGCCACAAGAACAGAATGCCAACTCTAACAACAAAAATAAAAGGAAGCAACAATTACTTTTCCTTAATATCTCTTAATATCAATGGACTCAATTCCCCAATAAAAAGACATAGACTAACAGACTGGCTACACAAACAGGACCCAACATTCTGCTGCTTACAAGAAACCCATCTGAGGGAAAAAGACAGACACTACCTCAGAGTGAAAGGCTGGAAAAC…
Core element 465	3322	1564921	1568248	3328	1.00181	2	3322	+	AGCCCAGGCTACTATACCCAGCCAAACTCTCAATTACCATAGATGGAGAAACCAAAGTATTCCACGACAAAACCAAATTCACACATTATCTGTCCACGAATCCAGCCCTTCAAAGGTTAATAACAGAAAAAAATCAATACAAGAACGGGAACAATGCCCTAGAAAAAACAAGAAGGTAATCCCTCAACAAACCTAAAAGAAGACAGCTACAAGAACAGAATGCCAACTTTAACAACAAAAATAACAGGAAGCAACAATTACTTTTCCTTAATATCTCTTAACATCAATGGTCTCAACTCCCCAATAAAAAGACATAGACTAACAAACTGGCTACACAAACAAGACCCAACATTTTGCTGTTTACAGGAGACACATCTCAGAGAAAAAGATAGACACTAC…
Core element 465	3322	1609706	1612358	2653	0.798615	693	3322	+	ACTCTCATCAATTGACAGATCCTGGAAACAGAAACTAAACAGAGACACATTGAAACTAACAGAAGTTATGAAACAAATGGTTTTAACAGATATCTACAGAACATTTTACCGTAAAACAAAAGGATATACCTTCTTCTCAGCACCACATAACAAATTCTCCAAAATTGACCATATAATCAGTCACAAAACAGACCTCAACAGATACAAAAATATTGAAATTGTCCCATGCATCCTATCAGATCACTACAGACTAAGGCTGATCTTCAATAACAACATAAATAATAGAAAACCAACATTGACGTGGAAGCTGAGCAACACTCTATTCAATGATAACTTGGTCAAGGAAGAAATGAAGAAAGAAATTAAAGAATTTTTTAGAGTTTAATGAAAAATGAAGCC…
Core element 471	2265	716413	718681	2269	1.00177	2265	1	-	GAATAATAATCCTCTCTCGAATAATAATCCTCCCTCTAACCCGGGCCTCTCACTCTTATATACTCTCAGTTCCCATCCACACACAGCAGGCCACACCACTTCACCAGGCACGCAGCTTCAGCTAATCAGGGCAGCAGGGGCAAATCTCCACCAAATTGGATTCACCTGAATCCTGGTACACCTGCGCAGCACTCAAGATGTTTGTGTCTTATATGAGGAAGTCAGGTGCAAGTCATATGACTTAGCTACAGTCCCTGGCGCCTTTAGGACTGCCGCCACACCTGCTCCTAACAATTCCCCCTTTTTTCTTTTTTGGCAGAGAGAATGTCTGTAGATAGCCCCCCGCAGCCATGCCCCTTACCCGTCCTTGGGTGACAAACAGCATTGGTTTGATCCCTG…
Core element 471	2265	50645	52909	2265	1	1	2265	+	TAACAATCCTCTCTCGAATAATAATCCTCCCTCTAACCCGGGCCTCTCACTCTTATATACTCTCAGTTCCCATCCACGCACAGCAGGCCACGCCACCTCACCAGGCACGCAGCTTCAGCTAATCAGGGCAGCAGGGGCAAATCTCCACCAAATTGGATTCACCTGAATCCTGGTACACCTGCGCAGCACTCAAGATGTTTGTGTCTTATATGAGGAAGTCAGGTGCAAGTCATATGACTTAGCTGCAGTCCCTGGCGCCTTTGGGACTGCCGCCACACCCGCTCCCCACAATTCCCCCTTTTTTCTTTTTTGGCAGAGAGAATGTCTGTAGATAGCCCCCCGCAGCCATGCCCCTTACCCGTCCTTGGGTGACAAACAGCATTGGTTTGATCCCTGTCT…
Core element 473	3900	465861	469744	3884	0.995897	3900	1	-	GGGATAGATTTGACTGAGAAATATCAAAATATTTTCTAAAGAATACATTGTTATCAATTCAGATACACACACACATTTATATGTGTGTCAATTTTCTTAAACAAGAATACAGACCTTTGAGATCTGTCAGTTCTTATACTTCCTGAGACAAAGAAGCAATCAATATCACTATGCCTTACCGAGCTATGATGTCTGGATTCACTCAATACTGACATATTGCCTAAAAGGAAAAAAAAAAGAATATTCAAACCCAGATAAATTTTCTCATTAAAAACAGATTTAGTTAACTTTAGAAATCACATTTAAGAAGAATGGTATCTTAGCATAATATAGAATATTTTATGGACTGTATGCTACCTTAATAGATGAATTTCAGTTTCTTTAGTTATCCGATAGAAT…
Core element 473	3900	987131	990964	3834	0.983077	3900	1	-	GGGATAGATTTGACTGAGAAATATCAAAATATTTTCTAAAGAATACATTGTTATCAATTCAGATACACACACACATTTATATGTGTGTCAATTTTCTTAAACATGAATACAGACCTTTGAGATCTGCCAGTTCTTATACTTCCTGAGACAAAGAAGCAATCAATATCACTATGCCTTACTGAGCTATGATGTCTGGATTCACTCAATACTGACATATTGCCTAAAAGGAAAAAAAAAGAATATTCAAACCCAGATAAATTTTCTCATTAAAAACAGATTTAGTTAACTTTAGAAATCACATTTAAGGAGAATGGTATCTTAGCATAATATAGAATATTTTATGGACTGTATGCTACCTTAATAGATGAATTTCAGTTTCTTTAGTTATCCGATAGAATT…
Core element 473	3900	1088350	1092253	3904	1.00103	3900	1	-	GGGATAGATTTGACCGAGAAATATCAAAATATTTTCTAAAGAATACATTGTTATCAATTCAGATACACACACACACACATTTATATGTGTGTCAATTTTCTTAAACAAGAATACAGACCTTTGAGATCTGCCAGTTCTTATACCTCCTGAGACAAAGAAGCAATCAATATCAACATGCCTTACAGAGCTATGATGTCTGGATTCACTCAATACTGACATATTGCCTAAAAGGAAAAAAAAAGAATATTCAAACCCAGATAAATTTTTCTCATTAAAAACAGATTTAGTTAACTTTAGAAATCACATTTAAGGAGAATGGTATCTTAGCATACTATAGAATATTTTATGGACTGTATGCTACCTTAATAGATGAATTTCAGTTTCTTTAGTTATCCGATA…
Core element 473	3900	1419945	1423821	3877	0.994103	3900	1	-	GGGATAGATTTGACTGAGAAATATCAAAATATTTTCTAAAGAATACATTGTTATCAATTCAGATACACACACACACACATTTATATGTGTGTCAATTTTCTTAAACAAGAATACAGACCTTTGAGATCTGCCAGTTCTTATACCTCCTGAGACAAAGAAGCAATCAATATCACTATGCCTTACCGAGCTATGATGTCTGGATTCACTCAATACTGACATATTGCCTAAAAGGAAAAAAAAAAGAATATTCAAACCCAGATAAATTTTCTCATTAAAAACAGATTTAGTTAACTTTAGAAATCACATTTAAGGAGAATGGTATCTTAGCATAATATAGAATATTTTATGGACTGTATGCTACCTTAATAGATGAATTTCAGTTTCTTTAGTTATCAGATA…
Core element 473	3900	1546871	1550730	3860	0.989744	3900	1	-	GGGATAGATTTGACTGAGAAATATCAAAATATTTTCTAAAGAATACATTGTTATCAATTCAGATACACATACACACACACATTTATATGTGTGTCAATTTTCTTAAACAAGAATACAGACCTTTGAGATCTGTCAGTTCTTATACTTCCTGAGACAAAGAAGCAATCAATATCACTATGCCTTACCAAGCTATGATGTCTGGATTCACTCAATACTGACATATTGCCTAAAAGGAAAAAAAAGAACTTTCAAACCCAGATAAATTTTTCTCCTTAAAACAGATTTAGTTAACTTTAGAAATCACATTTAAGGAGAATGGTATCTTAGCATAATATAGAATATTTTATGGACTGTATGCTACCTTAATAGATGAATTTCAGTTTCTTTGGTTATCAGATA…
Core element 473	3900	664200	668099	3900	1	1	3900	+	ATAGATTTGACTGAGAAATATCAAAATATTTTCTAAAGAATACATTGTTATCAATTCAGATACACACACACACACATTTATATGTGTGTCAATTTTCTTAAACAAGAATACAGACCTTTGAGATCTGCCAGTTCTTATACCTCCTGAGACAAAGAAGCAATCAATATCACTATGCCTTACCGAGCTATGATGTCTGGATTCACTCAATACTGACATATTGCCTAAAAGGAAAAAAAAAGAATATTCAAACCCAGATAAATTTTCTCATTAAAAACAGATTTAGTTAACTTTAGAAATCACATTTAAGGAGAATGGTATCTTAGCATAATATAGAATATTTTATGGACTGTATGCTACCTTAATAGATGAATTTCAGTTTCTTTAGTTATCAGATAGAAT…
Core element 473	3900	913243	917111	3869	0.992051	1	3900	+	ATAGATTTGACTGAGAAATATCAAAATATTTTCTAAAGAATACATTGTTATCAATTCAGATACACACACACATTTATATGTGTGTCAATTTTCTTAAACAAGAATACAGACCTTTGAGATCTGTCAGTTCTTATACTTCCTGAGACAAAGAAGCAATCAATATCACTATGCCTTACCGAGCTATGATGTCTGGATTCACTCAATACTGACATATTGCCTAAAAGGAAAAAAAAAGAATATTCAAACCCAGATAAATTTTCTCATTAAAAACAGATTTAGTTAACTTTAGAAATCACATTTAAGGAGAATGGTATCTTAGCATAATATAGAATATTTTATGGACTGTATGCTACCTTAATAGATGAATTTCAGTTTCTTTAGTTATCCGATAGAATTTTA…
Core element 473	3900	1233284	1237174	3891	0.997692	1	3900	+	ATAGATTTGACCGAGAAATATCAAAATATTTTCTAAAGAATACATTGTTATCAATTCAGATACACACACACACACATTTATATGTGTGTCAATTTTCTTAAACAAGAATACAGACCTTTGAGATCTGCCAGTTCTTATACCTCCTGAGACAAAGAAGCAATCAATATCAACATGCCTTACAGAGCTATGATGTCTGGATTCACTCAATACTGACATATTGCCTAAAAGGAAAAAAAAAGAATATTCAAACCCAGATAAATTTTTCTCATTAAAAACAGATTTAATTAACTTTAGAAATCACATTTAAGGAGAATGGTATCTTAGCATACTATAGAATATTTTATGGACTGTATGCTACCTTAATAGATGAATTTCAGTTTCTTTAGTTATCCGATAGAA…
Core element 474	3300	1354696	1357132	2436	0.738182	2611	1	-	CTATTCAGATGTTTAAAATAATGCTTAAATTCAAAGAGTTTTGCTTTTAATGAACTGGTGATCACTAGATAATTTTGCCTGTAGATATGGCTAACATAGCTTTACAATATGTAAGAAAATTTTATTGTCTGCTTCAATACAAAAAACAAAGAGTTTAAATCTTTCAGTATATATTGTTTCCTAAGTGAAAAGTATTCTATTAGCTAAGGCCTCTAAAGGAAAGTTTAAAGTTCTAGGAAATAGTTGTTGCTCCATAAGATTCAGAGGCAACATATTTTTAATATTTGGGATTTTAGTTACAGAAAATCTAAGAAAAAAAATTTATTTGCTCCAAAATTTTTATTTTCAAAACCTCCAAAAGATGTTTTGTCAAGAATTTAATATTACACATGTAATATT…
Core element 474	3300	713100	716399	3300	1	1	3300	+	TTCAGATGTTTAAAATAATGCTTAAATTCAAAGAGTTTTGCTTTTAATGAACTGGTGATCACTAGATAATTTTGCCTGTAGATATGGCTAACATAGCTTTACAATATGTAAGAAAATTTTATTGTCTGCTTCAATACAAAAAACAAAGAGTTTAAATCTTTCAGTATATATTGTTTCCTAAGTGAAAAGTATTCTATTAGCTAAGGCCTCTAAAGGAAAGTTTAAAGTTCTAGGAAATAGTTGTTGCTCCATAAGATTCAGAGGCAACATATTTTTAATATTTGGGATTTTAGTTACAGAAAATCTAAGAAAAAAAATTTATTTGCTCCAAAATTTTTATTTTCAAAACCTCCAAAAGATGTTTTGTCAAGAATTTAATATTACACATGTAATATTTAC…
Core element 484	3000	169172	171400	2229	0.743	3000	797	-	AACTATCTTCATTGTAGCCTCATTTATAATAGCCAGAAGTGGAAAGAACCCAGATGTCCCTCAATACAGGAATGGATACAAAAAATGTGGTACTTTTACACAATGGAGTACTACTCAGCTATTAAAAGAATGAATTTATGAAATTCTTAGGCAATTGGGTATCTGGATGATATCATCCTGAGTGAGGTAACCCAATCACAAAAAGAACACACATAATATGCACTCACTGATAAGTGGATATTAGCCCAGAAGCATAGAATACCCAAGATACAGTTTGCAAAACACATGAAACTCAAGAAGAAAGTAGACCAAAGTGTAGATAGTTTGTTCCTTCTTAGAAGGGGAAACAAGCAGGGCAGTAGTGGCGCACGCCTTTAATCCCAGCACTTGGGAGGCAGA…
Core element 484	3000	595800	598799	3000	1	1	3000	+	CGTAATAAACAGACACAGACTGCTTTTTTTGTATGCAAGCTGACAGGCGGCTTTTCAAGGCTTAGAGTTTCTCTCTCACTCTCTGCACTCCTCACTGCCTTGCTCACAGCTCAAGGCTGCGCTCTCTGCTTTCTCCTGTGTGCTTTTCACACACACGCCTCACATGCTCCTCACACATGCTCCTCACAAACACGTCTCACACATGTTTCACATGCCTCACACTAGCCTCACACACACACACATACCTCCAACGCCTCACACATGCCTCTCACACATCTCTCACATGCCTCACACTAGCTTCACAGACACACCACACACGCCTCACACACATACCTCACAGGCCTCACACACACGCCTCACACATGTCTTACATGCCTCACACTAGCCTCACACACACAC…
Core element 506	2400	557521	559680	2160	0.9	2400	238	-	GTATATATAAATGAAAGTTTTGATAAATTTGCATTGAGTATTGTACTGGCTACTTTTGTGTGTCAACTTGCCACAAGCTGGAGTTACCACAGAAAAAGGAGCTTCGGTTGGGGAAATGCCTCCATGAGATCCAGCTATAAGGCATTTTCTCAACTAGTGATCTGTTGCAAGCTGGCCAGTGGCTCACATGTCTGGGTTCAAGCCTGGGAGGCAACCTGGAGCTGAAAGAAAAGAGGGAACCTAGGGGAGTAGAGAAATAATGGAACCAAGGCATGCTAGTCTGCTCAAAGTTCACATGTTTAATGGCAGATATGCTTTATAAAGGAGGGGGGAGGCCCATTCCCGCCAATTCATTCTTGGAGCCTGGAACCAGCTTCAGGAGATGGTCTGCAGGATAGG…
Core element 506	2400	1031775	1034171	2397	0.99875	2400	1	-	GGAGAAGGAGAAGGAGAAGAAAGAACAACAGCAGCCATGAGGAGAGAATCAGGGGCTTTTCAGTTCAGGCATTTTGACACATGACTCTAATCCCAGCACTTGGGAAGATGAAGCAGGAGGATTTGAAGACTATGTGAGCTGCCTAGCAAGCCATTGCTTGTCCCATGAAAAGGTGGGGGCAGAGAAATAAACTAAACAGTTAAAGGGGCTTCAGTTTACCTTATTGTGTATATATATATTTAAATAAATGAAAGTTTTGATAAATTTGCATTGAGTATTGTACTGGCTACTTTTGTGTGTCGACTTTCCACAAGCTGGAGTTACCACAGAAAAAGGAGCTTCAGTTGGGGAAATGCCTCCATGAGATCCAGCTATAAGGCATTTTCTCAACCTGTGATC…
Core element 506	2400	1177823	1180222	2400	1	2400	1	-	GGAGAAGGAGAAGGAGAAGAAAGAACAACAGCAGCCATGAGGAGAGAATCAGGGGCTTTTCAGTTCAGGGATTTTGACACATGACTCTAATCCCTGCACTTGGGAGGATGAAGCAGGAGGATTTGAAGACTATGTGAGCTGCCTAGCAAGCCATTGCTTGTCCCATGAAAAGGTGGGGGCAGAGAAATAAACTAAACAGTTAAAGGGGCTTCAGTTTACCTTATTGTGTATATATATATTTAAATAAATGAAAGTTTTGATAAATTTGCATTGAGTATTGTACTGGCTACTTTTGTGTGTCGACTTTCCACATGCTGGAGTTACCACAGAAAAAGGAGCTTCAGTTGGGGAAATGCCTCCATGAGATCCAGCTATAAGGCATTTTCTCAACCTGTGATC…
Core element 506	2400	219550	221979	2430	1.0125	1	2400	+	GAAGGAGAAGGAGAAGAAAGAACAACAGCAGCCATGAGAGGAGAATCAGGGGCTTTTCAGTTCAGGCATTTTGACACATGACTCTAATCCCAGCACTTGGGAGGATGAAGCAGGAGGATTTGAAGACTATGTGAGCTGCCTAGCAAGCCATTGCTTGTCCCATGAAAAGGTGGGGGCAGAGAAATAAACTAAACAGTTAAAGGGGCTTCAGTTTACCTTATTGTCTATATATATATATATACATATATATATATATATATATATATATAAATAAATGAAAGTTTTCATAAATTTGCATTGAGTATTGTACTGGCTACTTTTGTGTGTCGACTTTCCACAAGCTGGAGTTACCACAGAAAAAGGAGCTTCAGTTGGGGAAATGCCTCCATGAGATCCAGC…
Core element 506	2400	355200	357599	2400	1	1	2400	+	GAAGGAGAAGGAGAAGAAAGAACAACAGCAGCCATGAGGAGAGAATCAGGGGCTTTTCAGTTCAGGAATTTTGACACATGACTCTAATCCCAGCACTTGGGAGGATGAAGCAGGAGGATTTGAAGACTATGTGAGCTGCCTAGCAAGCCATTGCTTGTCCCATGAAAAGGTGGGGGCAGAGAAATAAACTAAACAGTTAAAGGGGCTTCAGTTTACCTTATTGTCTATATATATATATAAATAAATGAAAGTTTTCATAAATTTGCATTGAGTATTGTACTGGCTACTTTTGTGTGTCGACTTTCCACAAGCTGGAGTTACCACAGAAAAAGGAGCTTCAGTTGGGGAAATGCCTCCATGAGATCCAGCTATAAGGCATTTTCTCAACTAGTGATCTGT…
Core element 506	2400	823448	825607	2160	0.9	238	2400	+	TATATAAATGAAAGTTTTGATAAATTTGCATTGAGTATTGTACTGGCTACTTTTGTGTGTCAACTTGCCACAAGCTGGAGTTACCACAGAAAAAGGAGCTTCGGTTGGGGAAATGCCTCCATGAGATCCAGCTATAAGGCATTTTCTCAACTAGTGATCTGTTGCAAGCTGGCCAGTGGCTCACATGTCTGGGTTCAAGCCTGGGAGGCAACCTGGAGCTGAAAGAAAAGAGGGAACCTAGGGGAGTAGAGAAATAATGGAACCAAGGCATGCTAGTCTGCTCAAAGTTCACATGTTTAATGGCAGATATGCTTTATAAAGGAGGGGGGAGGCCCATTCCCGCCAATTCATTCTTGGAGCCTGGAACCAGCTTCAGGAGATGGTCTGCAGGATAGGGCT…
Core element 510	2735	1038337	1041071	2735	1	2735	1	-	AAAAAAGTACCTTTGCCACATAATAATCAAAACACTAAACATATAAAGAATTATAAAAAACTGCAATGGAAAAAATTAATAAAAACTAAACAGAACAAAACCAAGTAACGCATGAGAGCAGACCTATTAGGTTTATACCTGTTTTCTGAATGTCTACTGTAAAAGACAAAAGTGTTTGAACACATGTGGTGCAGACTCAAAGAAACCAGCCTTGTTTCTACAAGCCTATGGTCCAAATATTTTGGGCAGATTCAGAATCAGCCATGATAGGGAAGCTATTCAGAGGTCACTGCCTGATCTAGCAAGTGAGGAGCAACACAAGGGACCTCACATATGGCTTATACTTGCCATCCCAGAGAGGACCCACCACCCAGCTCCCATTGCTCAGCCACCTGCTCC…
Core element 510	2735	1136086	1138817	2732	0.998903	2735	1	-	TAAAAAGTACCTTTGCCACATAATAATCAAAACACTAAATATAACAAGAATTATAAAAAACTGCAACGGAAAAAATTAATAAAAACTAAACAGAACAAAACCAAGTAACACATGGGAGCAGACCTATTAGGTTTATACCTGTCTTCTCAATGTCTACTGTAAAAGACAAAAGGGTTTGAACACATGTGGTGCAGACTCAAAGAAACCAGCCTTGTTTCTACAAGCCTATCGTCCAAATATTTTTGGCAGATTCAGAATCAGCCATGATAGGGAAGCTATTCAGAGGTCACTGCCCGATCTAGCAAGTGAGGAGCAACACAAGGGACCTCACATATGGCTTATACTTGCCATCCCAGAGAGGACCCACCACCCAGCTCCCACTGGTCAACCACCTGTGCC…
Core element 510	2735	1184381	1187111	2731	0.998537	2735	1	-	GAAAAAGTACCTTTGCCACATAATAATCAAAACACTAAATATAACAAGAATTATAAAAAACTGCAACGGAAAAAATTAATAAAAACTAAACAGACCAAAACCAAATAACGCATGAGAGCAGACCTATTAGGTTTATACCTGTCTTCTCAATGTCTACTGTAAAAGACAAAAGGGTTTGAACACATGTGGTGCAGACTCAAAGAAACCAGCCTTGTTTCTACAAGCCTATGGTCAAAACGTTTGGGCAGATTCAGAATCAGCCATGATAGGGAAGTTATTCAGAGGTCACTGCCTGATCTAGCAAGTGAGGAGCAACACAAGGGACCTCACATATGGCTTATACTTGCCATCCCAGAGAGGACCCACCACTCAGCTCCCATTGCTACCTGCTCCTCTGAA…
Core element 510	2735	1351966	1354694	2729	0.997806	2735	1	-	AAAAAAGTACCTTTGCCACATACTAATCAAAACACTAAATATATAAAGAATTATAAAAAAAACTACAACAGAAAAAATTAATAAAAACAAAACAGAACAAAACCAAGTAACGCATGAGAGCAGACCTATTAGGTTTATACCTGTCTTCTCAATGTCTACTGTAAAAGACAAAAGGGTTTGAACACATGTGGTGCAGACTCAAAGAAACCAGCCTTGTTTCTACAAGCCTACGGTCCAAATGTTTTGGGCAGATTCAGAATCAGCCATGATAGGGAAGCTATTCAGAGGTCACTGCCTGATCTAGCAAGTGAGGAGCAACACAAGGGACCTCACATATGGCTTATACTTGCCATCCCAGAGAGGACCCACCACCCAGCTCCCACTGCTACCTGCTCCTCT…
Core element 510	2735	1432513	1435242	2730	0.998172	2735	1	-	GAAAAAGTACCTTTGCCACATAATAATCAAAACACTAAATATAACAAGAATTATAAAAAACTGCAACGGAAAAAATTAATAAAAACTAAACAGAACAAAACCAAGTAACACATGAGAGCAGACCTATTAGGTTTATACCTGTCTTCTCAATGTCTACTGTAAAAGACAAAAGGGTTTGAACACATGTGGTGCAGACTCAAAGAAACCAGCCTTGTTTCTACAAGCCTATCGTCCAAATATTTTTGGCAGATTCAGAATCAGCCATGATAGGGAAGCTATTCAGAGGTCACTGCCCGATCTAGCAAGTGAGGAGCAACACAAGGGACCTCACATATGGCTTATACTTGCCATCCCAGAGAGGACCCACCACCCAGCTCCCACTGGTCAGCCACCTGTGCC…
Core element 510	2735	1479303	1481272	1970	0.720293	2728	723	-	GCCCTGGGGGAAGAATCCACCATTCCAGCTCAGGCAATCAGCTGCCAGCTCCTCCCCTCTGTGAGCAATGATCCTTACTTCAGACCTTGCCTGAACATTCTTCATAGCACTTGCCTTCTTTTTCCTGAAATCAAGGTGAGTAGCTTGAATAGCCCATTACTCTAGTTACATTGTAGGTATCAATCTGACCCAGGAATGGAAGGGTGGCCAGGCTATTAACATTAAAAAGGAATTTTAGAAAACAACAGGATTGTTTGTGACTTTAGCTTGTCTCAGGGAAATTGCAGGTCCCTTTCACCAGATGATAAGTATCAATGCATGCTGGGAGAACAGCAGGAAACAAAAGGGAAGCACTGTTGAGCACTACTGTTAGCTAACATGGTCATCAGTGGCAATGTG…
Core element 510	2735	212630	215364	2735	1	1	2735	+	AAAGTACCTTTGCCACATAATAATCAAAACACTAAATATAACAAGAATTATAAAAAACTGCAACGGAAAAAATTAATAAAAACTAAACAGACCAAAACCAAGTAACGCATGAGAGCAGACCTATTAGGTTTATACCTGTCTTCTCAATGTCTACTGTAAAAGACAAAAGGGTTTGAACACATGTGGTGCAGACTCAAAGAAACCAGCCTTGTTTCTACAAGCCTATGGTCAAAACGTTTGGGCAGATTCAGAATCAGCCATGATAGGGAAGTTATTCAGAGGTCACTGCCTGATCTAGCAAGTGAGGAGCAACACAAGGGACCTCACATATGGCTTATACTTGCCATCCCAGAGAGGACCCACCACCCAGCTCCCATTGCTACCTGCTCCTCTGAATTG…
Core element 510	2735	348238	350767	2530	0.925046	204	2735	+	CAGCCTTGTTTCTACAAGCCTATGGTCAAAACGTTTGGGCAGATTCAGAATCAGCCATGATAGGGAAGTTATTCAGAGGTCACTGCCTGATCTAGCAAATGAGGAGCAACACAAGGGACCTCACATATGGCTTATACTTGCCATCCCAGAGAGGACCCACCACCCAGCTCCCATTGCTACCTGCTCCTCTGAATTGTGGGCAGTGACCCTGTGTCTCAACTTCAGAACTTCGCTGAGGTCCCCTTACAGCACCCAACACCTGAGTTCAGAGCAGGACACAGAGAGCCATTCAAGTCTGCACAGCCATAGAGAACTTGCAGAAAGGCACCTGGAAGATCCCGCCTTCTTGTCTCACTGGCAGGTCTTCCAGGAGGCGTTTATTGGCCAATGAATCTTACC…
Core element 510	2735	432256	434227	1972	0.721024	723	2728	+	CTGGGGAAGAATCCACCATTCCAGCTCAGGCTGTTCTGCTGCCAGCTCCTCCCCTCTGTGAGCAATGATCCTGACTTCAGTCCTTGCCTGAACATTCCTTATAGCACTTGCCTACTTTTTCCTGAAATCAAGGTGAGTAGCTTGAATAGCCCATTACTCTAGTTGCATTGTAGGTATCAATCTGACCCAGGAATGGAAGGATGACCAGGCTATTAACATTAAAAAGGAATTTTAGAATACAACAGGCTTGTTCATGACTTCACCTTGTCTCAGGGAAATTGCAGGTCCCTTTCACCAGATGATAAGTATCAATGCATGCTGGGAGAACAGCAGGATACAAAAGGGAAGCACTGTTGAGCACTACTATTAGCCAACATCTTCATCAGTGGTAATGTGGAG…
Core element 510	2735	718855	721582	2728	0.997441	1	2735	+	AAAGTACCTTTGCCACATACTAATCAAAACACTAAATATATAAAGAATTATAAAAAAAACTACAACAGAAAAAATTAATAAAAACAAAACAGAACAAAACCAAGTAACACATGAGAGCAGACCTATTAGGTTTATACCTGTCTTCTCAATGTCTACTGTAAAAGACAAAAGGGTTTGAACACATGTGGTGCAGACTCAAAGAAACCAGCCTTGTTTCTACAAGCCTATGGTCCAAATGTTTTGGGCAGATTCAGAATCAGCCATGATAGGGAAGCTATTCAGAGGTCACTGCCTGATCTAGCAAGTGAGGAGCAACACAAGGGACCTCACATATGGCTTATACTTGCCATCCCAGAGAGGACCCACCACCCAGCTCCCATTGCTACCTGCTCCTCTGAA…
Core element 510	2735	1130348	1132317	1970	0.720293	723	2728	+	CTGGGGGAAGAATCCACCATTCCAGCTCAGGCAATCAGCTGCCAGCTCCTCCCCTCTGTGAGCAATGATCCTTACTTCAGACCTTGCCTGAACATTCTTCATAGCACTTGCCTTCTTTTTCCTGAAATCAAGGTGAGTAGCTTGAATAGCCCATTACTCTAGTTACATTGTAGGTATCAATCTGACCCAGGAATGGAAGGGTGGCCAGGCTATTAACATTAAAAAGGAATTTTAGAAAACAACAGGATTGTTTGTGACTTCAGCTTGTCTCAGGGAAATTGCAGGTCCCTTTCACCAGATGATAAGTATCAATGCATGCTGGGAGAACAGCAGGAAACAAAAGGGAAGCACTGTTGAGCACTACTGTTAGCTAACATGGTCATCAGTGGCAATGTGGAG…
Core element 510	2735	1284174	1286911	2738	1.0011	1	2735	+	AAAGTACCTTTGCCACATAATAATCAAAACACTAAACATATAAAGAATTATAAAAAACTGCAATGGAAAAAATTAATAAAAACTAAACAGAACAAAACCAAGTAACGCATGAGAGCAGACCTATTAGGTTTATACCTGTCTTCTCAATGTCTACTGTAAAAGACAAAAGGGTTTGAACACATGTGGTGCAGACTCAAAGAAACCAGCCTTGTTTCTACAAGCCTATGGTCCAAATATTTTGGGCAGATTCAGAATCAGCCATGATAGGGAAGCTATTCAGAGGTCACTGCCTGATCTAGCAAGTGAGGAGCAACACAAGGGACCTCACATATGGCTTATACTTGCCATCCCAGAGAGGACCCACCACCCAGCTCCCATTGCTCAGCCACCTGCTCCTCT…
Core element 510	2735	1472669	1475401	2733	0.999269	1	2735	+	AAAGTACCTTTGCCACATAATAATCAAAACACTAAATATAACAAGAATTATAAAAAACTGCAACGGAAAAAATTAATAAAAACTAAACAGACCAAAACCAAATAACGCATGAGAGCAGACCTATTAGGTTTATACCTGTCTTCTCAATGTCTACTGTAAAAGACAAAAGGGTTTGAACACATGTGGTGCAGACTCAAAGAAACCAGCCTTGTTTCTACAAGCCTATGGTCAAAACGTTTGGGCAGATTCAGAATCAGCCATGATAGGGAAGTTATTCAGAGGTCACTGCCTGATCTAGCAAGTGATGAGCAACACAAGGGACCTCACATATGGCTTATACTTGCCATCCCAGAGAGGACCCACCACCCAGCTCCCATTGCTACCTGCTCCTCTGAATTG…
Core element 518	3300	708251	711547	3297	0.999091	3300	1	-	CACTTAGTCAAATTCTGAGGCATTATTTCTTTGTGTCTTATCCAACAAGGCTAAAGCAGAAGCATTTAATATAGACCACAATAAATCAGTGGAAGAGCCCCCCCCCACCCTCACCTTAGTCTAGGCCCACCAAGGCCTTGGTTCATCTAGGTCTGCGTGCTCGGCCACGGGTGGGCCTGCGATGGCAGAGTGTTCTTGCTCAGACCCGCCACCTTAGGCCACAGAAGCCCCGAAAGCCCAGCCTTGGCCTTCACGCCTAGCCGGTGGCTGCCTCAAGGGCGAGGGCTCTTGGCGTCCGCAGGGTAGGGACCGAGGCTGCTCCCAGGCCCCTCGGGCTCACCTGGCGCGGGCCGAGGCCATGAGGGGCTTGGGGCAAAGAAGGCCACACTCCGGAGCTCG…
Core element 518	3300	1358700	1361999	3300	1	1	3300	+	TTAGTCAAATTCTGAGGCATTATTTCTTTGTGTCTTATCCAGCAAGGCTAAAGCAGAAGCATTTAATATAGACCACAATAAATCAGTGGAAGAGCGCCCCCCCCCCCACCCTCACCTTAGTCTAGGCCCACCAAGGCCTTGGTTCATCTAGGTCTGCGTGCTCGGCCACGGGTGGGCCTGGGATGGCAGAGTGTTCTTGCTCAGACCCGCCACCTTAGGCCACAGAAGCCCCTAAAGCCCAGCCTTGGCCTTCACGCCTAGCCGGTGGCTGCCTCAAGGGCGAGGGCTCTTGGCGTCCGCAGGGTAGGGACCGAGGCTGCTCCCAGGCCCCTCGGGCTCACCTGGCGCGGGCCGAGGCCATGAGGGGCTCGGGGCAAAGAAGGCCACACTCCGGAGCTC…
Core element 523	2869	235647	238292	2646	0.922273	2869	224	-	TAAGACTCTCACTCCCCCTGCAAATATCACCCAAGGAAACAGAAATGATAGAAAGAACCCATAGTTCTGCACTGGAGTTCCTACAAAGAATTATACATTAACTGCAGTTCTGTATTCATCTTGCAGAAACATGAGGTACACCGGTTTAAACTGTAACATTAATAAAATTTTGCTAAAAAATTTGAATTATGAAAATTATGAATCAGTTTAAACCACAACGCTGTAGACACAAAGAACAGCATTTTTCCTCTCAAAGAGAAATGCAGAGGCAAAGCTGGATCAGAGACTGAGGGAATGGCCAATGAAAACATGCCCAAATAGAGACATATCCCATTTTATTTGTAACAACTAGAAACTGCAAAGAATCCAGATGTCCCTCAACCGAAATACGTATACAGA…
Core element 523	2869	371495	374122	2628	0.915999	2869	224	-	TAAGACTCTCACTCCCCCTGCAAATATCACCCAAGGAAACAGAAATGATAGAAAGAACCCATAGTTCTGCACTGGAGTTCCTACAAAGAATTATACATTAACTGCAGTTCTGTATTCATCTTGCAGAAACATGAGGTACACCGGTTTAAACTGTAACATTAATAAAATTTTGCTAAAAATTTGAATTATGAAAATTATGGATCAGTTTAAACCACAACGCTGTAGACACAAAGAACAGCATTTTTCCTCTCAAAGAGAAATGCAGAGGCAAAGCTGGATCAGAGACTGAGGGAATGGCCAATGAAAACTTGCCCAAATAGAGACATATCCCATTTTATTTGTAACAACTAGAAACTGCAAAGAATCCAGATGTCCCTCAACCGAAATACGTATACAGAA…
Core element 523	2869	629221	631696	2476	0.863018	2477	1	-	GAAACATGATGGGTGGCTGATGTGGTGTCTATACCTACTAACAGGACAAAAAGGGTTTCACAGAGAAATTTTATCTCGAACAACAAAATCCAAAATAATAAAATTAAAAACATAAAACCACCAGGCTTGCAAAATAGCTTAACATTGAATAGCAAATGTGTCTACTGTATCTTATGTGCTTTAGGGACAGAGACCAAATGGTGAATGTATGGGTGCATGAGAAGAAAGACCCTCACTCCCCTGCAAATGTCACCCAAGGAAACAAAAATGATAGAAAGAACCCATAGTTCTGCACTGAAGTTCCTACCAAGAATTATACATTAACTGCAGTTCTGTATTCATCTTGCAGAAACATGAGGTACACCAGTTTAAACTATAACATTACTAAAATTTTGCTAA…
Core element 523	2869	681301	683944	2644	0.921575	2869	224	-	TAAGACTCTCACTCCCCCTGCAAATAGCACCCAAGGAAACAGAAATGATAGAAAGAACCCATAGTTCTGCACTGAAGTTCCTACAAAGAATTATACATTAACTGCAGTTCTGTATTCATCTTGCAGAAACATGAGGTACACCGGTTTAAACTGTAACATTAATAAAATTTTGCTAAAAATTTGAATTATGAAAATTATGAATCAGTTTAAACCACAACGCTGTAGACACAAAGAACAGCATTTGTCCTGTCAAAGAGAAATGCAGAGGCAAAGCTGGATCAGAGACTGAGGGAATGGCCAATGAAAACTTCCCCAAGTAGAGACATATCCCATTTTATTTGTAACAACTAGAAACTGCAAACAATCCAGATGTCCCTCACCCGAAAAACATATACAGAA…
Core element 523	2869	762781	765648	2868	0.999651	2869	1	-	AAAACATGATAGGTGTCTGATGTGGTGTCTATACCTACTAACAGGACAAAAAGGGTTTCACAGAGAAATTTTACCTCAAACAACAAAATCCAAAATAATAAATTTAAAAATATAAAACCACCAGGCTTGCAAAATAGTTTAGCATTGAATAGCAAATGTGTCTACTGTATCTTATGTGCTTTAGGGACAGAGAACAAATGGTGAATGTATGGGTGCATGAGAAGAAAGACCCTCACTCCCCTGCAAATGTCACCCAAGGAAACAAAAATGATAGAAAGAACCCATAGTTCTGCACTGAAGTTCCTACAAAGAATTATACATTAACTGCAGTTCTGTATTCAATTGCAGAAACATGAGGTACACCAGTTTAAACTGTAACATTAATAAAATTTTGCTAAA…
Core element 523	2869	844025	846892	2868	0.999651	2869	1	-	AAAACATGATAGGTGTCTGATGTGGTGTCTATACCTACTAACAGGACAAAAAGGGTTTCACAGAGAAATTTTACCTCAAACAACAAAATCCAAAATAATAAATTTAAAAATATAAAACCACCAGGCTTGCAAAATAGTTTAGCATTGAATAGCAAATGTGTCTACTGTATCTTATGTGCTTTAGGGACAGAGAACAAATGGTGAATGTATGGGTGCATGAGAAGAAAGACCCTCACTCCCCTGCAAATGTCACCCAAGGAAACAAAAATGATAGAAAGAACCCATAGTTCTGCACTGAAGTTCCTACAAAGAATTATACATTAACTGCAGTTCTGTATTCAATTGCAGAAACATGAGGTACACCAGTTTAAACTGTAACATTAATAAAATTTTGCTAAA…
Core element 523	2869	885557	888423	2867	0.999303	2869	1	-	AAAATATGATAGGTGGCTGATGTGGTGTCTATACCTACTAACAGGACAAAAAGGATTTCACAGAGAAATTTTATCTCGAACAACAAAATCCAAAATAATAAAATTAAAAATGTAAAACCACCAGGCTTCTGAAATAGCTTAGAATTGAATAGCAAATGTGTCTACTGTATTATGTGATTTAGGGACAGAAACCAACTGGTGAATGTATGGGTGCCTGAGAAGAAAGACCCTCACTCCCCTGCAAATGTCACCCAAGGAAACAAAAATGATAGAAAGAACCCATAGTTCTGCACTGAAGTTCCTACAAAGAATTATACATTAACTGCAGTTCTGTATCCATCTTGCAGAAACATGAGGTACACCAGTTTAAACTATAACATTAATAAAATTTTGCTAAAA…
Core element 523	2869	1250374	1253247	2874	1.00174	2869	1	-	AAAACACGATAGGTGGCTGATGTGGTGTCTATACCTACTAACAGGACAGAAAGGGTTTCACAGAGAAATTTTATCTCGAACAACAAAATCCAAAATAATAAAATTAAAAACCTAAAACCACCAGGCTTGCAAAATAGCTTAGCATTGAATAGTAAATGTGTCTACTGTATCTTATGTGATTTAGGGACAGAGACCAAATGGTGAATGTATGGGTGCATGAGAAGAAAGACCCTCACTCCCCTGCAAATGTCACCCAAGGAAACAAAAATAATAGAAAGAACCCATAGTTCTACACTGAAGTTCCTACAAAGAATTATACATTAACTGCAGTTCTGTATTCATCTTGCAGAAACATGAGGTACACCGGTTTAAACTGTAACATTAATAAAATTTGGCTAA…
Core element 523	2869	1297430	1300175	2746	0.957128	2766	1	-	AAAACATGATAGGTGGCTGATGTGGTGTCTATACCTACTAACAGGACAAAAAGGGTTTCACAGAGAAATTTTACCTCAAACAACAAAATCCAAAATAATAAAATTAAAAACATAAAACCACCAGGCTTGCAAAATAGCTTAGCATTGAATAGCAAATGTGTCTACTGTATCGTATGTGATTTAGGGACAGAGACCAAATGGTGAATGTATGGGTGCATGAGAAGAAAGACCCTCACTCCCCTTCAAATGTCACCCAAGGAAACAGAAATGATAGAAAGAACCGATAGTTCTGCACTGAAGTTCCTACAAAGAATTATACATTAACTGAAGTTCTGTATTCATCTTGCAGAAACATGAGGTACACCAGTTTAAACTGTAACATTAATAAAATTTTGCTAA…
Core element 523	2869	1320451	1323314	2864	0.998257	2867	1	-	AAAACATGATAGGTGGCTGATGTGGTGTCTATACCTACTAACAGGACAAAAAGGGTTTCACAGAGAAATTTTATCTCGAACAACAAAATCCAAAATAATAAAATTAAAAATATAAAACCACCAGGCTTGCAAAATAGCTTAGCATTGAATAGTAAATGTGTCTACTGTATCGTATGTGATTTAGGGACAGAGACCAAATGGTGAATGTATCTGTGCCTGAGAAAAAACACCCTGACTCCCCTGCAAATGCCACTCAAGGAAACAAAAATGATAGAAAGAACCCATAGTTCTGCACTGAAGTTCCTACAAAGAATTATACATTAACTGCAGTTCTGTATTCATCTTGCAGAAACATGAGGTACACCGGTTTAAACTGTAACATTAATAAAATTTTGCTAA…
Core element 523	2869	70811	73711	2901	1.01115	1	2869	+	ACATGATAGGTGTCTGATGTGGTGTCTATACCTACTAACAGGACAGAAAGGGTTTCACAGAGAAATTTTATCTCGAACAACAAAATCCAAAATAATAAAATTAAAAATATAAAACCACCAGGCTTGCAAAATAGTTTAGCATTGAATAGCAAATGTGTCTACTGTATCTTATGTGCTTTAGGGACAGAGAACAAATGGTGAATGTATGGGTGCATGAGAAGAAAGACCCTCACTCCCCTGCAAATGCCACCCAAGGAAACAAAAATGATAGAAAGAACCCATAGTTCTGCACTGAAGTTCTAACAAGGAATTATACATTAACTGCAGTTCTGTATTCATCTTGCAGAAACATGAGGTACACCGGTTTAAACCGTAACATTAATAAAAATTGCTAAAAAT…
Core element 523	2869	137143	139608	2466	0.859533	411	2869	+	AAATTATGAATCAGTTTAAACCACAACGCTGTAGACACAAAGAACATATTTGTCCTGTCAAAGAGAAATGCAGAGGCAAAGCTGGATCAGAGACTGAGGGAATGGCCATGAAAACTTGCCCAAATAGAGACATATCCCATTTTATTTGTAACAACTAGAAACTGCAAACAATCCAGATGTCCCTCAACCGAAATACGTATACAGAAAATGTGGTTTATTTACAAAATGGAATACTAATAAGCTATTAAAAACAAGGACATCATGAATTTTCCAGACCAATGGATACAGGTAGAAACTATCATCCTGAGTGAGGTAACCCAGAAACAAAATGACATGAATATATGTACTCACTTACAAGTGAACATTAACCATAAAGTACAGGATATCCACACTATATTC…
Core element 523	2869	279306	282181	2876	1.00244	1	2869	+	ACATGATAGGTGGCTGATGTGGTGTCTATACCTACTAACAGGACAGAAAGGGTTTCACAGAGAAATTTTATCTCAAACAACAAAATCCAAAATAATAAAATTAAAAACATAAAACCACCAGGCTTGCAAAATAGCTTAGCATTGAATAGCAAATGTGTCTACTGTATCTTATGTGATTTAGGGACAGAGACCAAATGGTGAATGTATGGGTGCATGAGAAGAAAGACCCTCACTCCCCTTCAAATGTCACCCAAGGAAACAAAAATGATAGAAAGAACCCATAGTTCTGCACTGAAGTTCCTACAAAGAATTATACATTAACTGCAGTTCTGTATTCAATTGCAGAAACATGAGGTACACCAGTTTAAACCATAACATTAATAAAATTTTGCTAAAAAT…
Core element 523	2869	422352	425219	2868	0.999651	1	2869	+	ACATGATAGGTGTCTGATGTGGTGTCTATACCTACTAACAGGACAAAAAGGGTTTCACAGAGAAATTTTACCTCAAACAATAAAATCCAAAATAATAAATTTAAAAATATAAAACCACCAGGATTGCAAAATAGTTTAGCATTGAATAGCAAATGTGTCTACTGTATCTTATGTGCTTTAGGGACAGAGAACAAATGGTGAAAGTATGGGTGCATGAGAAGAAAGACCCTCACTCCCCTGCAAATGTCACCCAAGGAAACAAAAATGATTGAAAGAACCCATAGTTCTGCACTGAAGTTCCTACAAAGAATTATACATTAACTGCAGTTCTGTATTCAATTGCAGAAACATGAGGTACACCAGTTTAAACTGTAACATTAATAAAATTTTGCTAAATTT…
Core element 523	2869	494461	497327	2867	0.999303	1	2869	+	ATATGATAGGTGGCTGATGTGGTGTCTATACCTACTAACAGGACAAAAAGGATTTCACAGAGAAATTTTATCTTGAACAACAAAATCCAAAATAATAAAATTAAAAATGTAAAACCACCAGGCTTCTGAAATAGCTTAGAATTGAATAGCAAATGTGTCTACTGTATTATGTGATTTAGGGACAGAAACCAACTGGTGAATGTATGGGTGACTGAGAATAAAGACCCTCACTCCCCTGCAAATGTCACCCAAGGAAACAAAAATGATAGAAAGAACCCATAGTTCTGCACTGAAGTTCCTACAAAGAATTATACATTAACTGCAGTTCTGTATCCATCTTGCAGAAACATGAGGTACACCAGTTTAAACTATAACATTAATAAAATTTTGCTAAAAATT…
Core element 523	2869	536225	539092	2868	0.999651	1	2869	+	ACATGATAGGTGTCTGATGTGGTGTCTATACCTACTAACAGGACAAAAAGGGTTTCACAGAGAAATTTTACCTCAAACAACAAAATCCAAAATAATAAATTTAAAAATATAAAACCACCAGGCTTGCAAAATAGTTTAGCATTGAATAGCAAATGTGTCTACTGTATCTTATGTGCTTTAGGGACAGAGAACAAATGGTGAATGTATGGGTGCATGAGAAGAAAGACCCTCACTCCCCTGCAAATGTCACCCAAGGAAACAAAAATGATAGAAAGAACCCATAGTTCTGCACTGAAGTTCCTACAAAGAATTATACATTAACTGCAGTTCTGTATTCAATTGCAGAAACATGAGGTACACCAGTTTAAACTGTAACATTAATAAAATTTTGCTAAAATT…
Core element 523	2869	966128	968992	2865	0.998606	1	2869	+	ACATGATAGGTGGATGATGTGTTGTCTATACCAACTAACAGGACAAAAAGGGTTTCACAGAGAAATTTTATCTTGAACAACAAAATCCAAATTAATAAAATTAAAAATATAAAACCACAAGGCTTGCAAAATACCTTAGCATTGAATAGCAAATGTGTCTACTGTATCTTATGTGATTTAGGGACAGAGACCAAATGGTGAATGTATGGGTGCATGAGAAGAAAGACCCTCACTCCCCTTCAAATGTCACCCAAGGAAACAAAAATGATAGAAAGAACCCATAGTTCTGCACTGAAGTTCCTACAAAGAATTATACATTAACTGCAGTTCTGTATTCATCTTGCAGAAACATGAGGTACGCCGGTTTAAACTATAACATTAATAAAATTTTGCTAAAAT…
Core element 523	2869	1013404	1016272	2869	1	1	2869	+	ACATGATAGGTGGCTGATGTGGTGTCTATACCTACTAACAGGACAGAAAGGGTTTCACAGAGAAATTTTATCTCGAACAACAAAATCCAAAATAATAAAATTAAAAACATAAAACCACCAGGCTTGCAAAATAGCTTAGCATTGAATAGCAAATGTGTCTACTGTATCTTATGTGATTTAGGGACAGAGACCAAATGGTGAATGTATGGGTGCATGGAAGAAAGACCCTCACTCCCCTGCAAATGTCAACCAAGGAAACAAAAATGATAAAAAGAACCCATAGTTCTGCACTGAAGTTCCTACAAAGAAGTATACATTAACTGCAGTTCTGTATTCATCTTGCAGAAACATGAGGTAAACCGGGTTAAACTGTAACATTAATAAAATTTTGCTAAAAAT…
Core element 523	2869	1072278	1075153	2876	1.00244	1	2869	+	ACACGATAGGTGGCTGATGTGGTGTCTATACCTACTAACAGGACAGAAAGGGTTTCACAGAGAAATTTTATCTCGAACAACAAAATCCAAAATAATAAAATTAAAAACCTAAAACCACCAGGCTTGCAAAATAGCTTAGCATTGAATAGTAAATGTGTCTACTGTATCTTATGTGATTTAGGGACAGAGACCAAATGGTGAATGTATGGGTGCATGAGAAGAAAGACCCTCACTCCCCTGCAAATGTCACCCAAGGAAACAAAAATAATAGAAAGAACCCATAGTTCTGCACTGAAGTTCCTACAAAGAATTATACATTAACTGCAGTTCTGTATTCATCTTGCAGAAACATGAGGTACACCGGTTTAAACTGTAACATTAATAAAATTTTGCTAAAAA…
Core element 523	2869	1163150	1166016	2867	0.999303	1	2869	+	ACATGATAGGTGGCTGATGTGGTATCTATACCTACTAACAGGACAAAAAGGATTTCACAGAGAAATTTTATCTCGAACAACAAAATCCAAAATAATAAAATTAAAAATATAAAACCACCAGGCTTGCAAAATAACTTAGCATTGAATAGTAAATGTGTCTACTGTATCTTATGTGATTTAGGGACAGAGACCAAATGGTGAATGTATGGGTGCCTGAGAAGAATGACCCTCACTCCCCTACAAATGCCACCCAAGGAAACAAAAATGATAGAAAGAACCCATAGTTCTGCACTGAAGTTCCTACAAAGCATTATACATTAACTGCAGTTCTGTATTCATCTTGCAGAAACATGAGGTACACCGGTTTAAGCTGTAACATTAATAAAATTTGGCTAAAAT…
Core element 523	2869	1402674	1405149	2476	0.863018	1	2477	+	ACATGATGGGTGGCTGATGTGGTGTCTATACCTACTAACAGGACAAAAAGGGTTTCACAGAGAAATTTTATCTCGAACAACAAAATCCAAAATAATAAAATTAAAAACATAAAACCACCAGGCTTGCAAAATAGTTTAGCATTGAATAGCAAATGTGTCTACTGTATCTTATGTGCTTTAGGGACAGAGACCAAATGGTGAATGTATGGGTGCATGAGAAGAAAGACCCTCACTCCCCTGCAAATGTCACCCAAGGAAACAAAAATGATAGAAAGAACCCATAGTTCTGCACTGAAGTTCCTACCAAGAATTATACATTAACTGCAGTTCTGTATTCATCTTGCAGAAACATGAGGTACACCAGTTTAAACTATAACATTACTAAAATTTTGCTAAAAA…
Core element 523	2869	1524581	1527453	2873	1.00139	1	2869	+	ACATGATAGGTGGCTGATGTGGTATCTATACCTACTAATAGGACAAAAAGGATTTCACAGAGAAATTTTATCTCGAACAACAAAATCCAAAATAATAAAATTAAAAACATAAAACCACCAGGCTTGCAAATTAGCTTAGCATTGAATAGCAAATGTGTCTACTGTATCTTATGTGATTTAGGGACAGAGACCAAATGGTGAATGTATGTGTGCCTGAGAAAAAAGACCCTAACTCCCCTGCAAATGCCACCCAAGGAAACAAAAATGATAGAAAGAACCCATAGTTCTGCACTGAAGTTCCTACAAAGAATTATACATTAACTGCAGTTCTGTATTCATCTTGCAGAAACATGCAGTACACCAGTTTAAATTGCAACATTAATAAAATTTTGCTAAAAT…
Core element 523	2869	1584215	1586689	2475	0.86267	1	2477	+	ACATGATGGGTGGCTGATGTGGTGTCTATACCTACTAACAGGACAAAAAGGGTTTCACAGAGAAATTTTATCTCGAACAACAAAATCCAAAATAATAAAATTAAAAACATAAAACCACCAGGCTTGCAAAATAGCTTAACATTGAATAGCAAATGTGTCTACTGTATCTTATGTGATTTAGGGACAGAGACCAAATGGTGAATGTATGGGTGCCTGAGAAGAAAGACCGTCACTCCCCTGCAAATGTCACCCAAGGAAACAAAAATGATAGAAAGAACCCATAGTTCTGCACTGAAGTTCCTACCAAGAATTATACATTAACTGCAGTTCTGTATTCATCTTGCAGAAACATGAGGTACACCAGTTTAAACTATAACATTACTAAACTTTTGCTAAAAA…
Core element 541	3195	213438	215698	2261	0.707668	2961	687	-	ACTAGAATTGGGATAGGGTTCAATGACATAACATTGTGACCAGATTTGTATGATCACATCCTTAATAATAGACGTTAATATTTAAATATATATCCTCATGTTACCTATTCCAAAGAAAGATTTACGCCCATATTATCATTTTATATTCACTGATTAAATTTATATTTGCCTTTTCACAGTAATTTTTACGTTCAATTTATTATGAGTAAAATAAATTTAGGTTACGCTAACTTTACTTGTAATGAATTTGCTATTACATACATGGTATGAATGACAAACTATGATTGCATGTGTATATGTTATACATAATTGATAAAAGGCCACATTTTTATAAGCTATGAATTTGTGTTTATTGCTTGTCTGGGATTCCTTTTTTAGAATTTTCATTGTCAAGTGAGA…
Core element 541	3195	432094	435287	3194	0.999687	3195	1	-	CCAACTAATGGGAGAAGCATAATACCATAAGTTACAATAGATTTAACATATAAACTCACAAAGTACTGTGAGAATATTTATTCAGGGGTTGGGAATAAGCAATATATATTCCCTCTTCCTAAGTTATCAATGGTACCACATTTTAAAATTGTCAAAGAACACCCTAGGATAAAAGTGAAATTACAGCAAATTGACAAAGTTTTTCTTATGAGACTGTAGATATCCTGCAATTGGTACATTAACAATGCTTTATTCAGTACATCTGAAGAAAAATTGCATTACCTAAGTAGTTATTCCCCTTCCAAATTGTACAAATATTGGCCAGCCATGTCCCTTATTTTGTAGAGTTTTAGTGACGTTTAAAAGGTCTGCTGTGATTATTTTAATTCAATAGAGCTG…
Core element 541	3195	545977	549172	3196	1.00031	3195	1	-	CCAACTAATGGGAGAAGCATAATACCATAAGTTACAATAGATTTAACATATAAACTCACAAAGTACTGTGAGAATATTTATTCAGGGGTTGGGAATAAGCAATATATATTCCCTCTTCCTAAGTTATCAATGGTACCACATTTTAAAATTGTCAAAGAACACCCTAGGATAAAAGTGAAATTACAGCAAATTGACAGAGTTTTTCTTATGAGACTGTAGATATCCTGCAATTGGTACATTAACAATGCTTTATTCAGTACATCTGAAGAAAAATTGCATTACCTAAGTAGTTATTCCCCTTCCAAATTGTACAAATATTGGCCAGCCATGTCCCTTATTTTGTAGAGTTTTAGTGACGTTTAAAAGGTCTGCTGTGATTATTTTAATTCAATAGAGCTG…
Core element 541	3195	1019696	1022893	3198	1.00094	3195	1	-	CCAACTAATGGGAGAAGGATAATACCATAAAATACAATAGATTTAACATATAAACTCACAAAGTACTGTGAGAATATTGATTCAGGGGTTGGGAATAAGCAATATATATTCCCTCTTTCTAAGTTATCAATGGTACCACATTTTAAAATTGTCAAAGAACACCCTAGGATAAAAGTGAAATTACAGCAAATTGACAATGTTTTTCTTATGAGACTGTAGATATCCTGCAATTGGTACATTAACAATGCTTTATTCAGTACATCTGAAGAAAAATTGCATTATCTAAGTAGTTATTCCCCTTCCAAATTGTACAAATATTGGCCAGCCATGTCCCTTATTTTGTAGAGTTTTAGTGAAGTTTAAAAGGTCTGCTGTGATTATTTTAATTCAACAGAGCTG…
Core element 541	3195	1130187	1133376	3190	0.998435	3194	1	-	CCAACTAATGGAAGCAGGATAATACCATAAGATACAATAGATTTAACATATAAATTCACAAAGTACTTTGAGAATATTTATTCAGGGGTTGGGAATAAGCAATATATATTCCCTCTTTCTAAGTTATCAATGGAACCAGATTTTTAAACTGTCAAAGAACACGCTAGGATAAAAGTGAAATTAAAGCAAATTGAGAAAGTTTTTCTTACGAGACTGTAGATATCCTGCAATTGGCACATTAAAAATACTTTATTCGGTACATCTGAAGAAAATTACATTACCTAAGTAGTTATTCCCCTTCCAAATTGTACAAATATTGGCCAGCCATGTCCCTTATTTTGTAGAGTTTTAGTGAAGTTTAAAAGGTCTGCTGTGATTATTTTAATTCAACAGAGCTGA…
Core element 541	3195	1169440	1172632	3193	0.999374	3195	1	-	CCAACTAATGGGAGAAGGATAATGCCATAAGATACAATAGATTTAACATATAAACTCACAAAGTACTGTGAGAATATTGATTCAGGGGTTGGGAATAAGCAATATATATTCCCTCTTTCTAAGTTATCAATGGTACCACATTTTAAAATTGTCAAAGAACACCCTAGGATAAAAGTGAAATTACAGCAAATTGACAAAGTTTTTCTTATGAGACTGTAGATATCCTGCAATTGGTACATTAACAATGCTTTATTCAGTACATCTGAAGAAAAATTGCATTACCTAAGTAGTTATTCCCCTTCCAAATTGTACAAATATTGGCCAGCCATGTCCCTTATTTTGTAGAGTTTTAGTGAAGTTTAAAAGGTCTGCTGTGATTATTTTAATTCAACAGAGCTG…
Core element 541	3195	1426578	1429807	3229	1.01064	3195	1	-	CCAACTAATGGAAGCAGGATAATACCATAAGATACAATAGATTTAACATATAAATTCACAAAGTACTTTGAGAATATTTATTCAGGGGTTGGGAATAAGCAATATATATTCCCTCTTTCTAAGTTATCAATGGAACCAGATTTTTAAATTGTCAAAGAACACGCTAGGATAAAAGTGAAATTACAGCAAATTGACAAAGTTTTTCTTACGAGACTGTAGATATCCTGCAATTGGCACATTAAAAATACTTTATTCGGTACATCTGAAGAAAATTACATTACCTAAGTAGTTATTCCCCTTCCAAATTGTACAAATATTGGCCAGCCATGTCCTCTTATTTTGTAGAGTTTTAGTTACATTTAAAAGGTCTGCTGTGATTATTTTAATTCAACAGAGCTG…
Core element 541	3195	229038	232230	3193	0.999374	1	3195	+	ACTAATGGGAGAAGCATAATACCATAAGTTACAATAGACTTAACATATAAACTCACAAAGTACTGTGAGAATATTGATTCAGGGGTTGGGAATAAGCAATATATATTCCCTCTTTCTAAGTTATCAATGGTACCACATTTTAAAATTGTCAAAGAACACCCTAGGATAAAAGTGAAATTACAGCAAATTGACAAAGTTTTTCTTATGAGACTGTAGATATCCTGCAATTGGTACATTAACAATGCTTTATTCAGTACATCTGAAGAAAAATTGCATTACCTAAGTAGTTATTCCCCTTCCAAATTGTACAAATATTGGCCAGCCATGTCCCTTATTTTGTAGAGTTTTAGTGAAGTTTAAAAGGTCTGCTGTGATTATTTTAATTCAACAGAGCTGAAA…
Core element 541	3195	365641	368076	2436	0.762441	757	3195	+	AAGTAGACATTAAAATTTAAATATATATTCTCATGTTAGCTATTCCAAAGAAAGATTCAGACCAATATTATCACTTAAAATTTATTTTACCTTTGGGGATTTATTCATTAAATATATTTTGTTTATTCATATTACTTTTAAATTTAGTTTATTATGAGTTAAATTAACTTTGGCCAAGTTAACCAGTTACATTACTTGTAATTTGTTTGCTATTAATTACATGATGTGAATGACACACCATGAGTATATTCTAAAACATGTGAATATGTGTATATTAATAAAAAGCAAATAATAAACCATAATTTTGTGTGTATTGCTTGTCTGAGATTCCTTTGTCATAATTTTGATTGTCATGTGAAAACTTAACATGCAGATCTTTAAGAAGTATATTTTTTGTTT…
Core element 541	3195	752700	755894	3195	1	1	3195	+	ACTAATGGGAGAAGCATAATACCATAAGTTACAATAGATTTAACATATAAACTCACAAAGTACTGTGAGAATATTTATTCAGGGGTTGGGAATAAGCAATATATATTCCCTCTTCCTAAGTTATCAATGGTACCACATTTTAAAATTGTCAAAGAACACCCTAGGATAAAAGTGAAATTACAGCAAATTGACAAAGTTTTTCTTATGAGACTGTAGATATCCTGCAATTGGTACATTAACAATGCTTTATTCAGTACATCTGAAGAAAAATTGCATTACCTAAGTAGTTATTCCCCTTCCAAATTGTACAAATATTGGCCAGCCATGTCCCTTATTTTGTAGAGTTTTAGTGACGTTTAAAAGGTCTGCTGTGATTATTTTAATTCAATAGAGCTGAAA…
Core element 541	3195	833945	837140	3196	1.00031	1	3195	+	ACTAATGGGAGAAGCATAATACCATAAGTTACAATAGATTTAACATATAAACTCACAAAGTACTGTGAGAATATTTATTCAGGGGTTGGGAATAAGCAATATATATTCCCTCTTCCTAAGTTATCAATGGTACCACATTTTAAAATTGTCAAAGAACACCCTAGGATAAAAGTGAAATTACAGCAAATTGACAGAGTTTTTCTTATGAGACTGTAGATATCCTGCAATTGGTACATTAACAATGCTTTATTCAGTACATCTGAAGAAAAATTGCATTACCTAAGTAGTTATTCCCCTTCCAAATTGTACAAATATTGGCCAGCCATGTCCCTTATTTTGTAGAGTTTTAGTGACGTTTAAAAGGTCTGCTGTGATTATTTTAATTCAATAGAGCTGAAA…
Core element 541	3195	1038003	1040256	2254	0.705477	687	2961	+	AGAATTGGGATAGGGTTCAATGACATAACATTGTGACCAGATTTGTATGATCACATCCTTAATAATAGACGTTAATATTTAAATATATATCCTCATGTTACCTATTCCAAAGAAAGATTTAGGCCCATATTATCATTTTATATTCACTGATTAAATTTATATTTGCCTTTTCATAGTAATTTTTACGTTCAATTTATTATGAGTAAAATAAATTTAGGTTACGCTAACTTTACTTGTAATGAATTTGCTATTACATACATGGTATGAATGACAAACTATGATTGCATGTGTATATGTTATACATAATTGATAAAAGGCCACATTTTTATAAGCTATGACTTTGTGTTTATTGCTTGTCTGGGATTCTTTTTTTAGAATTTTCATTGTCAAGTGAGAACT…
Core element 541	3195	1213303	1216499	3197	1.00063	1	3195	+	ACTAATGGGAGAAGCATAATACCATAAGTTACAATAGATTTAACATATAAATTCACAAAGTACTGTGAGAATATTTATTCAGGGGTTGGGAATAAGCAATATATATTCCCTCTTTCTAAGTTATCAATGATACCACATTTTAAAATTGTCAAAGAACACCCTAGGATAAAAGTGAAATTACAGCAAATTGACAAAGTTTTTCTTATGAGACTGTAGATATCCTGCAATTGGTACATTAACAATGCTTTATTAAGTACATCTGAAGAAAAATTGCATTACCTAAGTAGTTATTCCCCTTCCAAATTGTACAAATATTGGCCAGCCATGTCCCTTATTTTGTAGAGTTTTAGTGACGTTTAAAAGGTCTGCTGTGATTATTTTAATTCAACAGAGCTGAAA…
Core element 541	3195	1478243	1481433	3191	0.998748	1	3194	+	ACTAATGGAAGCAGGATAATACCATAAGATACAATAGATTTAACATATAAATTCACAAAGTACTTTGAGAATATTTATTCAGGGGTTGGGAATAAGCAATATATATTCCCTCTTTCTAAGTTATCAATGGAACCAGATTTTTAAATTGTCAAAGAACACGCTAGGATAAAAGTGAAATTACAGCAAATTGACAAAGTTTTTCTTACGAGACTGTAGATATCCTGCAATTGGCACATTAAAAATACTTTATTCGGTACATCTGAAGAAAATTACATTACCTAAGTAGTTATTCCCCTTCCAAATTGTACAAATATTGGCCAGCCATGTCCTCTTATTTTGTAGAGTTTTAGTTACATTTAAAAGGTCTGCTGTGATTATTTTAATTCAACAGAGCTGAAA…
