# Supplementary material for: Identification of both copy number variation-type and constant-type core elements in a large segmental duplication region of the mouse genome
Source: BMC Genomics. 2013 Jul 8;14:455. doi: 10.1186/1471-2164-14-455 (PMC3722088; doi:10.1186/1471-2164-14-455)
Supplement: Additional file 4 — Annotation of the core elements. Known repeats of RefSeq genes were detected using RepeatMasker and RefSeq BLAST. [file 1471-2164-14-455-S4.xlsx]

## Sheet: Sup_Table4
Additional file 4. Annotation of the core elements.
	RefSeq_ID	Description	Homology	Length	Error	Gap	q.start	q.end	s.start	s.end	Direction	Class/ Family or gene family
Core element 036		MurSatRep1		697			6	702	1345	2059	-	Unknown
Core element 036		(TA)n		47			703	749	1	47	+	Simple_repeat
Core element 036		MurSatRep1		1042			750	1791	221	1344	-	Unknown
Core element 042		L1_Mur2		643			1	643	1503	2131	-	LINE/L1
Core element 042		ORR1A2		293			644	936	1	327	-	LTR/ERVL-MaLR
Core element 042		L1_Mur2		804			937	1740	672	1502	-	LINE/L1
Core element 042		B1_Mus2		57			2085	2141	2	58	+	SINE/Alu
Core element 042		ID_B1		11			2142	2152	83	148	+	SINE/B4
Core element 042		AT_rich		23			2310	2332	1	23	+	Low_complexity
Core element 042	NM_001103366.1	Musmusculusvomeronasal2,receptor87(Vmn2r87),mRNA	78	300	41	23	2680	2964	197	486	+	Vmn2r
Core element 042	NM_001104628.1	Musmusculusvomeronasal2,receptor17(Vmn2r17),mRNA	77.7	296	46	18	2680	2964	197	483	+	Vmn2r
Core element 042	NM_009486.2	Musmusculusvomeronasal2,receptor89(Vmn2r89),transcript	76.06	284	50	17	2683	2955	280	556	+	Vmn2r
Core element 042	NM_009487.1	Musmusculusvomeronasal2,receptor89(Vmn2r89),transcript	76.06	284	50	17	2683	2955	281	557	+	Vmn2r
Core element 042	XM_001472376.2	PREDICTED:Musmusculusvomeronasaltype-2receptor26-like,transcriptvariant2	78.08	292	48	16	2683	2964	201	486	+	Vmn2
Core element 042	XM_001472403.1	PREDICTED:Musmusculusvomeronasaltype-2receptor26-like,transcriptvariant2	78.08	292	48	16	2683	2964	201	486	+	Vmn2
Core element 042	XM_003085563.1	PREDICTED:Musmusculusvomeronasaltype-2receptor26-like(LOC671650),	78.08	292	48	16	2683	2964	201	486	+	Vmn2r
Core element 042	XM_003085564.1	PREDICTED:Musmusculusvomeronasaltype-2receptor26-like(LOC671650),	78.08	292	48	16	2683	2964	201	486	+	Vmn2r
Core element 042	XM_003085565.1	PREDICTED:Musmusculusvomeronasaltype-2receptor26-like(LOC671650),	77.95	322	55	16	2683	2994	201	516	+	Vmn2r
Core element 042	XM_003085566.1	PREDICTED:Musmusculusvomeronasaltype-2receptor26-like(LOC671650),	78.08	292	48	16	2683	2964	201	486	+	Vmn2r
Core element 042	XM_003086771.1	PREDICTED:Musmusculusvomeronasaltype-2receptor26-like,transcriptvariant1	77.74	292	49	16	2683	2964	201	486	+	Vmn2r
Core element 042	XM_003086772.1	PREDICTED:Musmusculusvomeronasaltype-2receptor26-like,transcriptvariant2	77.74	292	49	16	2683	2964	201	486	+	Vmn2r
Core element 042	XM_003086773.1	PREDICTED:Musmusculusvomeronasaltype-2receptor26-like,transcriptvariant3	77.74	292	49	16	2683	2964	201	486	+	Vmn2r
Core element 042	XM_003086774.1	PREDICTED:Musmusculusvomeronasaltype-2receptor26-like,transcriptvariant4	77.74	292	49	16	2683	2964	201	486	+	Vmn2r
Core element 042	XM_003086775.1	PREDICTED:Musmusculusvomeronasaltype-2receptor26-like,transcriptvariant5	77.64	322	56	16	2683	2994	201	516	+	Vmn2r
Core element 042	XM_003086776.1	PREDICTED:Musmusculusvomeronasaltype-2receptor26-like,transcriptvariant6	77.74	292	49	16	2683	2964	201	486	+	Vmn2r
Core element 042	XM_003086777.1	PREDICTED:Musmusculusvomeronasaltype-2receptor26-like,transcriptvariant7	77.08	288	49	17	2687	2964	212	492	+	Vmn2r
Core element 042	NM_001102602.1	Musmusculusvomeronasal2,receptor85(Vmn2r85),mRNA	77.66	273	41	18	2704	2964	222	486	+	Vmn2r
Core element 042	NM_001103365.1	Musmusculusvomeronasal2,receptor86(Vmn2r86),mRNA	77.82	275	37	22	2704	2964	222	486	+	Vmn2r
Core element 042	NM_011686.1	Musmusculusvomeronasal2,receptor88(Vmn2r88),mRNA	77.27	264	40	18	2704	2955	222	477	+	Vmn2r
Core element 042	NM_009488.2	Musmusculusvomeronasal2,receptor,122(Vmn2r122),transcript	76.47	255	41	17	2713	2955	315	562	+	Vmn2r
Core element 042	NM_009492.2	Musmusculusvomeronasal2,receptor,122(Vmn2r122),transcript	76.47	255	41	17	2713	2955	315	562	+	Vmn2r
Core element 042	XR_104781.1	PREDICTED:Musmusculuspredictedgene14496(Gm14496),miscRNA	76.86	255	40	18	2713	2955	230	477	+	miscRNA
Core element 042	XR_107469.1	PREDICTED:Musmusculuspredictedgene14496(Gm14496),miscRNA	76.86	255	40	18	2713	2955	230	477	+	miscRNA
Core element 042	XM_001477074.2	PREDICTED:Musmusculusvomeronasaltype-2receptor26-like,transcriptvariant1	75.49	253	40	18	2716	2955	234	477	+	Vmn2
Core element 042	XM_001477091.1	PREDICTED:Musmusculusvomeronasaltype-2receptor26-like,transcriptvariant2	75.49	253	40	18	2716	2955	234	477	+	Vmn2
Core element 042	XM_003086423.1	PREDICTED:Musmusculusvomeronasaltype-2receptor26-like(LOC100046550),	74.74	293	50	20	2716	2994	234	516	+	Vmn2r
Core element 042	XM_003086424.1	PREDICTED:Musmusculusvomeronasaltype-2receptor26-like(LOC100046550),	75.49	253	40	18	2716	2955	234	477	+	Vmn2r
Core element 042	XM_003086425.1	PREDICTED:Musmusculusvomeronasaltype-2receptor26-like(LOC100046550),	75.49	253	40	18	2716	2955	234	477	+	Vmn2r
Core element 056		(TAA)n		31			104	134	1	31	+	Simple_repeat
Core element 056	XM_003085874.1	PREDICTED:Musmusculuszincfingerprotein709-like(LOC546567),	91.67	144	8	4	477	618	1254	1395	+	Zfp
Core element 056		Lx2B		372			974	1345	6599	6997	-	LINE/L1
Core element 056		Lx2B		39			1354	1392	6334	6372	-	LINE/L1
Core element 056		L1Md_A		382			1393	1774	6201	6582	+	LINE/L1
Core element 056		Lx2B		303			1775	2077	6039	6333	-	LINE/L1
Core element 056		RMER16-int		226			2078	2303	1762	1989	+	LTR/ERVK
Core element 056		ORR1A3-int		293			2313	2605	1222	1514	-	LTR/ERVL-MaLR
Core element 060		(CA)n		117			25	141	1	122	+	Simple_repeat
Core element 060		AT_rich		58			145	202	1	58	+	Low_complexity
Core element 060		(CA)n		55			251	305	2	56	+	Simple_repeat
Core element 060		B1_Mm		105			352	456	23	135	+	SINE/Alu
Core element 060		B2_Mm1a		188			1099	1286	2	193	+	SINE/B2
Core element 060		(TTTTG)n		35			1322	1356	2	35	+	Simple_repeat
Core element 060		L1Md_T		624			1698	2321	5957	6580	+	LINE/L1
Core element 061		AT_rich		21			389	409	1	21	+	Low_complexity
Core element 061		RLTR33		376			1155	1530	1	424	-	LTR/ERVK
Core element 061		B1_Mur3		139			1972	2110	1	147	+	SINE/Alu
Core element 061		B1_Mur4		148			2212	2359	1	145	-	SINE/Alu
Core element 061		RLTR9C		160			2747	2906	256	409	+	LTR/ERVK
Core element 061		MTA_Mm		87			2907	2993	32	118	-	LTR/ERVL-MaLR
Core element 071		MurSatRep1		1070			10	1079	1	1139	-	Unknown
Core element 071		MurSatRep1		113			1178	1290	1	113	-	Unknown
Core element 071		MurSatRep1		160			2006	2165	1	160	-	Unknown
Core element 071		Lx4B		121			2215	2335	6336	6452	+	LINE/L1
Core element 071		L1_Mur2		92			2309	2400	5645	5736	+	LINE/L1
Core element 103.1		RLTR18-int		759			43	801	3518	4385	-	LTR/ERVK
Core element 103.1		B1_Mur4		147			802	948	1	150	+	SINE/Alu
Core element 103.1		B2_Mm2		172			965	1136	2	170	+	SINE/B2
Core element 103.1		RLTR18-int		650			1153	1802	2901	3550	-	LTR/ERVK
Core element 103.2		L1_Mus3		128			2	129	6505	6638	+	LINE/L1
Core element 103.2		RMER15		251			953	1203	226	474	-	LTR/ERVL
Core element 103.2	NM_001199048.1	Musmusculuszincfingerprotein942(Zfp942)	83.9	528	42	27	1046	1561	3187	2691	-
Core element 103.2	NM_176962.4	Musmusculuszincfingerprotein944(Zfp944)	86.5	526	49	18	1046	1563	2698	2187	-
Core element 103.2	NM_029281.2	Musmusculuszincfingerprotein820(Zfp820)	73.81	565	79	54	1048	1564	3603	3060	-
Core element 108	NM_007624.3	Musmusculuschromoboxhomolog3(DrosophilaHP1gamma)(Cbx3),	91.2	750	18	14	1	715	627	1363	+	Cbx3
Core element 108	XM_003084447.1	PREDICTED:Musmusculuschromoboxproteinhomolog3-like(LOC100504483),	96.2	79	3	0	1	79	566	644	+	Cbx3
Core element 108	XM_003084776.1	PREDICTED:Musmusculuspredictedgene7469(Gm7469),mRNA	94.94	79	4	0	1	79	566	644	+	Cbx3
Core element 108	XM_003084931.1	PREDICTED:Musmusculuspredictedgene6917(Gm6917),mRNA	100	79	0	0	1	79	444	522	+	Cbx3
Core element 108	XM_003085873.1	PREDICTED:Musmusculuspredictedgene5196(Gm5196),mRNA	97.47	79	2	0	1	79	474	552	+	Cbx3
Core element 108	XM_003086200.1	PREDICTED:Musmusculuschromoboxproteinhomolog3-like(LOC100504483),	92.53	736	17	16	1	715	566	1284	+	Cbx3
Core element 108	XM_003086618.1	PREDICTED:Musmusculuspredictedgene7469(Gm7469),mRNA	96.2	79	3	0	1	79	474	552	+	Cbx3
Core element 108	XM_003086881.1	PREDICTED:Musmusculuspredictedgene6917(Gm6917),mRNA	93.67	79	5	0	1	79	474	552	+	Cbx3
Core element 108	XM_356668.7	PREDICTED:Musmusculuspredictedgene5196(Gm5196),mRNA	100	79	0	0	1	79	474	552	+	Cbx3
Core element 108	XM_619114.5	PREDICTED:Musmusculuspredictedpseudogene5792(Gm5792),mRNA	97.47	79	2	0	1	79	471	549	+	Cbx3
Core element 108	XM_893413.4	PREDICTED:Musmusculuspredictedgene6901(Gm6901),mRNA	97.47	79	2	0	1	79	471	549	+	Cbx3
Core element 108	XR_106870.1	PREDICTED:MusmusculushypotheticalLOC100503116(LOC100503116),	96.97	297	6	3	419	715	733	440	-	miscRNA
Core element 108	NM_007624.3	Musmusculuschromoboxhomolog3(DrosophilaHP1gamma)(Cbx3),	94.58	369	10	6	803	1171	1451	1809	+	Cbx3
Core element 108	XM_003086200.1	PREDICTED:Musmusculuschromoboxproteinhomolog3-like(LOC100504483),	94.13	358	11	6	803	1160	1372	1719	+	Cbx3
Core element 108	XR_106870.1	PREDICTED:MusmusculushypotheticalLOC100503116(LOC100503116),	94.48	362	10	6	803	1164	352	1	-	miscRNA
Core element 108		AT_rich		24			1301	1324	1	24	+	Low_complexity
Core element 108		RLTR33		389			1796	2184	1	440	-	LTR/ERVK
Core element 108		B1_Mm		105			2480	2584	23	135	-	SINE/Alu
Core element 108		(TG)n		36			2629	2664	2	37	+	Simple_repeat
Core element 108		AT_rich		48			2724	2771	1	48	+	Low_complexity
Core element 108		(TG)n		117			2775	2891	1	122	+	Simple_repeat
Core element 108		(TATG)n		30			2971	3000	1	30	+	Simple_repeat
Core element 109		B2_Mm2		172			41	212	2	170	+	SINE/B2
Core element 109		RLTR18-int		642			229	870	2906	3550	-	LTR/ERVK
Core element 109		RLTR10A		276			873	1148	1	276	+	LTR/ERVK
Core element 109		RLTR27		276			1150	1425	32	309	+	LTR/ERVK
Core element 109		ORR1A3		144			1444	1587	224	390	-	LTR/ERVL-MaLR
Core element 122		RLTR6C_Mm		196			1	196	1	209	-	LTR/ERV1
Core element 122		MMVL30-int		2461			197	2657	960	3698	-	LTR/ERV1
Core element 122		MMVL30-int		685			2745	3429	772	1453	-	LTR/ERV1
Core element 122	XR_104972.1	PREDICTED:MusmusculushypotheticalLOC100504344(LOC100504344),	98.39	62	1	0	3527	3588	551	490	-	miscRNA
Core element 122	XR_107773.1	PREDICTED:MusmusculushypotheticalLOC100504344(LOC100504344),	98.39	62	1	0	3527	3588	551	490	-	miscRNA
Core element 127		AT_rich		23			147	169	1	23	+	Low_complexity
Core element 127	NM_001103366.1	Musmusculusvomeronasal2,receptor87(Vmn2r87),mRNA	77.59	299	43	23	517	800	197	486	+	Vmn2r
Core element 127	NM_001104628.1	Musmusculusvomeronasal2,receptor17(Vmn2r17),mRNA	77.97	295	46	17	517	800	197	483	+	Vmn2r
Core element 127	NM_009486.2	Musmusculusvomeronasal2,receptor89(Vmn2r89),transcript	75.87	286	46	22	520	791	280	556	+	Vmn2r
Core element 127	NM_009487.1	Musmusculusvomeronasal2,receptor89(Vmn2r89),transcript	75.87	286	46	22	520	791	281	557	+	Vmn2r
Core element 127	XM_001472376.2	PREDICTED:Musmusculusvomeronasaltype-2receptor26-like,transcriptvariant2	77.47	293	47	19	520	800	201	486	+	Vmn2
Core element 127	XM_001472403.1	PREDICTED:Musmusculusvomeronasaltype-2receptor26-like,transcriptvariant2	77.47	293	47	19	520	800	201	486	+	Vmn2
Core element 127	XM_003085563.1	PREDICTED:Musmusculusvomeronasaltype-2receptor26-like(LOC671650),	77.47	293	47	19	520	800	201	486	+	Vmn2r
Core element 127	XM_003085564.1	PREDICTED:Musmusculusvomeronasaltype-2receptor26-like(LOC671650),	77.47	293	47	19	520	800	201	486	+	Vmn2r
Core element 127	XM_003085565.1	PREDICTED:Musmusculusvomeronasaltype-2receptor26-like(LOC671650),	77.4	323	54	19	520	830	201	516	+	Vmn2r
Core element 127	XM_003085566.1	PREDICTED:Musmusculusvomeronasaltype-2receptor26-like(LOC671650),	77.47	293	47	19	520	800	201	486	+	Vmn2r
Core element 127	XM_003086771.1	PREDICTED:Musmusculusvomeronasaltype-2receptor26-like,transcriptvariant1	77.13	293	48	19	520	800	201	486	+	Vmn2r
Core element 127	XM_003086772.1	PREDICTED:Musmusculusvomeronasaltype-2receptor26-like,transcriptvariant2	77.13	293	48	19	520	800	201	486	+	Vmn2r
Core element 127	XM_003086773.1	PREDICTED:Musmusculusvomeronasaltype-2receptor26-like,transcriptvariant3	77.13	293	48	19	520	800	201	486	+	Vmn2r
Core element 127	XM_003086774.1	PREDICTED:Musmusculusvomeronasaltype-2receptor26-like,transcriptvariant4	77.13	293	48	19	520	800	201	486	+	Vmn2r
Core element 127	XM_003086775.1	PREDICTED:Musmusculusvomeronasaltype-2receptor26-like,transcriptvariant5	77.09	323	55	19	520	830	201	516	+	Vmn2r
Core element 127	XM_003086776.1	PREDICTED:Musmusculusvomeronasaltype-2receptor26-like,transcriptvariant6	77.13	293	48	19	520	800	201	486	+	Vmn2r
Core element 127	NM_001102602.1	Musmusculusvomeronasal2,receptor85(Vmn2r85),mRNA	77.52	258	37	18	541	785	222	471	+	Vmn2r
Core element 127	NM_001103365.1	Musmusculusvomeronasal2,receptor86(Vmn2r86),mRNA	77.7	269	37	22	546	800	227	486	+	Vmn2r
Core element 127	NM_011686.1	Musmusculusvomeronasal2,receptor88(Vmn2r88),mRNA	76.43	297	46	22	549	830	229	516	+	Vmn2r
Core element 127	NM_009488.2	Musmusculusvomeronasal2,receptor,122(Vmn2r122),transcript	76.86	255	39	17	550	791	315	562	+	Vmn2r
Core element 127	NM_009492.2	Musmusculusvomeronasal2,receptor,122(Vmn2r122),transcript	76.86	255	39	17	550	791	315	562	+	Vmn2r
Core element 127	XR_104781.1	PREDICTED:Musmusculuspredictedgene14496(Gm14496),miscRNA	76.86	255	39	19	550	791	230	477	+	miscRNA
Core element 127	XR_107469.1	PREDICTED:Musmusculuspredictedgene14496(Gm14496),miscRNA	76.86	255	39	19	550	791	230	477	+	miscRNA
Core element 127	XM_001477074.2	PREDICTED:Musmusculusvomeronasaltype-2receptor26-like,transcriptvariant1	76.19	252	39	17	553	791	234	477	+	Vmn2
Core element 127	XM_001477091.1	PREDICTED:Musmusculusvomeronasaltype-2receptor26-like,transcriptvariant2	76.19	252	39	17	553	791	234	477	+	Vmn2
Core element 127	XM_003086423.1	PREDICTED:Musmusculusvomeronasaltype-2receptor26-like(LOC100046550),	75.68	292	48	19	553	830	234	516	+	Vmn2r
Core element 127	XM_003086424.1	PREDICTED:Musmusculusvomeronasaltype-2receptor26-like(LOC100046550),	76.19	252	39	17	553	791	234	477	+	Vmn2r
Core element 127	XM_003086425.1	PREDICTED:Musmusculusvomeronasaltype-2receptor26-like(LOC100046550),	76.19	252	39	17	553	791	234	477	+	Vmn2r
Core element 127	XM_003086777.1	PREDICTED:Musmusculusvomeronasaltype-2receptor26-like,transcriptvariant7	77.73	256	42	15	555	800	242	492	+	Vmn2r
Core element 127		(CA)n		51			910	960	2	52	+	Simple_repeat
Core element 127		AT_rich		41			961	1001	1	41	+	Low_complexity
Core element 127		L1Md_F3		257			1107	1363	6324	6582	+	LINE/L1
Core element 127	NM_001104622.1	Musmusculusvomeronasal2,receptor11(Vmn2r11),mRNA	87.06	881	93	20	1438	2305	459	1331	+	Vmn2r
Core element 127	NM_001102602.1	Musmusculusvomeronasal2,receptor85(Vmn2r85),mRNA	86.27	816	91	21	1499	2303	488	1293	+	Vmn2r
Core element 127	NM_001103366.1	Musmusculusvomeronasal2,receptor87(Vmn2r87),mRNA	87.48	815	83	19	1499	2303	488	1293	+	Vmn2r
Core element 127	NM_001104620.1	Musmusculusvomeronasal2,receptor8(Vmn2r8),mRNA	86.46	820	89	21	1499	2305	482	1292	+	Vmn2r
Core element 127	NM_001104627.1	Musmusculusvomeronasal2,receptor16(Vmn2r16),mRNA	84.74	819	105	19	1499	2305	488	1298	+	Vmn2r
Core element 127	XM_001472376.2	PREDICTED:Musmusculusvomeronasaltype-2receptor26-like,transcriptvariant2	86.81	819	88	19	1499	2305	488	1298	+	Vmn2
Core element 127	XM_001472403.1	PREDICTED:Musmusculusvomeronasaltype-2receptor26-like,transcriptvariant2	86.81	819	88	19	1499	2305	488	1298	+	Vmn2
Core element 127	XM_003085563.1	PREDICTED:Musmusculusvomeronasaltype-2receptor26-like(LOC671650),	86.81	819	88	19	1499	2305	488	1298	+	Vmn2r
Core element 127	XM_003085564.1	PREDICTED:Musmusculusvomeronasaltype-2receptor26-like(LOC671650),	86.81	819	88	19	1499	2305	488	1298	+	Vmn2r
Core element 127	XM_003085566.1	PREDICTED:Musmusculusvomeronasaltype-2receptor26-like(LOC671650),	86.81	819	88	19	1499	2305	488	1298	+	Vmn2r
Core element 127	XM_003086771.1	PREDICTED:Musmusculusvomeronasaltype-2receptor26-like,transcriptvariant1	86.81	819	88	19	1499	2305	488	1298	+	Vmn2r
Core element 127	XM_003086772.1	PREDICTED:Musmusculusvomeronasaltype-2receptor26-like,transcriptvariant2	86.81	819	88	19	1499	2305	488	1298	+	Vmn2r
Core element 127	XM_003086773.1	PREDICTED:Musmusculusvomeronasaltype-2receptor26-like,transcriptvariant3	86.81	819	88	19	1499	2305	488	1298	+	Vmn2r
Core element 127	XM_003086774.1	PREDICTED:Musmusculusvomeronasaltype-2receptor26-like,transcriptvariant4	86.81	819	88	19	1499	2305	488	1298	+	Vmn2r
Core element 127	XM_003086776.1	PREDICTED:Musmusculusvomeronasaltype-2receptor26-like,transcriptvariant6	86.81	819	88	19	1499	2305	488	1298	+	Vmn2r
Core element 127	XM_003086777.1	PREDICTED:Musmusculusvomeronasaltype-2receptor26-like,transcriptvariant7	86.81	819	88	19	1499	2305	494	1304	+	Vmn2r
Core element 127	NM_001081448.1	Musmusculusvomeronasal2,receptor84(Vmn2r84),mRNA	86.63	815	88	20	1500	2303	489	1293	+	Vmn2r
Core element 127	NM_001100616.1	Musmusculusvomeronasal2,receptor121(Vmn2r121),mRNA	86.54	817	89	21	1500	2305	565	1371	+	Vmn2r
Core element 127	NM_001103365.1	Musmusculusvomeronasal2,receptor86(Vmn2r86),mRNA	87.25	792	84	17	1500	2282	489	1272	+	Vmn2r
Core element 127	NM_001104623.1	Musmusculusvomeronasal2,receptor12(Vmn2r12),mRNA	86.93	811	97	9	1500	2305	483	1289	+	Vmn2r
Core element 127	NM_001104624.1	Musmusculusvomeronasal2,receptor13(Vmn2r13),mRNA	87.13	816	86	19	1500	2305	483	1289	+	Vmn2r
Core element 127	NM_001104625.1	Musmusculusvomeronasal2,receptor14(Vmn2r14),mRNA	87.52	817	84	17	1500	2305	483	1292	+	Vmn2r
Core element 127	NM_009485.1	Musmusculusvomeronasal2,receptor123(Vmn2r123),mRNA	85.1	819	97	25	1500	2305	545	1351	+	Vmn2r
Core element 127	NM_009486.2	Musmusculusvomeronasal2,receptor89(Vmn2r89),transcript	87.01	816	83	23	1500	2303	568	1372	+	Vmn2r
Core element 127	NM_009487.1	Musmusculusvomeronasal2,receptor89(Vmn2r89),transcript	87.06	819	83	23	1500	2306	569	1376	+	Vmn2r
Core element 127	NM_009488.2	Musmusculusvomeronasal2,receptor,122(Vmn2r122),transcript	86.69	819	84	25	1500	2305	574	1380	+	Vmn2r
Core element 127	NM_009492.2	Musmusculusvomeronasal2,receptor,122(Vmn2r122),transcript	86.69	819	84	25	1500	2305	574	1380	+	Vmn2r
Core element 127	NM_011686.1	Musmusculusvomeronasal2,receptor88(Vmn2r88),mRNA	86.4	816	92	19	1500	2305	513	1319	+	Vmn2r
Core element 127	NR_028141.1	Musmusculusvomeronasal2,receptor,pseudogene160(Vmn2r-ps160),	86.03	816	91	23	1500	2303	568	1372	+	Vmn2
Core element 127	XM_001477074.2	PREDICTED:Musmusculusvomeronasaltype-2receptor26-like,transcriptvariant1	86.45	819	86	25	1500	2305	489	1295	+	Vmn2
Core element 127	XM_001477091.1	PREDICTED:Musmusculusvomeronasaltype-2receptor26-like,transcriptvariant2	86.45	819	86	25	1500	2305	489	1295	+	Vmn2
Core element 127	XM_003086423.1	PREDICTED:Musmusculusvomeronasaltype-2receptor26-like(LOC100046550),	86.45	819	86	25	1500	2305	513	1319	+	Vmn2r
Core element 127	XM_003086424.1	PREDICTED:Musmusculusvomeronasaltype-2receptor26-like(LOC100046550),	86.45	819	86	25	1500	2305	489	1295	+	Vmn2r
Core element 127	XM_003086425.1	PREDICTED:Musmusculusvomeronasaltype-2receptor26-like(LOC100046550),	86.41	817	86	25	1500	2303	489	1293	+	Vmn2r
Core element 127	XM_003086871.1	PREDICTED:Musmusculusvomeronasaltype-2receptor26-like(LOC670059),	87.13	816	82	23	1500	2303	489	1293	+	Vmn2r
Core element 127	XR_104781.1	PREDICTED:Musmusculuspredictedgene14496(Gm14496),miscRNA	87.44	820	78	25	1500	2306	489	1296	+	miscRNA
Core element 127	XR_107469.1	PREDICTED:Musmusculuspredictedgene14496(Gm14496),miscRNA	87.44	820	78	25	1500	2306	489	1296	+	miscRNA
Core element 127	XM_003085565.1	PREDICTED:Musmusculusvomeronasaltype-2receptor26-like(LOC671650),	86.78	817	88	19	1501	2305	514	1322	+	Vmn2r
Core element 127	XM_003086775.1	PREDICTED:Musmusculusvomeronasaltype-2receptor26-like,transcriptvariant5	86.78	817	88	19	1501	2305	514	1322	+	Vmn2r
Core element 127	NM_001104621.1	Musmusculusvomeronasal2,receptor9(Vmn2r9),mRNA	86.92	803	87	17	1514	2305	497	1292	+	Vmn2r
Core element 127	NM_001104626.1	Musmusculusvomeronasal2,receptor15(Vmn2r15),mRNA	87.97	798	85	11	1514	2305	521	1313	+	Vmn2r
Core element 127	NM_001104628.1	Musmusculusvomeronasal2,receptor17(Vmn2r17),mRNA	88.72	798	82	7	1514	2305	500	1295	+	Vmn2r
Core element 127		B1_Mus1		54			2645	2698	3	56	+	SINE/Alu
Core element 146		L1_Mur3		1869			38	1906	1965	3803	-	LINE/L1
Core element 146		L1_Mus2		583			1930	2512	6001	6563	-	LINE/L1
Core element 146		B1_Mus1		146			2513	2658	1	148	-	SINE/Alu
Core element 146		L1_Mus2		219			2659	2877	5790	6000	-	LINE/L1
Core element 148		MTA_Mm		37			1	37	1	37	-	LTR/ERVL-MaLR
Core element 148		MTC		232			134	365	182	413	+	LTR/ERVL-MaLR
Core element 148		B1_Mur3		145			389	533	9	149	-	SINE/Alu
Core element 148		B4		138			413	550	77	220	-	SINE/B4
Core element 148		RSINE1		115			568	682	3	132	-	SINE/B4
Core element 148		PB1D9		96			774	869	6	101	+	SINE/Alu
Core element 148		B3		205			941	1145	2	216	+	SINE/B2
Core element 148		(TTTG)n		42			1217	1258	1	42	+	Simple_repeat
Core element 148		B1_Mus1		142			1260	1401	3	146	-	SINE/Alu
Core element 148		MT2B		335			2307	2641	278	601	-	LTR/ERVL
Core element 154		MT2B		145			4	148	154	287	+	LTR/ERVL
Core element 154		ORR1A4-int		965			108	1072	718	1685	+	LTR/ERVL-MaLR
Core element 154		B1_Mus1		148			1073	1220	1	147	+	SINE/Alu
Core element 154		ORR1A4-int		278			1221	1498	1686	1963	+	LTR/ERVL-MaLR
Core element 154		ORR1A4		346			1499	1844	1	321	+	LTR/ERVL-MaLR
Core element 154	XM_003084924.1	PREDICTED:MusmusculusRIKENcDNA2410141K09gene(2410141K09Rik),	100	31	0	0	1845	1875	1333	1363	+	zfp
Core element 154		RLTR49		134			2501	2634	1	136	-	LTR/ERVK
Core element 156		Lx4B		210			540	749	6690	6899	-	LINE/L1
Core element 156		RLTR1E_MM		91			830	920	459	549	+	LTR/ERV1
Core element 156		RLTR1B		158			928	1085	353	512	+	LTR/ERV1
Core element 156		MMSAT4		54			1092	1145	115	168	+	Satellite/
Core element 156		MMSAT4		210			1184	1393	1	210	+	Satellite/
Core element 156		IAPEY3C_LTR		286			1662	1947	1	299	-	LTR/ERVK
Core element 156		RLTR48A		281			1948	2228	396	683	-	LTR/ERV1
Core element 156		RLTR48A		117			2240	2356	1	118	-	LTR/ERV1
Core element 159		L1_Mus2		239			1	239	6343	6563	+	LINE/L1
Core element 159		L1_Mur3		114			264	377	1965	2072	+	LINE/L1
Core element 159		(CA)n		25			378	402	1	25	+	Simple_repeat
Core element 159		L1_Mur3		341			403	743	2073	2394	+	LINE/L1
Core element 159		B4A		233			754	986	60	291	+	SINE/B4
Core element 159		(CA)n		72			1021	1092	2	72	+	Simple_repeat
Core element 159		B4		54			1105	1158	229	282	+	SINE/B4
Core element 159		ORR1E		113			1530	1642	19	142	-	LTR/ERVL-MaLR
Core element 172		B1_Mus2		135			797	931	2	136	+	SINE/Alu
Core element 172		(TAAA)n		35			932	966	2	36	+	Simple_repeat
Core element 172		(TG)n		139			1456	1594	1	145	+	Simple_repeat
Core element 172		(TG)n		118			1606	1723	1	123	+	Simple_repeat
Core element 172		(TG)n		95			1779	1873	1	99	+	Simple_repeat
Core element 172		AT_rich		35			2238	2272	1	35	+	Low_complexity
Core element 172		B2_Mm1t		62			2561	2622	11	74	+	SINE/B2
Core element 172		AT_rich		24			2735	2758	1	24	+	Low_complexity
Core element 172		(GGAAA)n		180			2759	2938	3	180	+	Simple_repeat
Core element 172		A-rich		190			2965	3154	1	178	+	Low_complexity
Core element 172		G-rich		42			3156	3197	1	42	+	Low_complexity
Core element 177.1		(CCCTAA)n		163			174	336	1	160	+	Simple_repeat
Core element 177.1	NM_001177832.1	Musmusculuspredictedgene10324(Gm10324),mRNA	98.17	109	0	2	1177	1290	1	114	+	zfp
Core element 177.1	XM_003084924.1	PREDICTED:MusmusculusRIKENcDNA2410141K09gene(2410141K09Rik),	90.43	115	2	9	1177	1289	1	113	+	zfp
Core element 177.1	XM_003085874.1	PREDICTED:Musmusculuszincfingerprotein709-like(LOC546567),	95.61	114	2	3	1370	1478	1	109	+	zfp
Core element 178		IAPEz-int		2157			1	2157	4323	6481	+	LTR/ERVK
Core element 178		IAPLTR1_Mm		337			2158	2494	1	367	+	LTR/ERVK
Core element 182		B1_Mus2		51			1	51	76	126	+	SINE/Alu
Core element 182		ORR1B1		608			48	655	15	386	+	LTR/ERVL-MaLR
Core element 182		RLTR49		134			1307	1440	1	136	-	LTR/ERVK
Core element 182		MurSatRep1		153			1453	1605	1891	2049	+	Unknown
Core element 182		L1_Mur3		689			1941	2629	3611	4312	-	LINE/L1
Core element 199.1		MTA_Mm		396			1	396	1	396	+	LTR/ERVL-MaLR
Core element 199.1		MTA_Mm-int		1097			397	1493	1	1098	+	LTR/ERVL-MaLR
Core element 199.1		MTA_Mm		396			1494	1889	1	396	+	LTR/ERVL-MaLR
Core element 210		RLTR18-int		133			10	142	4370	4511	+	LTR/ERVK
Core element 210		RLTR18B		64			147	210	38	101	-	LTR/ERVK
Core element 210		URR1A		198			211	408	1	225	+	DNA/hAT-Charlie
Core element 210		RLTR1B		510			437	946	1	512	+	LTR/ERV1
Core element 210		RLTR11A2		497			1107	1603	1	512	-	LTR/ERVK
Core element 210		C-rich		104			1644	1747	3	114	+	Low_complexity
Core element 210		B1_Mur2		121			1758	1878	3	148	-	SINE/Alu
Core element 210		B3A		208			1901	2108	1	198	-	SINE/B2
Core element 210		(TTAA)n		23			2289	2311	3	25	+	Simple_repeat
Core element 210		RSINE1		120			2317	2436	18	135	-	SINE/B4
Core element 210		ID_B1		40			2461	2500	184	223	-	SINE/B4
Core element 210		MT2A		234			2501	2734	10	218	+	LTR/ERVL
Core element 210		Lx2B		112			2736	2847	6897	6999	+	LINE/L1
Core element 210		B1_Mur2		132			2863	2994	1	140	+	SINE/Alu
Core element 212		(CCCTAA)n		73			520	592	6	76	+	Simple_repeat
Core element 212		(CCCTAA)n		78			606	683	6	82	+	Simple_repeat
Core element 212	NM_001177832.1	Musmusculuspredictedgene10324(Gm10324),mRNA	100	109	0	0	1242	1350	1	109	+	Zfp
Core element 212		L1_Mur3		523			1565	2087	1314	1836	-	LINE/L1
Core element 220.1		IAPLTR2_Mm		427			1	427	1	475	-	LTR/ERVK
Core element 220.1		L1_Mus4		86			429	514	6279	6364	-	LINE/L1
Core element 220.1		RLTR18-int		648			515	1162	2903	3550	+	LTR/ERVK
Core element 244	NM_001104622.1	Musmusculusvomeronasal2,receptor11(Vmn2r11),mRNA	86.67	863	86	26	1	841	476	1331	+	Vmn2r
Core element 244	NM_001103366.1	Musmusculusvomeronasal2,receptor87(Vmn2r87),mRNA	86.93	811	85	18	45	839	488	1293	+	Vmn2r
Core element 244	NM_001104620.1	Musmusculusvomeronasal2,receptor8(Vmn2r8),mRNA	85.91	816	91	20	45	841	482	1292	+	Vmn2r
Core element 244	NM_001104627.1	Musmusculusvomeronasal2,receptor16(Vmn2r16),mRNA	84.09	817	104	21	45	841	488	1298	+	Vmn2r
Core element 244	NM_001104628.1	Musmusculusvomeronasal2,receptor17(Vmn2r17),mRNA	88.42	812	78	12	45	841	485	1295	+	Vmn2r
Core element 244	XM_001472376.2	PREDICTED:Musmusculusvomeronasaltype-2receptor26-like,transcriptvariant2	86.29	817	86	22	45	841	488	1298	+	Vmn2
Core element 244	XM_001472403.1	PREDICTED:Musmusculusvomeronasaltype-2receptor26-like,transcriptvariant2	86.29	817	86	22	45	841	488	1298	+	Vmn2
Core element 244	XM_003085563.1	PREDICTED:Musmusculusvomeronasaltype-2receptor26-like(LOC671650),	86.29	817	86	22	45	841	488	1298	+	Vmn2r
Core element 244	XM_003085564.1	PREDICTED:Musmusculusvomeronasaltype-2receptor26-like(LOC671650),	86.29	817	86	22	45	841	488	1298	+	Vmn2r
Core element 244	XM_003085566.1	PREDICTED:Musmusculusvomeronasaltype-2receptor26-like(LOC671650),	86.29	817	86	22	45	841	488	1298	+	Vmn2r
Core element 244	XM_003086771.1	PREDICTED:Musmusculusvomeronasaltype-2receptor26-like,transcriptvariant1	86.29	817	86	22	45	841	488	1298	+	Vmn2r
Core element 244	XM_003086772.1	PREDICTED:Musmusculusvomeronasaltype-2receptor26-like,transcriptvariant2	86.29	817	86	22	45	841	488	1298	+	Vmn2r
Core element 244	XM_003086773.1	PREDICTED:Musmusculusvomeronasaltype-2receptor26-like,transcriptvariant3	86.29	817	86	22	45	841	488	1298	+	Vmn2r
Core element 244	XM_003086774.1	PREDICTED:Musmusculusvomeronasaltype-2receptor26-like,transcriptvariant4	86.29	817	86	22	45	841	488	1298	+	Vmn2r
Core element 244	XM_003086776.1	PREDICTED:Musmusculusvomeronasaltype-2receptor26-like,transcriptvariant6	86.29	817	86	22	45	841	488	1298	+	Vmn2r
Core element 244	XM_003086777.1	PREDICTED:Musmusculusvomeronasaltype-2receptor26-like,transcriptvariant7	86.29	817	86	22	45	841	494	1304	+	Vmn2r
Core element 244	NM_001081448.1	Musmusculusvomeronasal2,receptor84(Vmn2r84),mRNA	86.21	812	87	21	46	839	489	1293	+	Vmn2r
Core element 244	NM_001100616.1	Musmusculusvomeronasal2,receptor121(Vmn2r121),mRNA	86.24	814	87	21	46	841	565	1371	+	Vmn2r
Core element 244	NM_001103365.1	Musmusculusvomeronasal2,receptor86(Vmn2r86),mRNA	86.82	789	83	18	46	818	489	1272	+	Vmn2r
Core element 244	NM_001104623.1	Musmusculusvomeronasal2,receptor12(Vmn2r12),mRNA	86.54	810	92	14	46	841	483	1289	+	Vmn2r
Core element 244	NM_001104625.1	Musmusculusvomeronasal2,receptor14(Vmn2r14),mRNA	86.99	815	82	20	46	841	483	1292	+	Vmn2r
Core element 244	NM_009485.1	Musmusculusvomeronasal2,receptor123(Vmn2r123),mRNA	84.94	817	92	27	46	841	545	1351	+	Vmn2r
Core element 244	NM_009486.2	Musmusculusvomeronasal2,receptor89(Vmn2r89),transcript	86.47	813	83	23	46	839	568	1372	+	Vmn2r
Core element 244	NM_009487.1	Musmusculusvomeronasal2,receptor89(Vmn2r89),transcript	86.52	816	83	23	46	842	569	1376	+	Vmn2r
Core element 244	NM_009491.3	Musmusculusvomeronasal2,receptor10(Vmn2r10),mRNA	87.03	817	75	28	46	841	483	1289	+	Vmn2r
Core element 244	NM_011686.1	Musmusculusvomeronasal2,receptor88(Vmn2r88),mRNA	86.1	813	90	20	46	841	513	1319	+	Vmn2r
Core element 244	NR_028141.1	Musmusculusvomeronasal2,receptor,pseudogene160(Vmn2r-ps160),	85.89	815	84	27	46	839	568	1372	+	Vmn2
Core element 244	XM_001477074.2	PREDICTED:Musmusculusvomeronasaltype-2receptor26-like,transcriptvariant1	85.7	818	84	29	46	841	489	1295	+	Vmn2
Core element 244	XM_001477091.1	PREDICTED:Musmusculusvomeronasaltype-2receptor26-like,transcriptvariant2	85.7	818	84	29	46	841	489	1295	+	Vmn2
Core element 244	XM_003086423.1	PREDICTED:Musmusculusvomeronasaltype-2receptor26-like(LOC100046550),	85.7	818	84	29	46	841	513	1319	+	Vmn2r
Core element 244	XM_003086424.1	PREDICTED:Musmusculusvomeronasaltype-2receptor26-like(LOC100046550),	85.7	818	84	29	46	841	489	1295	+	Vmn2r
Core element 244	XM_003086425.1	PREDICTED:Musmusculusvomeronasaltype-2receptor26-like(LOC100046550),	85.66	816	84	29	46	839	489	1293	+	Vmn2r
Core element 244	XR_104781.1	PREDICTED:Musmusculuspredictedgene14496(Gm14496),miscRNA	87.15	817	76	26	46	842	489	1296	+	miscRNA
Core element 244	XR_107469.1	PREDICTED:Musmusculuspredictedgene14496(Gm14496),miscRNA	87.15	817	76	26	46	842	489	1296	+	miscRNA
Core element 244	XM_003085565.1	PREDICTED:Musmusculusvomeronasaltype-2receptor26-like(LOC671650),	86.26	815	86	22	47	841	514	1322	+	Vmn2r
Core element 244	XM_003086775.1	PREDICTED:Musmusculusvomeronasaltype-2receptor26-like,transcriptvariant5	86.26	815	86	22	47	841	514	1322	+	Vmn2r
Core element 244	NM_001104621.1	Musmusculusvomeronasal2,receptor9(Vmn2r9),mRNA	85.98	813	90	20	48	841	485	1292	+	Vmn2r
Core element 244		B1_Mus1		147			1175	1321	1	148	+	SINE/Alu
Core element 244		L1Md_F2		1681			1567	3247	4913	6582	-	LINE/L1
Core element 254.1		L1Md_F2		894			7	900	5675	6570	-	LINE/L1
Core element 274	XM_003084922.1	PREDICTED:Musmusculuszincfingerprotein180-like(LOC100502847),	100	41	0	0	303	343	825	785	-	zfp180-like
Core element 274		(TG)n		47			1723	1769	1	47	+	Simple_repeat
Core element 274		(TG)n		118			1796	1913	1	124	+	Simple_repeat
Core element 274		(TG)n		43			1969	2011	1	43	+	Simple_repeat
Core element 274		B2_Mm2		215			2775	2989	7	195	+	SINE/B2
Core element 276		Lx7		82			1	82	6735	6816	-	LINE/L1
Core element 276		AT_rich		22			278	299	1	22	+	Low_complexity
Core element 276		MTD		99			877	975	298	404	-	LTR/ERVL-MaLR
Core element 276		L1_Mus3		1476			982	2457	4310	5801	+	LINE/L1
Core element 306	NM_001104624.1	Musmusculusvomeronasal2,receptor13(Vmn2r13),mRNA	87.1	93	12	0	1	93	57	149	+	Vmn2r
Core element 306	NM_009491.3	Musmusculusvomeronasal2,receptor10(Vmn2r10),mRNA	88.3	94	9	2	1	93	57	149	+	Vmn2r
Core element 306	NM_001104625.1	Musmusculusvomeronasal2,receptor14(Vmn2r14),mRNA	90.48	84	8	0	10	93	66	149	+	Vmn2r
Core element 306	NM_001104623.1	Musmusculusvomeronasal2,receptor12(Vmn2r12),mRNA	90	80	8	0	14	93	70	149	+	Vmn2r
Core element 306		(TTTG)n		46			1197	1242	2	48	+	Simple_repeat
Core element 306		B1_Mus2		146			1252	1397	1	147	-	SINE/Alu
Core element 306		AT_rich		23			2244	2266	1	23	+	Low_complexity
Core element 306	NM_009488.2	Musmusculusvomeronasal2,receptor,122(Vmn2r122),transcript	84.87	119	10	6	2616	2730	285	399	+	Vmn2r
Core element 306	NM_009492.2	Musmusculusvomeronasal2,receptor,122(Vmn2r122),transcript	84.87	119	10	6	2616	2730	285	399	+	Vmn2r
Core element 306	NM_001104623.1	Musmusculusvomeronasal2,receptor12(Vmn2r12),mRNA	78.98	295	40	20	2617	2898	195	480	+	Vmn2r
Core element 306	NM_001104624.1	Musmusculusvomeronasal2,receptor13(Vmn2r13),mRNA	79.93	294	39	18	2617	2898	195	480	+	Vmn2r
Core element 306	NM_001104625.1	Musmusculusvomeronasal2,receptor14(Vmn2r14),mRNA	78.11	297	39	18	2617	2898	195	480	+	Vmn2r
Core element 306	NM_009486.2	Musmusculusvomeronasal2,receptor89(Vmn2r89),transcript	75.87	286	47	20	2617	2889	280	556	+	Vmn2r
Core element 306	NM_009487.1	Musmusculusvomeronasal2,receptor89(Vmn2r89),transcript	75.87	286	47	20	2617	2889	281	557	+	Vmn2r
Core element 306	XM_001472376.2	PREDICTED:Musmusculusvomeronasaltype-2receptor26-like,transcriptvariant2	78.77	292	46	15	2617	2898	201	486	+	Vmn2
Core element 306	XM_001472403.1	PREDICTED:Musmusculusvomeronasaltype-2receptor26-like,transcriptvariant2	78.77	292	46	15	2617	2898	201	486	+	Vmn2
Core element 306	XM_003085563.1	PREDICTED:Musmusculusvomeronasaltype-2receptor26-like(LOC671650),	78.77	292	46	15	2617	2898	201	486	+	Vmn2r
Core element 306	XM_003085564.1	PREDICTED:Musmusculusvomeronasaltype-2receptor26-like(LOC671650),	78.77	292	46	15	2617	2898	201	486	+	Vmn2r
Core element 306	XM_003085565.1	PREDICTED:Musmusculusvomeronasaltype-2receptor26-like(LOC671650),	78.57	322	53	15	2617	2928	201	516	+	Vmn2r
Core element 306	XM_003085566.1	PREDICTED:Musmusculusvomeronasaltype-2receptor26-like(LOC671650),	78.77	292	46	15	2617	2898	201	486	+	Vmn2r
Core element 306	XM_003086771.1	PREDICTED:Musmusculusvomeronasaltype-2receptor26-like,transcriptvariant1	78.42	292	47	15	2617	2898	201	486	+	Vmn2r
Core element 306	XM_003086772.1	PREDICTED:Musmusculusvomeronasaltype-2receptor26-like,transcriptvariant2	78.42	292	47	15	2617	2898	201	486	+	Vmn2r
Core element 306	XM_003086773.1	PREDICTED:Musmusculusvomeronasaltype-2receptor26-like,transcriptvariant3	78.42	292	47	15	2617	2898	201	486	+	Vmn2r
Core element 306	XM_003086774.1	PREDICTED:Musmusculusvomeronasaltype-2receptor26-like,transcriptvariant4	78.42	292	47	15	2617	2898	201	486	+	Vmn2r
Core element 306	XM_003086775.1	PREDICTED:Musmusculusvomeronasaltype-2receptor26-like,transcriptvariant5	78.26	322	54	15	2617	2928	201	516	+	Vmn2r
Core element 306	XM_003086776.1	PREDICTED:Musmusculusvomeronasaltype-2receptor26-like,transcriptvariant6	78.42	292	47	15	2617	2898	201	486	+	Vmn2r
Core element 306	XR_104781.1	PREDICTED:Musmusculuspredictedgene14496(Gm14496),miscRNA	75.78	289	42	25	2617	2889	201	477	+	miscRNA
Core element 306	XR_107469.1	PREDICTED:Musmusculuspredictedgene14496(Gm14496),miscRNA	75.78	289	42	25	2617	2889	201	477	+	miscRNA
Core element 306	NM_011686.1	Musmusculusvomeronasal2,receptor88(Vmn2r88),mRNA	76.06	284	48	18	2618	2889	202	477	+	Vmn2r
Core element 306	XM_003086871.1	PREDICTED:Musmusculusvomeronasaltype-2receptor26-like(LOC670059),	89.53	86	7	2	2638	2722	222	306	+	Vmn2r
Core element 306	XM_003086777.1	PREDICTED:Musmusculusvomeronasaltype-2receptor26-like,transcriptvariant7	78.52	256	41	13	2652	2898	242	492	+	Vmn2r
Core element 310		B4		140			69	208	77	220	+	SINE/B4
Core element 310		B1_Mur3		144			86	229	9	148	+	SINE/Alu
Core element 310		MTC		232			249	480	182	413	-	LTR/ERVL-MaLR
Core element 310		MTA_Mm		395			577	971	1	396	+	LTR/ERVL-MaLR
Core element 310		B2_Mm1t		190			1056	1245	2	193	+	SINE/B2
Core element 310		Lx2		96			1260	1355	6908	6999	+	LINE/L1
Core element 310		B1_Mur2		127			1371	1497	1	136	+	SINE/Alu
Core element 310		(CCAA)n		32			1498	1529	4	34	+	Simple_repeat
Core element 310		(CA)n		45			2004	2048	2	46	+	Simple_repeat
Core element 310		ORR1E		114			2598	2711	19	142	+	LTR/ERVL-MaLR
Core element 310		B4		54			3067	3120	229	282	-	SINE/B4
Core element 310		(TG)n		40			3133	3172	2	40	+	Simple_repeat
Core element 310		B4A		285			3219	3503	1	280	-	SINE/B4
Core element 310		B4		75			3526	3600	145	224	-	SINE/B4
Core element 314		L1Md_Gf		1742			1	1742	262	2083	-	LINE/L1
Core element 314		AT_rich		26			1870	1895	1	26	+	Low_complexity
Core element 314	XM_003085874.1	PREDICTED:Musmusculuszincfingerprotein709-like(LOC546567),	95.07	142	7	0	2274	2415	1254	1395	+	Zfp
Core element 314		Lx2B		374			2777	3150	6599	6997	-	LINE/L1
Core element 314		Lx2B		39			3161	3199	6332	6370	-	LINE/L1
Core element 317		B4		109			115	223	90	189	+	SINE/B4
Core element 317		(TAA)n		27			324	350	2	27	+	Simple_repeat
Core element 317		RLTR6C_Mm		482			986	1467	1	463	-	LTR/ERV1
Core element 317		LTRIS4A		517			1630	2146	1	474	+	LTR/ERV1
Core element 333		RLTR9E		274			1	274	143	409	+	LTR/ERVK
Core element 333		MTB_Mm		121			275	395	1	121	-	LTR/ERVL-MaLR
Core element 333		AT_rich		21			425	445	1	21	+	Low_complexity
Core element 333		PB1D10		97			503	599	13	112	-	SINE/Alu
Core element 333		CT-rich		156			656	811	25	180	+	Low_complexity
Core element 333		B1_Mus2		147			812	958	1	147	-	SINE/Alu
Core element 333		polypyrimidine		25			959	983	1	24	+	Low_complexity
Core element 333		L1_Mus4		620			1135	1754	6005	6636	+	LINE/L1
Core element 333		RMER15		213			2576	2788	258	474	-	LTR/ERVL
Core element 333	NM_176962.4	Musmusculuszincfingerprotein944(Zfp944),mRNA	86.01	143	10	7	2669	2810	2698	2565	-	Zfp
Core element 333		B1_Mm		147			2812	2958	2	147	+	SINE/Alu
Core element 333		MMSAT4		198			3452	3649	1	198	-	Satellite/
Core element 343		AT_rich		35			1425	1459	1	35	+	Low_complexity
Core element 343		B3A		67			1744	1810	7	73	+	SINE/B2
Core element 343		(GAAA)n		231			1940	2170	1	231	+	Simple_repeat
Core element 343		RLTR22_Mur		55			2320	2374	2	56	+	LTR/ERVK
Core element 352		(TC)n		49			348	396	2	50	+	Simple_repeat
Core element 352		L1_Mur2		515			397	911	992	1515	+	LINE/L1
Core element 352		ORR1A2		294			912	1205	1	327	+	LTR/ERVL-MaLR
Core element 352		L1_Mur2		1349			1206	2554	1516	2883	+	LINE/L1
Core element 352		(GGGA)n		177			2555	2731	3	179	+	Simple_repeat
Core element 352		L1_Mur2		1034			2732	3765	2884	3929	+	LINE/L1
Core element 352		B2_Mm2		135			3766	3900	1	135	+	SINE/B2
Core element 357		ORR1A3-int		292			1000	1291	1225	1514	+	LTR/ERVL-MaLR
Core element 357		RMER16-int		229			1301	1529	1762	1989	-	LTR/ERVK
Core element 357		Lx2B		330			1530	1859	6039	6371	+	LINE/L1
Core element 357		Lx2B		385			1858	2242	6244	6997	+	LINE/L1
Core element 357	XM_003085874.1	PREDICTED:Musmusculuszincfingerprotein709-like(LOC546567),	95.95	148	6	0	2604	2751	1395	1248	-	Zfp709-like
Core element 364		B4A		283			2	284	14	291	+	SINE/B4
Core element 364		(CA)n		53			330	382	1	52	+	Simple_repeat
Core element 364		B4		54			395	448	229	282	+	SINE/B4
Core element 364		ORR1E		114			804	917	19	142	-	LTR/ERVL-MaLR
Core element 372.1		RLTR11A2		164			2	165	1	166	-	LTR/ERVK
Core element 372.1		RSINE1		102			290	391	17	132	+	SINE/B4
Core element 372.1		B4A		15			410	424	78	168	+	SINE/B4
Core element 372.1		B1_Mur4		142			425	566	5	145	+	SINE/Alu
Core element 372.1		MTC		232			586	817	182	413	-	LTR/ERVL-MaLR
Core element 372.1		Lx2B		93			992	1084	6908	7000	+	LINE/L1
Core element 372.1		B1_Mur2		128			1105	1232	1	136	+	SINE/Alu
Core element 372.1		(CCAA)n		32			1233	1264	4	34	+	Simple_repeat
Core element 372.1	NM_001160368.1	Musmusculusringfingerprotein152(Rnf152),transcriptvariant2,mRNA	100	29	0	0	1712	1740	6168	6196	+	Rfp
Core element 372.1	NM_178779.4	Musmusculusringfingerprotein152(Rnf152),transcriptvariant1,mRNA	100	29	0	0	1712	1740	6291	6319	+	Rfp
Core element 372.1	NM_207653.3	MusmusculusCASP8andFADD-likeapoptosisregulator(Cflar),transcriptvariant1,mRNA	100	29	0	0	1712	1740	4642	4670	+	Cflar
Core element 372.1		(TC)n		23			1718	1740	1	23	+	Simple_repeat
Core element 387		LTRIS_Mus		585			890	1474	1	587	-	LTR/ERV1
Core element 418		L1_Mur3		244			2	245	1318	1574	-	LINE/L1
Core element 418		L1_Mur3		158			581	738	921	1091	-	LINE/L1
Core element 418		B1_Mus2		143			779	921	1	147	-	SINE/Alu
Core element421		RLTR1A2_MM		540			98	637	1	547	-	LTR/ERV1
Core element421		LTRIS4A		469			1127	1595	1	474	+	LTR/ERV1
Core element 430		L1Md_T		565			1	565	6018	6582	+	LINE/L1
Core element 430		MurSatRep1		389			549	937	1791	2136	+	Unknown
Core element 430		MMSAT4		296			802	1097	1	299	+	Satellite/
Core element 430		MurSatRep1		258			1060	1317	1755	2043	+	Unknown
Core element 430		MMSAT4		124			1318	1441	44	167	+	Satellite/
Core element 430		MMSAT4		210			1481	1690	1	210	+	Satellite/
Core element 430		RLTR48A		299			1921	2219	396	702	-	LTR/ERV1
Core element 430		RLTR48A		117			2231	2347	1	118	-	LTR/ERV1
Core element 430		B4		109			2619	2727	90	189	+	SINE/B4
Core element 441.1		(TTAGGG)n		78			384	461	6	82	+	Simple_repeat
Core element 441.1		(TTAGGG)n		73			475	547	6	76	+	Simple_repeat
Core element 441.1		L1Md_T		248			1066	1313	6334	6581	-	LINE/L1
Core element 447		MMSAT4		125			33	157	43	168	+	Satellite/
Core element 447		MMSAT4		134			441	574	34	168	+	Satellite/
Core element 447		RLTR9E		408			723	1130	1	409	+	LTR/ERVK
Core element 447		MMSAT4		110			1131	1240	59	168	+	Satellite/
Core element 447		ORR1B1		376			1292	1667	29	393	+	LTR/ERVL-MaLR
Core element 447		ORR1B1-int		362			1669	2030	1	462	+	LTR/ERVL-MaLR
Core element 447		B1_Mm		146			2034	2179	2	147	+	SINE/Alu
Core element 447		(GGAA)n		65			2184	2248	3	67	+	Simple_repeat
Core element 448		B1_Mus1		197			1	197	2	143	-	SINE/Alu
Core element 448		MurSatRep1		1079			198	1276	1	1089	-	Unknown
Core element 448		AT_rich		46			1824	1869	1	46	+	Low_complexity
Core element 448		Lx4B		29			2027	2055	6353	6381	+	LINE/L1
Core element 448		Lx4B		210			2077	2286	6690	6899	+	LINE/L1
Core Element452		Lx7		111			12	122	7236	7346	-	LINE/L1
Core Element452		Lx7		474			370	843	6735	7220	-	LINE/L1
Core Element452		L1_Mus2		512			1728	2239	4303	4858	+	LINE/L1
Core Element452		L1_Mus2		487			2239	2725	5467	5948	+	LINE/L1
Core element 454		(CATATA)n		35			83	117	4	38	+	Simple_repeat
Core element 454	NM_001100616.1	Musmusculusvomeronasal2,receptor121(Vmn2r121),mRNA	90.25	995	74	22	224	1204	2698	1713	-	Vmn2r
Core element 454	NM_009486.2	Musmusculusvomeronasal2,receptor89(Vmn2r89),transcript	89.07	997	82	26	224	1204	2352	1367	-	Vmn2r
Core element 454	NM_009487.1	Musmusculusvomeronasal2,receptor89(Vmn2r89),transcript	89.1	991	82	25	224	1199	2578	1599	-	Vmn2r
Core element 454	NM_009485.1	Musmusculusvomeronasal2,receptor123(Vmn2r123),mRNA	90.29	978	76	18	234	1200	2673	1704	-	Vmn2r
Core element 454	NM_009488.2	Musmusculusvomeronasal2,receptor,122(Vmn2r122),transcript	90.9	978	71	17	234	1200	2472	1502	-	Vmn2r
Core element 454	NM_009492.2	Musmusculusvomeronasal2,receptor,122(Vmn2r122),transcript	90.9	978	71	17	234	1200	2577	1607	-	Vmn2r
Core element 454	NR_028141.1	Musmusculusvomeronasal2,receptor,pseudogene160(Vmn2r-ps160),	90.03	983	78	19	234	1204	2341	1367	-	Vmn2
Core element 454	NM_001081448.1	Musmusculusvomeronasal2,receptor84(Vmn2r84),mRNA	92.11	912	60	10	298	1200	2550	1642	-	Vmn2r
Core element 454	NM_001102602.1	Musmusculusvomeronasal2,receptor85(Vmn2r85),mRNA	91.82	917	62	11	298	1204	2553	1640	-	Vmn2r
Core element 454	NM_001103365.1	Musmusculusvomeronasal2,receptor86(Vmn2r86),mRNA	91.64	909	64	10	298	1200	2547	1645	-	Vmn2r
Core element 454	NM_001103366.1	Musmusculusvomeronasal2,receptor87(Vmn2r87),mRNA	91.9	914	61	11	298	1204	2547	1640	-	Vmn2r
Core element 454	NM_001104620.1	Musmusculusvomeronasal2,receptor8(Vmn2r8),mRNA	89.25	921	75	21	298	1204	2547	1637	-	Vmn2r
Core element 454	NM_001104621.1	Musmusculusvomeronasal2,receptor9(Vmn2r9),mRNA	89.14	921	76	21	298	1204	2547	1637	-	Vmn2r
Core element 454	NM_001104622.1	Musmusculusvomeronasal2,receptor11(Vmn2r11),mRNA	89.34	919	78	17	298	1204	2586	1676	-	Vmn2r
Core element 454	NM_001104625.1	Musmusculusvomeronasal2,receptor14(Vmn2r14),mRNA	89.78	920	72	19	298	1204	2547	1637	-	Vmn2r
Core element 454	NM_001104627.1	Musmusculusvomeronasal2,receptor16(Vmn2r16),mRNA	89.13	920	78	19	298	1204	2553	1643	-	Vmn2r
Core element 454	NM_001104628.1	Musmusculusvomeronasal2,receptor17(Vmn2r17),mRNA	88.43	916	92	13	298	1204	2550	1640	-	Vmn2r
Core element 454	NM_009491.3	Musmusculusvomeronasal2,receptor10(Vmn2r10),mRNA	88.96	915	80	17	298	1200	2544	1639	-	Vmn2r
Core element 454	NM_011686.1	Musmusculusvomeronasal2,receptor88(Vmn2r88),mRNA	90.1	919	71	19	298	1204	2574	1664	-	Vmn2r
Core element 454	XM_001472376.2	PREDICTED:Musmusculusvomeronasaltype-2receptor26-like,transcriptvariant2	90.77	921	61	23	298	1204	2553	1643	-	Vmn2
Core element 454	XM_001472403.1	PREDICTED:Musmusculusvomeronasaltype-2receptor26-like,transcriptvariant2	90.83	916	61	22	298	1200	2430	1525	-	Vmn2
Core element 454	XM_001477074.2	PREDICTED:Musmusculusvomeronasaltype-2receptor26-like,transcriptvariant1	90.31	918	71	17	298	1204	2550	1640	-	Vmn2
Core element 454	XM_001477091.1	PREDICTED:Musmusculusvomeronasaltype-2receptor26-like,transcriptvariant2	90.36	913	71	16	298	1200	2427	1522	-	Vmn2
Core element 454	XM_003085563.1	PREDICTED:Musmusculusvomeronasaltype-2receptor26-like(LOC671650),	90.82	915	61	22	298	1199	2577	1673	-	Vmn2r
Core element 454	XM_003085564.1	PREDICTED:Musmusculusvomeronasaltype-2receptor26-like(LOC671650),	90.83	916	61	22	298	1200	2550	1645	-	Vmn2r
Core element 454	XM_003085565.1	PREDICTED:Musmusculusvomeronasaltype-2receptor26-like(LOC671650),	90.77	921	61	23	298	1204	2577	1667	-	Vmn2r
Core element 454	XM_003085566.1	PREDICTED:Musmusculusvomeronasaltype-2receptor26-like(LOC671650),	90.83	916	61	22	298	1200	2556	1651	-	Vmn2r
Core element 454	XM_003086423.1	PREDICTED:Musmusculusvomeronasaltype-2receptor26-like(LOC100046550),	90.31	918	71	17	298	1204	2574	1664	-	Vmn2r
Core element 454	XM_003086424.1	PREDICTED:Musmusculusvomeronasaltype-2receptor26-like(LOC100046550),	90.36	913	71	16	298	1200	2553	1648	-	Vmn2r
Core element 454	XM_003086771.1	PREDICTED:Musmusculusvomeronasaltype-2receptor26-like,transcriptvariant1	90.77	921	61	23	298	1204	2553	1643	-	Vmn2r
Core element 454	XM_003086772.1	PREDICTED:Musmusculusvomeronasaltype-2receptor26-like,transcriptvariant2	90.82	915	61	22	298	1199	2577	1673	-	Vmn2r
Core element 454	XM_003086773.1	PREDICTED:Musmusculusvomeronasaltype-2receptor26-like,transcriptvariant3	90.83	916	61	22	298	1200	2430	1525	-	Vmn2r
Core element 454	XM_003086774.1	PREDICTED:Musmusculusvomeronasaltype-2receptor26-like,transcriptvariant4	90.83	916	61	22	298	1200	2550	1645	-	Vmn2r
Core element 454	XM_003086775.1	PREDICTED:Musmusculusvomeronasaltype-2receptor26-like,transcriptvariant5	90.77	921	61	23	298	1204	2577	1667	-	Vmn2r
Core element 454	XM_003086776.1	PREDICTED:Musmusculusvomeronasaltype-2receptor26-like,transcriptvariant6	90.83	916	61	22	298	1200	2556	1651	-	Vmn2r
Core element 454	XM_003086777.1	PREDICTED:Musmusculusvomeronasaltype-2receptor26-like,transcriptvariant7	90.77	921	61	23	298	1204	2559	1649	-	Vmn2r
Core element 454	XM_905140.4	PREDICTED:Musmusculusvomeronasaltype-2receptor26-like(LOC631360),	89.21	908	85	11	298	1197	903	1	-	Vmn2r
Core element 454	XR_107469.1	PREDICTED:Musmusculuspredictedgene14496(Gm14496),miscRNA	91.28	917	64	14	298	1204	2550	1640	-	miscRNA
Core element 454	NM_001104626.1	Musmusculusvomeronasal2,receptor15(Vmn2r15),mRNA	88.82	912	80	18	306	1204	2560	1658	-	Vmn2r
Core element 454	NM_001105063.1	Musmusculusvomeronasal2,receptor32(Vmn2r32),mRNA	76.1	724	128	43	333	1032	2524	1822	-	Vmn2r
Core element 454	NM_001105156.1	Musmusculusvomeronasal2,receptor49(Vmn2r49),mRNA	75.69	724	131	43	333	1032	2524	1822	-	Vmn2r
Core element 454	NM_009493.2	Musmusculusvomeronasal2,receptor42(Vmn2r42),mRNA	76	725	127	44	333	1032	2640	1938	-	Vmn2r
Core element 454	NM_001104623.1	Musmusculusvomeronasal2,receptor12(Vmn2r12),mRNA	89.64	869	69	18	348	1204	2490	1631	-	Vmn2r
Core element 454	NM_001104624.1	Musmusculusvomeronasal2,receptor13(Vmn2r13),mRNA	89.81	864	70	16	352	1204	2490	1634	-	Vmn2r
Core element 454	NM_001105189.1	Musmusculusvomeronasal2,receptor78(Vmn2r78),mRNA	76.24	686	118	41	353	1014	2486	1822	-	Vmn2r
Core element 454	NM_001105190.1	Musmusculusvomeronasal2,receptor79(Vmn2r79),mRNA	75.95	686	120	42	353	1014	2486	1822	-	Vmn2r
Core element 454	NM_001105188.1	Musmusculusvomeronasal2,receptor77(Vmn2r77),mRNA	76.06	681	124	37	355	1014	2493	1831	-	Vmn2r
Core element 454	NM_001104580.1	Musmusculusvomeronasal2,receptor116(Vmn2r116),mRNA	75.81	802	129	58	362	1129	2492	1722	-	Vmn2r
Core element 454	XR_104781.1	PREDICTED:Musmusculuspredictedgene14496(Gm14496),miscRNA	92.09	822	52	12	387	1200	2338	1522	-	miscRNA
Core element 454	XM_003086871.1	PREDICTED:Musmusculusvomeronasaltype-2receptor26-like(LOC670059),	89.94	676	55	12	537	1204	2310	1640	-	Vmn2r
Core element 454		AT_rich		47			1411	1457	1	47	+	Low_complexity
Core element 454	NM_001081448.1	Musmusculusvomeronasal2,receptor84(Vmn2r84),mRNA	92.97	128	8	1	2358	2485	1642	1516	-	Vmn2r
Core element 454	NM_001100616.1	Musmusculusvomeronasal2,receptor121(Vmn2r121),mRNA	96.33	109	4	0	2358	2466	1715	1607	-	Vmn2r
Core element 454	NM_001102602.1	Musmusculusvomeronasal2,receptor85(Vmn2r85),mRNA	92.97	128	8	1	2358	2485	1642	1516	-	Vmn2r
Core element 454	NM_001103365.1	Musmusculusvomeronasal2,receptor86(Vmn2r86),mRNA	92.19	128	9	1	2358	2485	1642	1516	-	Vmn2r
Core element 454	NM_001103366.1	Musmusculusvomeronasal2,receptor87(Vmn2r87),mRNA	94.21	121	7	0	2358	2478	1642	1522	-	Vmn2r
Core element 454	NM_001104620.1	Musmusculusvomeronasal2,receptor8(Vmn2r8),mRNA	93.08	130	4	5	2358	2485	1639	1513	-	Vmn2r
Core element 454	NM_001104621.1	Musmusculusvomeronasal2,receptor9(Vmn2r9),mRNA	92.25	129	7	3	2358	2485	1639	1513	-	Vmn2r
Core element 454	NM_001104623.1	Musmusculusvomeronasal2,receptor12(Vmn2r12),mRNA	94.4	125	5	2	2358	2481	1633	1510	-	Vmn2r
Core element 454	NM_001104624.1	Musmusculusvomeronasal2,receptor13(Vmn2r13),mRNA	93.75	128	7	1	2358	2485	1636	1510	-	Vmn2r
Core element 454	NM_001104625.1	Musmusculusvomeronasal2,receptor14(Vmn2r14),mRNA	91.47	129	8	3	2358	2485	1639	1513	-	Vmn2r
Core element 454	NM_009485.1	Musmusculusvomeronasal2,receptor123(Vmn2r123),mRNA	93.13	131	7	2	2358	2487	1704	1575	-	Vmn2r
Core element 454	NM_009491.3	Musmusculusvomeronasal2,receptor10(Vmn2r10),mRNA	90.7	129	9	3	2358	2485	1636	1510	-	Vmn2r
Core element 454	NM_011686.1	Musmusculusvomeronasal2,receptor88(Vmn2r88),mRNA	93.75	128	7	1	2358	2485	1666	1540	-	Vmn2r
Core element 454	XM_001477074.2	PREDICTED:Musmusculusvomeronasaltype-2receptor26-like,transcriptvariant1	93.75	128	7	1	2358	2485	1642	1516	-	Vmn2
Core element 454	XM_003086423.1	PREDICTED:Musmusculusvomeronasaltype-2receptor26-like(LOC100046550),	93.75	128	7	1	2358	2485	1666	1540	-	Vmn2r
Core element 454	XM_003086424.1	PREDICTED:Musmusculusvomeronasaltype-2receptor26-like(LOC100046550),	94.07	135	8	0	2358	2492	1648	1514	-	Vmn2r
Core element 454	XM_003086871.1	PREDICTED:Musmusculusvomeronasaltype-2receptor26-like(LOC670059),	89.92	129	10	3	2358	2485	1642	1516	-	Vmn2r
Core element 454		AT_rich		63			2677	2739	1	63	+	Low_complexity
Core element 454		Lx2		165			2947	3111	6768	6930	-	LINE/L1
Core element 454		Lx2		62			3118	3179	6935	6996	+	LINE/L1
Core element 454		AT_rich		44			3307	3350	1	44	+	Low_complexity
Core element 460		RSINE1		114			1	114	23	135	+	SINE/B4
Core element 460		B3A		209			308	516	1	198	+	SINE/B2
Core element 460		B1_Mur2		121			538	658	3	148	+	SINE/Alu
Core element 460		G-rich		85			664	748	3	88	+	Low_complexity
Core element 460		RLTR11A2		481			790	1270	1	515	+	LTR/ERVK
Core element 460		URR1A		199			1453	1651	1	225	-	DNA/hAT-Charlie
Core element 460		MLTR18_MM		65			1652	1716	38	102	+	LTR/ERVK
Core element 460		RLTR18-int		131			1721	1851	4372	4511	-	LTR/ERVK
Core element 460		B3		121			1856	1976	2	119	+	SINE/B2
Core element 460		RLTR18-int		333			2035	2367	4061	4385	-	LTR/ERVK
Core element 462		L1_Mur3		343			77	419	2056	2394	-	LINE/L1
Core element 462		(TG)n		25			420	444	1	25	+	Simple_repeat
Core element 462		L1_Mur3		43			445	487	2014	2055	-	LINE/L1
Core element 462		L1_Mus2		583			575	1157	6004	6563	-	LINE/L1
Core element 462		(TTTA)n		54			1162	1215	3	56	+	Simple_repeat
Core element 462		B2_Mm1a		160			1216	1375	1	160	-	SINE/B2
Core element 462		B1_Mus1		145			1387	1531	1	148	-	SINE/Alu
Core element 462		L1_Mus2		550			1532	2081	5467	6010	-	LINE/L1
Core element 462		L1_Mus2		553			2081	2633	4310	4858	-	LINE/L1
Core element 465		L1_Mm		3322			1	3322	1838	5166	+	LINE/L1
Core element 471		RLTR10		264			29	292	1	266	-	LTR/ERVK
Core element 471		RLTR10-int		993			295	1287	990	1984	-	LTR/ERVK
Core element 471		RLTR10-int		130			1370	1499	1462	1594	-	LTR/ERVK
Core element 471		RLTR10-int		702			1564	2265	275	998	-	LTR/ERVK
Core element 473		MIR		77			703	779	29	110	-	SINE/MIR
Core element 473		(TTTTTG)n		36			780	815	6	42	+	Simple_repeat
Core element 473		B1_Mm		146			816	961	1	147	-	SINE/Alu
Core element 473		AT_rich		27			1196	1222	1	27	+	Low_complexity
Core element 473		MIRb		69			1556	1624	19	85	-	SINE/MIR
Core element 473		B1_Mur4		130			1897	2026	11	150	-	SINE/Alu
Core element 473		L1_Mus3		304			2032	2335	2876	3186	+	LINE/L1
Core element 473		L1_Mur2		1274			2330	3603	2861	4133	-	LINE/L1
Core element 473		C-rich		150			3604	3753	1	150	+	Low_complexity
Core element 473		L1_Mur2		145			3754	3898	2720	2867	-	LINE/L1
Core element 474		RLTR45-int		365			1	365	3628	3986	+	LTR/ERVK
Core element 474		RLTR45-int		1026			359	1384	5065	6075	+	LTR/ERVK
Core element 474		B1_Mus2		147			1385	1531	1	147	+	SINE/Alu
Core element 474		RLTR45-int		747			1532	2278	6076	6811	+	LTR/ERVK
Core element 474	XR_105050.1	PREDICTED:MusmusculushypotheticalLOC100503622,transcript	95.18	83	3	1	2278	2360	3901	3982	+	miscRNA
Core element 474	XR_107791.1	PREDICTED:MusmusculushypotheticalLOC100503622,transcript	93.98	83	4	1	2278	2360	3903	3984	+	miscRNA
Core element 474	NM_001003666.2	Musmusculuszincfingerprotein457(Zfp457),mRNA	98.9	91	0	1	2279	2368	2061	1971	-	Zfp
Core element 474	NM_001013777.2	Musmusculuszincfingerprotein488(Zfp488),mRNA	96.55	87	3	0	2279	2365	3164	3078	-	Zfp
Core element 474	NM_001143689.1	MusmusculusMHCclassIlikeproteinGS10(H2-Gs10),mRNA	98.89	90	1	0	2279	2368	1664	1753	+	H2-Gs10
Core element 474	NM_009177.4	MusmusculusST3beta-galactosidealpha-2,3-sialyltransferase	100	90	0	0	2279	2368	3810	3721	-	St3gal1
Core element 474	NM_011881.3	MusmusculusGprotein-coupledreceptorkinase1(Grk1),mRNA	97.78	90	2	0	2279	2368	2492	2403	-	Grk1
Core element 474	NM_021288.4	Musmusculusthymidylatesynthase(Tyms),transcriptvariant	91.25	80	4	3	2279	2357	1118	1041	-	Tyms
Core element 474	NM_172987.2	MusmusculusNa+/K+transportingATPaseinteracting3(Nkain3),	98.89	90	1	0	2279	2368	2806	2895	+	Nkain3
Core element 474	NM_183027.2	Musmusculusadaptor-relatedproteincomplexAP-1,sigma3(Ap1s3),	98.89	90	1	0	2279	2368	2406	2317	-	Ap1s3
Core element 474	NR_033402.1	Musmusculusthymidylatesynthase(Tyms),transcriptvariant	91.25	80	4	3	2279	2357	1128	1051	-	Tyms
Core element 474	NR_033621.1	Musmusculusolfactoryreceptor856,pseudogene1(Olfr856-ps1),	97.78	90	2	0	2279	2368	611	522	-	Olfr856-ps1
Core element 474		L1Md_T		91			2279	2369	6492	6582	+	LINE/L1
Core element 474	NM_172550.4	MusmusculusybeYmetallopeptidase(Ybey),mRNA	100	63	0	0	2295	2357	2830	2892	+	Ybey
Core element 474	XR_104899.1	PREDICTED:MusmusculushypotheticalLOC100503810(LOC100503810),	98.53	68	1	0	2301	2368	492	559	+	miscRNA
Core element 474	XR_107648.1	PREDICTED:MusmusculushypotheticalLOC100503810(LOC100503810),	98.53	68	1	0	2301	2368	492	559	+	miscRNA
Core element 474	NM_010954.4	Musmusculusneuralcelladhesionmolecule2(Ncam2),transcript	96.92	65	1	1	2305	2368	4893	4829	-	Ncam2
Core element 474	XM_003085209.1	PREDICTED:MusmusculushypotheticalproteinLOC100503674(LOC100503674),	98.36	61	1	0	2308	2368	5182	5122	-	Hypo
Core element 474		RLTR45-int		97			2370	2466	6812	6905	+	LTR/ERVK
Core element 474		L1_Mur3		138			2467	2604	1546	1690	+	LINE/L1
Core element 474		RLTR10		454			2612	3065	1	387	+	LTR/ERVK
Core element 474		RLTR10-int		220			3081	3300	41	261	+	LTR/ERVK
Core element 484		(CA)n		135			231	365	1	142	+	Simple_repeat
Core element 484		(CA)n		109			391	499	1	113	+	Simple_repeat
Core element 484		L1_Mus2		493			652	1144	5524	6000	+	LINE/L1
Core element 484		B1_Mus1		146			1145	1290	1	148	+	SINE/Alu
Core element 484		L1_Mus2		333			1291	1623	6001	6327	+	LINE/L1
Core element 484		(TTTC)n		257			1699	1955	1	249	+	Simple_repeat
Core element 484		B1_Mm		130			1964	2093	4	147	-	SINE/Alu
Core element 484		L1_Mus3		303			2094	2396	2877	3186	+	LINE/L1
Core element 484		L1_Mur2		233			2391	2623	3916	4133	-	LINE/L1
Core element 484		B2_Mm1t		184			2624	2807	1	184	-	SINE/B2
Core element 484		L1_Mur2		193			2808	3000	3737	3915	-	LINE/L1
Core element 506		PB1D10		97			74	170	13	112	+	SINE/Alu
Core element 506		AT_rich		21			228	248	1	21	+	Low_complexity
Core element 506		MTB		121			278	398	1	118	+	LTR/ERVL-MaLR
Core element 506		RLTR9E		418			399	816	1	409	-	LTR/ERVK
Core element 506		MTB		33			817	849	119	149	+	LTR/ERVL-MaLR
Core element 506		MTB		99			1257	1355	224	322	+	LTR/ERVL-MaLR
Core element 506		RLTR18-int		637			1356	1992	2892	3531	+	LTR/ERVK
Core element 506		B2_Mm2		172			2030	2201	2	170	-	SINE/B2
Core element 506		B1_Mur4		147			2216	2362	1	150	-	SINE/Alu
Core element 510		L1_Mur3		207			1	207	1645	1835	+	LINE/L1
Core element 510		(TTAGGG)n		49			1628	1676	1	52	+	Simple_repeat
Core element 518		RLTR45-int		1346			7	1352	1	1418	-	LTR/ERVK
Core element 518	NR_024329.1	MusmusculusRIKENcDNA2900097C17gene(2900097C17Rik),non-coding	84.81	158	10	4	113	256	522	365	-	non-coding
Core element 518		RLTR45		472			1353	1824	1	482	-	LTR/ERVK
Core element 518		Lx4B		210			2473	2682	6690	6899	-	LINE/L1
Core element 518		Lx4B		29			2704	2732	6353	6381	-	LINE/L1
Core element 518		AT_rich		38			2888	2925	1	38	+	Low_complexity
Core element 523		MurSatRep1		160			224	383	1	160	-	Unknown
Core element 523		Lx5		122			433	554	6334	6452	+	LINE/L1
Core element 523		Lx4B		1392			522	1913	5645	7058	+	LINE/L1
Core element 523		MTD-int		328			1955	2282	2	361	-	LTR/ERVL-MaLR
Core element 523		MTD		357			2293	2649	53	419	-	LTR/ERVL-MaLR
Core element 541		AT_rich		57			856	912	1	57	+	Low_complexity
Core element 541		(CCCTAA)n		164			2016	2179	6	160	+	Simple_repeat
Core element 541		AT_rich		21			2532	2552	1	21	+	Low_complexity
Core element 541	XM_003084922.1	PREDICTED:Musmusculuszincfingerprotein180-like(LOC100502847),	95.58	113	5	0	3012	3124	1	113	+	Zfp
Core element 541	XM_003085874.1	PREDICTED:Musmusculuszincfingerprotein709-like(LOC546567),	93.86	114	5	2	3012	3124	1	113	+	Zfp
