# Supplementary material for: Identification of both copy number variation-type and constant-type core elements in a large segmental duplication region of the mouse genome
Source: BMC Genomics. 2013 Jul 8;14:455. doi: 10.1186/1471-2164-14-455 (PMC3722088; doi:10.1186/1471-2164-14-455)
Supplement: Additional file 5 — Mapped aCGH values and divergence of core elements. Lengths of core elements, information of known repeats in the core element, and number of probes and P values obtained by analysis of aCGH values using the t-test. [file 1471-2164-14-455-S5.xlsx]

## Sheet: Supple table2 (0.05)
Additional file 5. Results of mapped aCGH values and divergence of core elements.
	Name	Length	Length of known repeat	Ratio of known repeat in core element	Copy number of B6	Copy number of BLG2	Copy number of MSM	Number of mapped probes	Divergence in group	Average of aCGH log2 (BLG2 vs B6)	Average of aCGH log2 (MSM vs B6)	p value (BLG2 vs B6)	CNVor Constant (BLG2 vs B6, p < .05, Bonferroni)	p value (MSM vs B6)	CNVor Constant (MSM vs B6, p < .05, Bonferroni)	Total length of duplicated region (B6)	Sequence
1	Core element 036	1796	1784	0.993318	18	21.5769	21.2437	185	47.3	0.261492	0.239036	2.6034e-15	CNV	1.9061e-15	CNV	32328	GAATTATCAGATCTCAAGCTTTTATCACTTTGCATGTTCATGGTGTTCTCCCTCACTATGGGTTGTTTTGCCTCTTTGAAAACAGATGTGATGTTAAGAGCAGTTATAACATGGCTCATATATATATATATATAACAACCTTTTTCTATATCAGATTCCTATATGACCTATTTCCTGTACCTGAAGAACAATGAAACAATGCAGAGCTTTTTACAACTGATAGCATTCATAATTTCCCTGTAGTGTGAATCACAGCACATTAGCACTGTGAAGCAGGACAAACAGATGAATTTCCACATTTTTTCCTCAGTGTGACTTTGAAGATATTCTCAGTAAAGTAAGAAAACCAATTAATCAAAAACTCCTATCATGTTCAGAAAGTCTAACAAAGTCAGAAAA…
2	Core element 042	3000	1790	0.596667	7	7.38783	7.2739	302	9.6	0.0777952	0.0553744	0.0179297	Constant	0.0500126	Constant	21000	ATTGAGTCCACTGTTGTTGAGAGATATTAATGACCAGTGATTGTAATTTTCCATTATTTTGTCATTGGTGGTTTAGTGTGTGTGTGTGTGTTTATGTATTTGTCAGTGCTTTCTTTGCTTTTGCTGGTATGGGATTGCTTATTTCCTGTGTTTTCTTGGATGTAGTTATGTTTCTTTGTTTGGAGCTTTCCTTCTCCTATTTTCTGTAGAGTAGAATTTATGAACAGATATTGTTTGATTTTGGATTTTTATTGAAATGTCTTCTTTCTGCCATGTAAGTTGATTGTGAGTTTTTCTGGGCATAGTAGTGTATGTAGGCACCTATGTTTTTTAGAGGTTGCAGGCTATCTGCTCAGGCCCTTCTAACTTTGACAGTCTATGCTGACAAGTCAGATGTAA…
3	Core element 056	3300	1677	0.508182	14	17.9266	16.3836	215	65.2	0.356674	0.22683	1.35726e-18	CNV	7.30187e-10	CNV	46200	TGAATTTGAGTCTGTGTGTATAGGTTTCTTATACTCTTCCTTATCTTCTTTTCATCTGTTTATTTTTCATTTTGTCTTATTCCAGTTATTTGTTTTTTATAATTAATAAAAATGATGATAACAATAATAATAATTCTGATGTTTAGTCTATAACAACAAAAAGAAAAAAAGGGTATGGATTCAAATGTGTGGCACAGGGCAGGAAAATCTGGAAGGAGATGGGTAAGGAGAGAGGCAACCTATGTTCAATAATAGAAAACGAGAGAAGACCATCAATGTACATTGTACAGCTCCATTCCTGTGATGAATCAAATAAAATGCTCTATGACATTAAGGATGACATCATACCTTCATGAAGTTCTGCAGGATGGCGCCCAGTATGTAGAAGTCATTTTCTAA…
4	Core element 060	2700	868	0.321481	3	3.74771	3.59761	145	6.3	0.321047	0.262075	3.59435e-09	CNV	2.99914e-07	CNV	8100	ACCTCCATCATATGCCTGCACTATCATACATACACAACATTCGTACACAACATACACACATACAGGTTCCTACTATCACACCAATGCACACAGTCACCACACACCCACCCACCACATGCAACACACACGAACACACACACATGGATATATTTTGAAATTAAATTAAATAGATAATAACTATAAAATCAAAAACAAAATATTTCTGGGGTCAACATTCTGCTGTCAATACACTGACAGAAAAAGAAATCAAACACACACACACACACACACACACACACACACACACACACACACACACACACACATTACCTCCCTAGAATGAAAGAAAGGGAAAATAAAAAGGAAAGTGTGCTTTGATCTCAGCACTGGGGAGGTAGAGGCAGAGGCAGGACTCACTTG…
5	Core element 061	2998	1025	0.341895	11	14.3817	13.4543	202	35.9	0.386729	0.290562	3.98363e-17	CNV	5.16375e-12	CNV	32978	GTCTGGTTTACTTTTTACCCAAACAAAAAATATGCTTACTAAAGATCTCCATGTGAAGTTTTCACATGACAATCAAAATTATGAAAAAGGAATCTCAGACAAGCAATACACACAAAATTATGGTTTATTATTTGATTTTATTAATATATACATATTCACATGGTTTAGAATATATACATGGTGTGTCATTCACATCATGTAATTAATAGCATACAAATTACAAGTAAAGTATCTGGTTAATTTGGCCAAAGTTATTTTTACTAATAATAAACTACAATTAAAAATCATCTGAATAAACGAAATTATTTAATGAATAAATCCCCAGAGGTAAAATATATTTGAAATGATAATATTGGTCTGAATCTTTCTTTGGAATAGATAACATGAGAATATATATTT…
6	Core element 071	2400	1573	0.655417	15	18.7985	17.377	216	39.6	0.325655	0.212214	5.0485e-18	CNV	7.92126e-12	CNV	36000	TACACGCACTTTTGAGAATATCATAATCATAGCTACAGGTAATGGACTGATATTTGACACTCTTGCTTTTCTTTAGAACTTCCAGAACTTATAACAATTTCTTCACAAACATATTTGTATCAGCTTGAACATGAAAATTACCTTGTATGTCTTTGAGAACTTTGACATGGTTCTTCAATATGATGGCCTTCCCATTTGTAGCCTAAAATACAGCAACAGAAAATGAATGATATGTTATTAGAAATTACGAATAATTGAAGTTACTGTAAATTTTTCACAGCTGTGAACCTGATTTATTCACCTCAATCTTACTATTCTCAATTTAAATAACAGAAGATCATCAATAACCAAAACACATTTGTTCCCTTAATTTGAAAAGCAAAAGAAAATTCACAGTCT…
7	Core element 103.1	1802	1716	0.952275	14	19.7691	18.8985	127	42.6	0.497819	0.432845	2.40898e-19	CNV	9.11286e-19	CNV	25228	GGCAAAACACCAATGCACATAAAATGAAAGTTAATTAACTAGTTAATGTGAAAAATTAAAGTTAGCATAGTTAAATGTAGCATGGTATGTGGGAATTTAGGTGGCTGTACAAACCCCCATTTTTAATTTTAAATTTTGTGTTTTAAGTATTTGAAATGTGTCATTCTGAAATAACTTTACCCTGTGGATTGTAAAGAATTCTAGTAATATGATCACTATTCCACAATTTGCAAAACTCCTTCAAACTTTTGCTACTATAAGCAGGACCGACTATCAGTTTTCAGTTGTAAGAAGAGTTCTAGAAAGAAAACGGAGTATAATAAATGACTAATTAGACCCAAGATTGTTTCAGCCCTGAAGCCAAGAAGCAACAATCATATTAGAAAAAGTATTAACCGT…
8	Core element 103.2	1686	223	0.132266	8	14.3328	11.76	129	23.2	0.841251	0.555811	1.22594e-39	CNV	1.74723e-29	CNV	13488	AGCCAGGAAGTGGGAGTGGTAGGGTTGGTGAGCAGGGACAAGGGTGAGGGGATAGGGGTGTGTTTGGAGGGCAAATGAGGAAAGGGGAAAGCATTTGACATAAAGAAAATATCTAATAAAAAATAAAAAGTTACACTTAATTGAAAAACCTGAAGTTAAGATTAAGATAATACCTAGGTAAAGCAAGTTATTTAATCTTGTTTCAGGATGACATGTTCTCAGATGTATGTGATATTATATTACCATTCTGTAAATTATTTAACAAAACGAACTAAAATCTAATGCATTCCTTGTGGTGTATAAACTGGAGTGTTAAGCTACAACAGGAAGCTACCACAATGGTCTGTAATATATGCCTATGGGTACCATTGTTCTGAGGGTTACTGAACTTGAGTTGAA…
9	Core element 108	3000	681	0.227	5	5.36642	5.05456	128	25.9	0.102033	0.0156574	0.0653504	Constant	0.755674	Constant	15000	GAAGCGTCCTCAGGTTGTCATTGACTTCTACGAGGAGCGGCTGACTTGGCATTCTTGTCCTGAAGATGAAGCACAATAATTGTTTGCATTTATATATATATAATCTGGATCTTGGGTTTTGAATTACTAGTGTGAAAAAATAGCATTCTAGTGAAAATCAAGATTGATATGCTGGTTTTGAAAGTATTGACAGTAGTTGGGATATTTTTGGTTTTTGTTCTGCATCAAAAGACACTGATTCCTTTGAGCAAGTAAGAACTTTCTGTAGTTGCTTCCCTTAACAATAGCCTTAACCATAGAATATTTGATACCATGTTGTATTTCCTCAGCTTTGAAGAACAGCTTTTCTTAAACGCTGGGGAGATTTTACAGTTATTACTCAAGTCAGAACTGATTTTT…
10	Core element 109	1679	1457	0.867778	6	6.76171	7.38608	68	18.7	0.172427	0.299847	0.0340093	Constant	4.82878e-05	CNV	10074	ACAGAGAAACCTGTCTCAAAAAAATTTTTTTTGACTGAATGGGCTGGAGAGATGGTTCAGTGGTTAAGAGTACTGACTGCTCTTCCAGAGGTCCTGAGTTCAATTCCCAGCAACCACATGGTTGATCACAACCATCTGTAATGGACATCTGATGCTCTCTTCTGCTGTGTCTGAAGATAGTGACAGTGTACTCACACTATATGAAATAAATATGGCTGGAGCGAGTGGGGCTGAAAAAAATTTTTTTAAAAATCTGGCTGACTACAGTCGGAACTGTTGAGCTATACACCAGGGGTGAATAGAATCTTTTTGGTGGAGGATATGAAATTTATATATAAAACATAAGCTTCTTGCCCTTTTTGAAGACACATCTGTAAAAGCATAGAAAGCAGTCTCTAT…
11	Core element 122	3588	3263	0.90942	2	1.5476	2.14304	5	3	-0.369969	0.0996563	0.245054	Constant	0.760714	Constant	7176	TAGGGGAAGTTTAACAACCACAAGTTTACTCAACCAAAGAGTCATGCCCTATGTTTGGCAATACACCTGGCCTGTTGAAACATTCTGTGTTTGTCCCAGAAAATGTTTTTCTCAAGTATGTTTTCCAGATGGGAGGTTGGGCTCCGAGGTGAAAAATTCATGTTCTTACAATAGGCCAGTAATTTTCCATTCTTCATTCCCCACTTCTTCTACTAAGTAATTCTAATCTTAGAATTTCAGAAGTCTATATCTCTATGTGGAGAATACTGCATTTACTCTATCTTTAACATGGGAACAAAAACAGAGTAAGAAGGATTAGTAAACAGAACTAGGCAGGGACCCTGCTAGTGAGGCTTGAGGGTCTCAGCATGACGTAGGTGTACGCAGATCAGATCTCTG…
12	Core element 127	2700	292	0.108148	12	13.0448	13.0475	196	27.1	0.120439	0.120739	0.00505576	Constant	0.0016952	Constant	32400	TCATCAGGTATGGATATTATTAAATATGCATTAATGATATTTTTAAAGTATAAAAGGACAGGAATATGAAAGTTGAACAAAATTTTGATGTATTATTTGGTTCTCAAAATATTCAGTATTATTAAGATGTTTGATACATAAAATGCATTTAAATAATAAAATATTTTAAGGAGAATCTGTTATATATTTTATATGGTTTAAGTCATGCTTTTTTATGTATCTGTGGAAATACAAATTCAAGGTTATTTTATAGCAGTCTTTCTCAATAGGACTGTAATCTAGTTCAAGGATGGCATTCAGAGATAAAACAATCTTTATTAACTTTCATGAATAAAATATTTATCATATCATAGTGCCCTATGTCTATGAATTCTTAAATTGTATTCACCTCTAAAGATT…
13	Core element 146	2877	2809	0.976364	19	31.167	25.6226	103	50.1	0.714018	0.431417	1.00634e-22	CNV	1.50817e-13	CNV	54663	ATGATTACTTCTTTTTTTTTTTACACTTTACGCACATTATGTTGAAACATTCCTGCATCTATTTAATGAATCATACCTCATTGATCATGGTGGATGATCTTTTGATATTTTTTCTATTTTCTTTCTTTTTTATTTATTTTGCTTTATAAAGTGTTTTTGTGTCAGTCACTTTAAGGAAAGTTGATCTGCAATTCTCTTTTGTTCCTGAGTCTTTATTGACTGGATATTTGAGTAACCATGGGTTCACCAAATAAATTGGCCAATGTTGCTTCTCTTTCAATATTGTTGAATACTTTGAGGAGTAGCCTTGTTACCTCCTCCTTGAAAGTCTGCTAGGATTCTACCCCAAAACTCATGGTCCTGAGGTCTTTTTGGTGGCAGATTTTTAATGACTTCTCT…
14	Core element 148	2641	1286	0.486937	9	10.8103	11.5507	236	24	0.264416	0.359987	2.50233e-15	CNV	4.22474e-27	CNV	23769	CCAGCTGTGTCAAGTTGACACAAAACTAGCCAGTACACATGCCAATATGGAAATGCCTTGAGGATGTTATTATTTGACTAAAAATCAATATGCGACTCAACATTTGTATCTAATCTTAATATAAAAGGATCAAGTCCTGGGTTCTATAAGAAAGCAGACTGAAAAAGCCAAAGAAATCGCTGCAGTGAACCAGGCTCCTCCACCACCTCTGCATCAGCTGCTGCCTCCAGCTTCCTGCCCTATTTGAGTTCCTGCCCTCACTGGTTTTGATGGTGAACTCTTTTAAGGAACTTTAATGAAATAAACCCTTTCTTCTCCAAGGTGCTTTTGGTCATGGTGTTTCTTCACAGCAATAGTAACTCTAAGACACATATATTTTCCATCTTTTTTTTTTTTTTT…
15	Core element 154	2691	2158	0.801932	24	29.7609	27.8846	236	47.1	0.310384	0.216432	3.63926e-20	CNV	3.54305e-13	CNV	64584	ATGGAAATTCCTAGGTTCAGGCATGGTGGTACATGCTGTTAATCCCAGGAGATGAGAGTCAAATACATATCTGGTTCAAGGCATCCTGCTGCAGAATTTTAGGTGAAGAAAAGCTTAGGTCCAGGCATGGTTTTCCATGCTTTTTATCCCAGCATTCAATAAACAGGGATACGCAGATCTCTGAATTCAAGGTAAATCTACTGAGCAAGTTCCAGGACAGCCAAGCTTAGGCAGTGAAGTTGTTGAAAATTTGAAAGCTGGTGATCATGTAATAGAAAGGCCATGGTCCAGCCCCAGCAAGTAGCTTTGTCCCTGTGGCTCTGGCTTTAGAGGCAAGTGTAGAAGGGACTACTGAGACAATTGATGTTGGATAGCTGTAGATAAAAAATTAGGGGTGGT…
16	Core element 156	2400	1533	0.63875	2	2.38629	2.21418	148	39	0.254767	0.146771	8.27294e-07	CNV	0.000740127	CNV	4800	GGAATGCTTGCTAATGTTAAAAGCTGGGAGAAGAGGCAGGCAGGAAGAGATGATCTTAGCAATCCACAAGGAGACATATTCAGGATAGAGGTTAAGCTATCTCTGGTGTTTAGCAAAGTGCTAGGGGCAACTGTGAAAACTGCATCTGGATTTACAAATAGTGTGGTAGATCTATGGAAAGCCTACCTTGTCTCTTGTCAGGCAGGGAATGTGATTGAACAGGTGGTGTCTGGCCAAGTGGGGGGTCCAGACACAGGGATGAAGCAGGAAAGGAAGGGCAGATACAGACTGTCTATGGTATCTATCTATAGATGGCATGTACAGGGGGAGGAAACATCCACTGGTATTCTGTTCCAGTGATAAGGGCAACTGATATTAGGATCTGCAGTAACAGATAGT…
17	Core element 159	2206	1325	0.600635	6	7.36968	8.40297	233	21.7	0.296639	0.485936	3.44704e-19	CNV	4.52042e-37	CNV	13236	CCCAGAGCTCATGTCTCTAGCTTCATATGTAGCAGAAGATGGCCTAGTTGGCCATCAATGGGAGGAGAGGCCCTTTGTCTTGCAAAGAATATATGCCCTAGTACAGGGGAATGACAAGGCCAGGAAGCAGCAGTGGGTGGTTTGTGGAGCAGGGCTGGGGAGGGTATAGGGGACTTTCTCAGAGAAAACTAGGAAAGGGGATAACATTTGAAATGTAAAGGAAGAAAATATCTAATAAATTTTTTTAAAAAAGAAAAAAAAGAAGAAGGAAGAATACAACCCAAGGAGGTTAATGATACACATGAAAACAGAGATAGTAAATAGTAAGTAATAATAAATAGTAAATAATGTTGTATTAGCTGCAAAAAAAGGGAAAGCACACACACACACACACACACA…
18	Core element 172	3197	1949	0.609634	3	4.12069	3.6464	220	16	0.457924	0.281511	5.39218e-23	CNV	1.03657e-11	CNV	9591	GGCCAGACACCTGGGCTGTCCTCTACACGGCTCAGAGTAGTGTAACTAAACATGGCTTAGAGTAGCCTCACAGTCTGTGTAAAATAGCCAGAGCCTGTCTGAGCAGAGATGCATTCTCACTGGGGAGGGACAGAGATGAGGACGTGACTCAGACAGAGAGAGCTGAGAAGTCTGAGACACGGAGGAGAGAGGTCACCTACAGGATGCTATGGGCACGGGTGTGTGTGTGTGGGGGGCACGGTTGGGAGGGACAGCTCCCCAGAAAATGACCTGCTGGGGACAGCATGTCATGACAGAGGCTGCCTGCAGAAGACCAGGATGGAAACATCTCAGGGGCCTGCAGAAGCTCCGTGTAAAAATCAGTTGTTCAGATGTCTCCCAACCTTAGCCCTGGACAGT…
19	Core element 177.1	1481	56	0.0378123	23	28.1105	27.7773	112	105.5	0.289476	0.272271	1.02928e-06	CNV	5.6926e-09	CNV	34063	GATATTATGAAAAAGAGGACTAGGAAGGCAGATGAGAGAAAAGATAGAAGCTGATTTCACATAGCACAGCAAATCCATTGTCCTAACTTTGAGCCTAGCCCTAACCATGATATTTCTTCTTTATGTAACAGGATACTATTGACTCTCTAGAACCATCAAGAATAATGGTGGCCACCTTAACCCTAACCCTGAGCCTAACCCTGGGACTTACCCTCAACCTCTTACCCTTTCTTAAACCTCAACCCTTATTTTCCTAACTACCCTAACTCTAATCTAACAACCCTTATCCTAATCCTTACCATAACCCTCTAATCGCCTAATCCTGATTCTAACCCTGCTTACTGTGGGGGATATTTCTTAATTATACCTTTTGAGGTGAGAAACCCTTTCTTAATCTTG…
20	Core element 178	2494	2490	0.998396	3	ND	ND	0	52.7	ND	ND	ND	ND	ND	ND	7482	TTAATGCAGTAAATCTTTTAGAAGTGGCTGGAGTGATTAAGCCTTCCAGTAGAGTTGCCAATATTTTTCAGCAGATACAATTAGTTTTGTTATCTAGAAGATCTCCTGTTTATATTACTCATGTTAGAGCCCATTCAGGCCTACCTGGCCCCATGGCTCTGGGAAATGATTTGGCAGATAAGGCCACTAAAGTGGTGGCTGCTGCCCTATCATCCCCGGTAGAGGCTGCAAGAAATTTTCATAACAATTTTCATGTGACGGCTGAAACATTACGCAGTCGTTTCTCCTTGACAAGAAAAGAAGCCCGTGACATTGTTACTCAATGTCAAAGCTGCTGTGAGTTCTTGCCAGTTCCTCATGTGGGAATTAACCCACGTGGCATTCGACCTCTACAGGTCT…
21	Core element 182	2629	1808	0.687714	20	27.0397	25.7209	305	41.9	0.435079	0.36294	7.08914e-39	CNV	4.43313e-37	CNV	52580	CAGCCTGGTTTACAGAGTTAGTTCCACGACAGCCACGGCTACACAGGGAAAAGGGAAGTATATCCTGTCAATTTGGAAGTATGTAATGTGCTATTTGTTTTTGTAAATATAGGGGATTATAGTTAGGTGATTGGATGAATCTCAGATGATGAAATTTGGACTTTATTTATTTGTGAGACTGCTATATATGATGAGTCCTTTTGAAGTTGAATCTCATGTAGTTTGATGTATTTTGTTTTATGCTATGTTTAAGTGTGGTCCCCCTACACCCATGTGTTTGAACAATGAAATGTGGGCCAGCAAGTGGAATGTCGTATCTTGAAATCAGTTGACTCAACGAGTAGCAATGTTAGAAGGTGTGGCCTTGTTGTAGGAAGTGCATCAATGTTAGGGTGGTCT…
22	Core element 199.1	1880	1888	1.00426	4	ND	ND	99	31.8	ND	ND	ND	ND	ND	ND	7520	TGTACTGGCTAGTTTTGTGTCAACTTGACACAGCTGGGGTTATCACAGAGAAAGGAGCTTCAGTTGAGGAAATGCCTCCATGAGATCAAACTGTAAGGCATTTTCTCAATTAGTGATCAAGGGGGAAAGGCCCCTTGTGGGTGGAACCATCTCTGGGCTGGTAGTCTTGGGTTCTATAAGAGAGCAGGCTGAGCAAGCCAGGTGAGGCAAGCCAGTAAAGAACATCCCTCCATGGCCTCTGCATCAGCTCCTGCTCCCTGACCTGCTTGAGTTCCAGTCCTGACTTCCTTTGGTGATGAACAGCAGCATGGAAGTGTAAGCCGAATAAACCCTTTCCTCCCCAACTTGCTTCTTGGTCATGATGTTTGTGCAGGAATAGAAACCCTGACTAAGACAAAT…
23	Core element 210	3000	2349	0.783	2	2.52513	2.78663	158	2	0.336358	0.478523	3.49279e-14	CNV	4.69695e-26	CNV	6000	CCAGCCCTGATTTTCTTTACTTTATAAGGATAGTGCTGCTTCTGTTGCTCAAAAGCATTTTCCCTAAAGGAAACATAGCCTCAAGGATATGTTAAATCCTAAACTCATCCGTGGAAAGAACAAGATGCTCTTTAACATCAGGCTGGGGCTATGCATCCCATCGTTTGAAGGAACAACCCTGTGCATTTAAGTTTCCTGGCTCCTCTAGTGCAGTGGTTCTCAAGCTGTGGATTGGGACCCTTTTATGGGTGCATCTCAGATGTCCTGCTTATCAGATATTTACATGATGATTCATAACCAGCAAAACTGCAGTTTTGGAGTAGCAATGAAATAATCTTATGGTGGGAGTCACCACAGCACCAGGAACTGTATTAAAGAGTTGTGGCATTAGGAAGGCTG…
24	Core element 212	2415	566	0.234369	11	13.0322	13.7299	376	42.6	0.244572	0.319823	4.19466e-18	CNV	2.65098e-30	CNV	26565	TATTTCTTTTTTGTATAATCGGGATACTACTGATTCAGTTGTACCATCAAGAATCATGTTGTCCACCATTTTGTCTTGAACCACATGGTTATATGAACTAAATCTGTGTTGACACATGGCCTATGCTATATTTATGATATCATTATCAAAGAAGAGCACCAAGTTCCATAATTGCTTTCATCTTAGGAGGATCCCCAAGTGAAACTTAGAACAACCAATGCAGTAGTGGTTTTCTGTTCTATGTGAATTGGGCCCCTTGGCAATGTAAAGAAATTTCCCATCAGGAAGTTCCAGATTCTTGGATAACCTCCTTTCCACTTTCCTGGGGGCAGGAAAATAGATGATGATATTATGAAAAAGAGGACTAGGGAGGCAGATGAGAGAAAAGATAGAAGCTGA…
25	Core element 220.1	1181	1161	0.983065	2	3.07413	2.75799	32	4	0.620178	0.463615	1.73879e-07	CNV	1.68444e-05	CNV	2362	TCTTACACGCATTCACGACCGGCCAGGAAGAACGCAGCAAACCAGAATCTTCTGCGGCAAAACTTTATTGCTTACATCTTCAGGAGCAAGAGTGCAAGAGCAAGAACTCTATTGTTTACATCTTTAGGAGCCAGAGCGCAAGAGCGCAAGAGCTTTATTGCTTACATCTTCAGGAGCAAGAAGCAAGAGCCAGAGCAAGAGAGAGAATGGCGAAACCCCGTCCCTTTTTAAGGAGAATTATTCTCCGCCTAGGACGCATTACTCCCTGATTGGCTGCAGCCCATCGGCCGAGTTGTCGTCACGGGGAAGGCAGAGCACATGTAGTGGAAAACTACCCTTGGCACATGCGCAGATTATTTGTTTACCACTTAGAACACAGGATGTCAGCGCCATCTTGTA…
26	Core element 244	3247	1827	0.562673	4	3.86858	3.91821	96	7.3	-0.048197	-0.0298043	0.40546	Constant	0.562368	Constant	12988	TCATATTCCTCAGTAGATGTTTTATCATCTCTTCTATATCCTTTAGGTTTTCTTTGGACCATTTAATTCTAACCTAAGTGACCATGACCTGTTCCCCTATGTCCATCAGGTAGCCACCAAGGACACACGTTTGTCCCATGGCATGGTCTCCGTGATGCTTCGTTTTAGATGAACTTGGATAGGACAGGTCATCTCAGATGATGACCAGGGTATTCAGTTTCTCTCAGACTCAACAGAAGAAATGCAAAGACATGGGATCTGTTTAGCTTTGTGAATGTGATCCCAGAAAACATGCACATATATGTGACAAGGGCTAAGACATATGATAAGCAAATTATGACATCATCAGCAAAAGTTATTATCCTTTATGGTGAAATGAACTCAACTCTAGAAGTCAGC…
27	Core element 254.1	994	900	0.905433	16	ND	ND	17	89.9	ND	ND	ND	ND	ND	ND	15904	TCTTTTTTTTTTAATTAGGTATTTTCCTCATTTACATTTTCAATGCTATCCCAAAGGTCCCCCATACCCACCCCCACAATCCCCTACCCACCCACTCCCCCTTTTTGGCCCTGGCGTTCCCCTGTACTGGGGCATATAAAGTTTGCAAGTCCAATGGGCCTCTCTTTGCAGTGATGGCCGACTAGGCCATCTTTTGATACATATGCAGCTAAAGACAAGAGCTCCCGGGTACTGGTTAGTTCATATTGTTGTTCCACCTATAGGGTTGCAGTTCCCTTTAGCTCCTTGGGTAATTTCTCTAGCTCCTCCATTAGGGGCCGTGTGACCCATCCAATAGCTGACTGTGAGCATTCACTTATGTGTTTGCTAGGCCCCGGCATAGTCTCACAAGAGACAGCT…
28	Core element 274	3296	1789	0.542779	10	14.1692	12.3733	235	65.2	0.502756	0.30723	6.45919e-30	CNV	4.67141e-17	CNV	32960	TATTAAAATCCAGTTCACAGGGAAAGGAGGCCCAGATCTGCCCCTCCCAGTGTCTGCTGTGGGGAACCTGCTGAGGAAGGCACAGGCAGGGGACAGAGAAGCCACAGGTGCCCAGGACTGAGGGGACTCCCATGTGCTGCCACAACCTCTCTCAGGGTTGAGAAACATGTTTATTTCTCCACAGAAAAGCCTGAGAAAAGTGGCTCAGGACAGGGCCGTGGTGAATCAAGAGGAGAAACTGACCTCAGAGGAGGAATCTGACTCAGAAAATAAATTCACAAAACATTGTGAACATAAAGGGCCTACTGTGTGCATTTAAACAGGAGCCAGTCCACAGGATCGCCTGAAAAACAGGAAAAGACAGCACAGGGGCCTGCTTCCTCTGTTGCTGGTGTTCCC…
29	Core element 276	2457	1836	0.747253	14	16.7649	14.4948	81	45.3	0.26002	0.0501038	1.77238e-05	CNV	0.339227	Constant	34398	AAGACCCTTATTTTTAAGTATAGCAGCATGTCACTAAGGGCGATTTTATTGCTATGTGGCCTTATCAAAACATAAATATATGCAATTTTACACAGTCTCTACATTTTGTGTTTCAAAATATAAGTGTATATACAAATATGTACACATTCAGTAAGAATTAATGAAATACGTGGCCATGTGCATTTTAGGAGTGCAGGGAGTGGGACAAAGGGTGTTTTGGAGACAGGAAGTATAAAAAAAAAGAGCAATTCAATGACAATGTCAAAAATAAACTACCAAATAATATTTAAAAAATAAATCAGCAAACAGTATGAGAGAAAAATGACCCTGACCTTCAACACCTGATGTAAAGAACAATGTGTATGTGTTTTATGTGCATGTTTGTGTGTGATATTGAAC…
30	Core element 306	3000	145	0.0483333	4	4.45309	4.65733	180	14.3	0.154807	0.219503	0.000648554	CNV	2.56904e-08	CNV	12000	CTTGTGCTGTTTGACTGAACCCATTTGCTTTTGAAGGATGATGAATAGTGAGGACAATCATGGAGATTTGAGAAGTGACTGTGGTTTTTACCTATTTACAGTGGAGGACAATTTTACTGACATTTTATATGATTGCAGTTTTAGTCTTAGGTAAGTCATTAACTTTACTTCCTGCTTCAATGCCATGAATTAGAAATTTTTAGCTGTGTACACAAACAGTGGGGTTCTGTCCTGTTTTTCCCCTGTAACTTTAGGAACCACTGAACATTAAGTATAACATTAATCTCTATTTTAATACTTTCAAGTGTGTCATAGGTTAGTTTAGCTTTAGCATATTGAGCTCCAGTTCATAATGATGGACAACGCGAGAGGCTGGATTCTATCTATTGAGTCTTTGAG…
31	Core element 310	3600	1973	0.548056	9	11.0568	12.0201	275	19.7	0.296935	0.41745	8.74867e-20	CNV	6.65046e-35	CNV	32400	TGTAGATCATACAAGTTAGCAGAAGAGAGTTGTTCTATAACCTCCATATGCCCAATATGTAATTTAAGATGTAAAATATATCAGGGTAGTAGTGCACGTGCCTTTAATCCCAGCACTCATAAGGTAGGGGCAGGGAGATTTCTATGAGTTTAAGGCTAGCCTGGTCTACAGAGCTTCCAGGACTGCCAGGGCTCTGTAACACAGAAAAATACTGTCTAAAAAAAAAAAAGATGGAAAATATATGTGTCTTAGAGTTACTATTGCTGTGAAGAAACACCATGACCAAAAGCACCTTGGAGAAGAAAGGGTTTATTTCATTAAAGTTCCTTAAAAGAGTTCACCATCAAAACCAGTGAGGGCAGGAACTCAAGTAGGGCAGGAAGCTGGAGGCAGCAGCTG…
32	Core element 314	3200	2151	0.672188	2	2.69201	2.45413	62	6	0.428682	0.295214	6.36062e-09	CNV	9.72778e-06	CNV	6400	TTTTGTTGTTAAAGTTGGCATTCTGTTCTTGTGGCTGTCCTCTTTTAGGTTTGTTGAGGGATTACCTTCTTGTTTTTTCTAGGGCATTGTTCCCGTTCTTGTATTGGTTTTTTTCTGTTATTAACCTTTGAAGGGCTGGATTCGTGGAGAGATAATGTGTGAATTTGGTTTTGTCGTGGAATACTTTGGTTTCTCCATCTATGGTAATTTAGAGTTTGGCTGGGTATAGAAGCCTGGGCTGGAATTTGTGTTCTCTTAGTGTCTGTATAACATCTGTCTAGGCTCTTCTGGCTTTCATAGTCTCTGGTGAAAAATCTGGTGTAATTCTGATAGGCTTGCCTTTGTATGTTACTTGACCTTTTTCCCTTACCGCTTTTAGTATTCTATCTTTATTTAGTG…
33	Core element 317	2478	1074	0.433414	2	2.68362	2.58348	140	16	0.424178	0.369316	3.35922e-14	CNV	4.19839e-14	CNV	4956	GTCTGGGACTGGTGGTTCAATGAAGACAGACTTGGGTGTCCTCTCTTTTGGAGAGCTTAGCTAAAGACCAGGCACCTGGGCTGGGAGATAAGGGTCAGCCAATGATGGCCTCCAAAGCCTGAGGACCTGTGCTTGCAAACTCAGTCCTGGGGAGGCAGAGACAGGCAAATCCCCGGACCTTGCTGGTCCATCTTAATGGGCTAGCCTTGGCTCTCAGTGAACTTTCATGTGTCAATCATGGGACGACTCTGAGCTGGTTCTCTCCTCTAACTTTATATGGTCTACAGGGGTGTGATAAAGATCACCAGGTTTGTTTTCTCAAAAATAATAATAATAATAAATAATAATAAACACCATAGCTAAGGTTAGCCCAATCCTCTGATGAGACACTCCCATGTC…
34	Core element 333	3649	1823	0.499589	4	6.16634	5.43323	231	11.2	0.624415	0.44181	2.99135e-39	CNV	9.03156e-32	CNV	14596	TGCTGAGAGGCCCCCCTGAACTATTCCGGAGACTACGCCCTATCCTGCAGACCATCTCCTGCAGCTGGTTCCAGGCTCCAAGAATGAATTGGCGGGAATGGGCCTCCCCCCTCCTTTATAAAGTATATCTGCCATTAAACATGTGAACCTTGAGCAGACTAGCATGCCTTGGTTCCATTTTTTCTCTACCCGCCTAGGTTCCCTCTTTTCTTTCAGCTCCAGGTTGCCTCCAGGCTAGAACCCAAACATATGAGCCACTGGCAATCTCACAACAGATCACAGGTTGAGAAAATGCCTTATAGCTGGATCTCATGGAGGCATTTCCCCAACTGAAGCTCCTTTTTCTGTGGTAACTCCAGCATGTGGAAAGTCGACACACAAAAGTAGCCAGTACAATAC…
35	Core element 343	2942	1480	0.503059	7	8.77374	8.43832	317	63.7	0.325836	0.269602	3.7243e-18	CNV	1.85439e-17	CNV	20594	CATTCTTGTGTGACTGCTTTTCAGTTGCCCCTGATGTGGATAATAATTCTTTTATACCCGACTTTCTTTCTTTTTCTCCATCTACTAGTGAGTTCTGTGAAACGAGATGTTCCCTGATGTCACAATTCTTAAAAGATTAAAAAGTGAGGCCTGGGTGCATGCTTGTGCTCTCATTTTGGAAACAATGCAATAACTGCACAATGGCAATTCCGGATTCATGCTTGACTTGCAGAGAACGTTTGAGAGGCATGATTAGAAAATGAACTAGAGCCAACATCGGGACTCCGGGAAAGGAAATAACTTATGAAATGAGTTTTGCACAGCATTTGAGAGTAGTTCCTGGATGAACTAGTATAGAATATTTAAAATCTTATACTTGTAAAAGTAAGTCAGAGCACG…
36	Core element 352	3900	3330	0.853846	10	10.1979	10.2697	196	32.9	0.0282657	0.0383909	0.484944	Constant	0.257451	Constant	39000	ATTGAGCTAGGAGTTGAGCTTTCTCTCTGTTGTTCATATACTATTGTGTGCTAGTCACATTTGCAAAATCTCCTCAAACTTTCTGTGTATGGGACACAAGTTATGTTACTTGAACTTTCTCTTTTTGCCTTAAGCTTCTGTCACTGACTTGACATGTTGAAAAGAATACAGAGCACATACCACCGTGTCCTTCCTGATTAATAAGGAAAAGCTTTGGGCTTTTTTCCCCTGCAGAATATTCTGTGAGCCTGCAATCTGAAGATAGTCACCACAATACTGGATGAGTATTTAAAAGAAAATTGTGCTTCCATGTTTAACAAATATTATTTTATACTTCCTTCTGGTTTTCTCTCTCTCTCTCTCTCTCTCTCTCTCTCTCTCTCTCTCTCTCTCTCTACC…
37	Core element 357	2880	1228	0.426389	19	23.3592	21.2402	253	73	0.29799	0.160798	1.25618e-15	CNV	2.43369e-06	CNV	54720	GAAGCAAGGTCAGGCGCTGTAAAGGGATGAACTCATCACTAGTGGGCAACCTTCCCCCGATGGGAACTGGAAGTAGCAGCCTCACCCCAGCGCCGCCAGCGCCTGCCACAACTTAGGGTCCTGGGGGTCCGGGCGCACGGACAGAGTGCTCCTGCACGTTAGCGCGTGTGGCAGGGCGGGAGTTCATGGAACAGGCAGGGAGGCAGGGCGGGACGGCGAGGGCCGCGACCCCGAGCCCTCAGCATGATCCCAGCAGCAGGCAGTGCCATGTCAGAGACCTTAGGGGCCATGCATTGTCACACCCAAGGCTCTATCCTTCCTCTGGTCAGTGCTGCCAGTGCCCGGCCCCTCCTCTCAACCCCCTCCCACCTCTCTCTTCCCCCTCAGGCTTGGGTCAAG…
38	Core element 364	1468	704	0.479564	13	16.0722	18.4507	190	24.8	0.306054	0.505164	3.33976e-17	CNV	3.33516e-35	CNV	19084	GTGACTCAGTGGGGTGAGTGGACACTTTCTGCACTAGTGTGAGGACCAGATTTTAGGTACCCAGAACTCACATCAGTATCTGGTGGGCATGGTGGTCTTCCTGTAATTGCAGCCTAGGAAAGTAAAGACAGGTAATCCCCAAAGGAAGCTGATCAATAAAACAGGCAACTCTGGCCTGTTCTGGCTTTGACTAAGAGACCCTGACTCACTGAAGAAAGTACAAATGGGAGCAAGGATAATTCTTGACATCAACCTTAGGCCTCCAGGTGCACATGAATCCATACCTATGTGTGCCCCCAAGTGCTCATATCTATGCAAACATGCGCAACCATACACACATCTCACACACAATTACACACACACACACACACACACACACACAGGAGAAAGCTCTACTGT…
39	Core element 372.1	1740	767	0.440805	3	3.74929	3.88515	196	22.3	0.321654	0.373009	3.45183e-06	CNV	7.1415e-10	CNV	5220	ACTATAGGTTATAGGCATCTTTATTCAACCAAGAGGTTTAAATTAAAGAGAAGGTTACATAGCATCACTTGGTGTATGTTAAGATTTCCTTGTCCTTGTGGGCAACCAGACCTTGGGGGGCAGTATTTACTATTATAAAACACAGCAACCGATGAAACCTCAACACCTGTTGTTTGGCATTTGCTGTAAATCATCCAGGGAGCTAGGGTTGACCCCTAGGGTTTTTTCTCCATCATAATTACCTTAGTTTAGACCTTTATCACTATTTTTATGAAATATAGAGTGGTCTGTTTAGTGGATAAAGGTGCTAAAAGGCAGACCTGATAACCCGAGTTTGTTCTGTAGATCATACAAGTTAGCAGAAGAGAGTTGTCCTATAACCTCCATATGCCCAATATG…
40	Core element 387	2176	1105	0.507812	8	10.9602	10.43	184	44.6	0.454207	0.382666	4.83952e-22	CNV	4.19344e-19	CNV	17408	AGTATAAGATTTTAAATATTCTTTACTTGCTCATCCAGGTAGCACTCGCAACTGCTGTGCAAAACTCATTTCATAAGTTATTTCCTTTCCCGGAGTTCTGATGTTGGCTCTAGTTCATTTTCTAATCATTCCTGTCAAACGTTCTCTGCAAGTCAAGCATGAATCCGGAGTTGCCACTGTGCAGTTATTGCATTGTCTCCAAGATGAGAGTGCAAGCAAGCACCCGGGCCAGTAGGATTGCTCTGCACTGGGCCCCAGGCCAGTTTTTAATCTTTTAAGAATTGTGACATCAGGGAACATCAAGTTTCACAGAACTCAAGTCGGGTATAATAGAATGATTATGCACATCAGGGGCAACTGAAAAGCAGTCACACACAAATGAAATCTATACAGGCACTG…
41	Core element 418	2169	864	0.39834	12	13.5153	13.1931	273	46.9	0.171563	0.136746	3.54494e-10	CNV	5.24234e-08	CNV	26028	TTTAGAAAATTTTTCATTTATGATTTCACTGAAAATATTTTCTGGACCTTTGAGCTGATATTCTTCTGCTATTCCAATAATTTCTACTTTTCACCTTCTCATATGTTGCAGAATTCCTGATTATTTAGTGCCAGGAAACATTTGGAATCCATATTTTTTGACCAATTTTTCATTTTTTTCTATTCATCTTTAATGCCTGATAGTCTCGCTTCCCTTCCTGGCCCATGGGTGAACCTTGCCTCTGTATTTGTCAGTGTACAGCAAATTCAATAGCCTTCTCTTAGGGACTTAGCAAATGCTTAAGTTGTTACCTGTCTCCATCACCTGCTGCTGTTGTCAGGTGTGCTTTATATACATGAACCACCAGCTACAGCAGCTCTGTGCTTTGTTCCCTGTCTC…
42	Core element 421	3189	1537	0.481969	14	18.9941	18.0667	378	56	0.440128	0.367904	1.28934e-39	CNV	8.3195e-36	CNV	44646	CTTTTTTTTAATGAAATTTCAGGCTTATGTATGTACTACTTACTAGTATTAGAAGCATTTGTTTAGGATTTTTCTTTAGTTTTTTTCTCGTCAAGATTGAAAGAACCTAGTAGGGAAACCGCCCACTCAATTCCCGAATCAGAGTGCACCCAAGGAATCACGAGAGAGCATCTTGATGCAAAATCACGAGGTAGTTTACTGATGGAGCTCCGAGCCAACATGTATCTCACACGGGAGACAGAGATTATTGACCACAAGGCTCGAAAGCTTTTATAGGAAAGGGTCTGGCGCTGGGGGTGGAATTGGCACGGTTTCACACGATTGGTTCATTTAAACACCAGCAGAATGATTACACATCAGAAAAAGAGTATGTGTAGGTTGTGGCATCAGGAATTCTGA…
43	Core element 430	2816	2031	0.721236	7	9.22011	9.2261	162	39.5	0.397428	0.398366	1.06984e-13	CNV	6.82827e-16	CNV	19712	AACACCCATGGAAGGAGTTACAGAGACAAAGTTTGGAGCTGAGACAAAAGGATGGACCATCTAGAGTCTGCCATATCCAGGGATCCACCCCATAATCAGCTTCCAAACGCTGACACCATTGCATACACTAGCAAGATTTTATCAAAAGGACCCAGATGTAGCTGTCTCTTGTGAGACTATGCTGTGGCCTAGCAAACACAGAAGTGGATGCTCACAGTCAGCTAATGGATGGATCACAGGGCTCCCAATGGAGGAGCTAGAGAAAGTACCCAAGGAGCTAAAGGGATCTGCAACCCTATAGGTGGAACAACATTATGAACTAACCAGTACCCCCGAGCTCTTGACTCTAGCTGCATATGTATCAAAAGATGGCCTAGTCGGCCATCACTGGAAAGAGAG…
44	Core element 441.1	1313	341	0.259711	14	16.2916	16.8591	146	31.3	0.218702	0.268101	6.76399e-09	CNV	2.5657e-12	CNV	18382	GGGGGAAAAATCCACCATTCCAGCTCAGGCTATTCTGCTGCCAGCTTCTCCCCTCTGTGAGCAATGTTCCTGACTTCAGACCTTACCTGAACATTCTCCATAGCACTTGCCTTCTTTTCCCTGAAATCAAGGTGAGTAGTTTCAATAGCCCATTACTCTAGCTGCATTGTAGGTATCAATCTGACCCAGGAATGGAAGGGTGGCCAGGCTATTAACATTAAAAAGGAATTTTAGAAAACAAGAGGCTTTTTAAAATATATGTAGATTGCCAAAAGAAACTATAGCCTAGATTAAATGTGGATCTGAACATCTCAAAAGATCAAGAATAAAAAAGGGTTTCTCACCTCAAAAGGTATAATTAAGAAATATCCCCCACAGTAAGCAGGGTTAGAATCAGGA…
45	Core element 447	2248	1918	0.853203	24	34.8518	30.1378	108	58	0.538197	0.32854	8.69764e-17	CNV	1.75123e-09	CNV	53952	AACTTTGTAATCTCCATTATTTTAAAAGTACACATACAGGAGAGAAACCTTATGAATGTAGTCAGCGGTGTAAAGCATTTCAAGTCACAGTCATCTGCAATGACATAAGAGATCACATGCAAGAGAGAAACCTCATGAATGTTGTCAATGCAGTAAAGCCTTTGCATGTCTTAATTCTTCACATGTATACAAAGTGAAGCACACTGGGGAGAACCCTCATTATTGTAATCACTGTGGTAAAAACCTTGGCAATTTACTGTCATCTGCAACTACATAAAGAACACATTCCAAAAAGTAACTCTTTCCATTTTTTCAGAGTACTAATCCCTTGTGTGACACAGTCATCATCCCATACATAAAAGAACACATATGGCAGAAAACCTGCATGAATATAATGAA…
46	Core element 448	2336	1514	0.648116	8	11.7296	10.2041	181	27	0.552086	0.351071	7.54284e-24	CNV	8.19056e-15	CNV	18688	TTTTTTTGAGACAGGGTTTCTCTGTGTACCCCTGGTTGTCCTGGAACTCACTGTGTAGACCAGGCTGGTCTTGAACTCAGAAATCCGTCATTTTAATCACCATGTCTTTTTAGAAGAAACATAAAGTTTAAGGTTTACCTGTGTTGCTTCTTCCTCCCAAGTGCTGGGATTAAAGGTGTCCTCCACTACTGCCCGGCACTCTTGCTTTTCTTTAGAGCTTCCAGAACATATTAAAATTTCCTCAGAGCCATATGCGTATCAGAGTGCACATGAAGATTACCTTTCATGTCTTCTCAAACTTTGACAATGTCCTTCAATATGATAGTCTTCCCAAGTGTGGCCTAAAAGACAGAACCAGAAAATAAATGATGCAGTATTAGAAATTAGGCAAAATTCAAG…
47	Core element 452	2725	1787	0.65578	6	7.97033	6.61567	91	46.3	0.409676	0.140925	8.24694e-11	CNV	0.00635461	Constant	16350	AAAGTCCTGGAAAAGCATTATGAGACAAAGAATCACCAACAATGTCTTTGAGTTTGTTTGGTGTTTCCCATCTGCTGCTGGGCATAAGGTTTGCCCTTAAGAGTAGTTTCAATACCCCGTGAATGTCCTACTATTGAGTGCATCTCTTGAAAAAAGAGATTCTTGTAAATCATACCTGAAAGTAAGTCTGTTAAATCATTTTTAATGTAGACAGAAACTTTAATGTCTCCTGCTTCATTCATGTTGTGGCCATTATATTTCTATAAAATGATTTCTACATATAGGACGCCATCCTCAACAACTTCGTGGGATAGATGCCCAGGTATGGTGTCATCCTTCATATCATAGAGCATTTTATATCATAAAAACAATTAATATTGCTTTTTTGTAAATGACTAT…
48	Core element 454	3372	409	0.121293	9	8.58735	8.96767	216	24.3	-0.0677114	-0.00519126	0.0560426	Constant	0.875305	Constant	30348	TTGGCCATATAGTACCAAATAATGAGCCTTCAGAGCATAAATATATGCAATGTTACACGGTCTCTACAATTTATATTTCAAAATATATATGCATATGCATATATATATACACATTCAGTAAGAATTAATGAAATATGAAGCCATATGCAGTTTAGGAGTGCAGGGAGTGGTACAAAGGTTGTTTTGGAGACAGGAAATATAAATGAAAAACAATTTAACGACAATGACAGACACTTTTGTCAAGAGAAAGAAAAAGATATGTTGAGTATCATCTAACCTTTTCATACTACGAAAGTTTCAATAAAGCAATTTACCTTTGTAGTTCTGTATAAAATTTGTATCTGGTGTAATTAAAATAACATAACACTTTGGGACAAAGATAACATTAGTAACTCTGCA…
49	Core element 460	2367	1774	0.749472	8	10.8125	11.2133	146	28.4	0.434622	0.487135	3.69474e-19	CNV	9.80893e-24	CNV	18936	TGGGTAGAGGTGTTTGCTCCCAAGCCTGACAACCTGAACTTGACTCCCAGGACCCAGGAGATAGAAGGAAAAAAATCAACTAACATGAATTGTTCTCTGACCTCCATACATATGGACACATTAATTAATTAAAATGCACTAACATATTTAAAAAATTAAAAAGTAGAAATTACATCAGCACACAACTACCATATTTTAACAGAAAAAATTATAAATTAGTAATTAGAGGAAAATTCAACCTTAATATTTTGTACCATCATTCTAGACAACTGTTTAGTCAAAAAAGAGATTTAAAAGAAAAATCCTTGGGACTGGGTAGATAAGATAGCTCAGTGATAAACAGTGAGTATTGCTCTTTCAGAGGGCCCAAGTTCAGTTCCCAGCTTCCATATGAGGCAG…
50	Core element 462	2700	2352	0.871111	11	11.7087	11.4713	40	42	0.0900735	0.0605297	0.287363	Constant	0.391689	Constant	29700	GGCTGCAATTACAGGAAGACCACCATGCCCACCATATCCTGATGTGAGTTCTGGGTACCTAAAGTGGTTTTTTTTTTTTTCCCTTTGAGGAATATATAGCGTCTTTCTCCAATTCTTTTGGTTACTTTTTGGTTAAAATCTATTTTGCTGTATTTGTAAATGGCTGTACCAGCTTGCTTCTTTGGTCCATTTTCTTGGAATGTCTTTTTTCCCACCCTTTACCTTGAAGTAATGCCTGTTCTTGATGTTGTGCTATATTATTTGTATACAATAGAAGGATAGATTATGTGTTAGCATCCATTCTGTTCGCCTGTGTCGTTTTATTGGTGAACTGAGGTCATTGATATCAATATCAATGAGGAGTGATGGCTAACTCCTTGTATGTTGTTATTGTTTTTG…
51	Core element 465	3322	3321	0.999699	22	ND	ND	0	56.5	ND	ND	ND	ND	ND	ND	73084	GCCAGCCCAGGCTACTATACCCGGCCAAACTCTCAATTACCATAGATGGAGAAGCCAAAGTATTCCACGACAAAACGAAATTCACACATTATCTTTCCACAAATCCAGCTCTTCAAAGGATAATAACAGAAAAAAAAAAAGACAATACAAGAACGGAAACCACGCCCTAGAAAAAGCAAGAAAGTAATCCCTCAACAAACCAAAAAGAAGACAGCCACAAGAACAGAATGCCAACTCTAACAACAAAAATAAAATGAAGCAACAATTACTTTTCCTTAATATCTCTTAATATCAATGAACTCAATTCCCCAATAAAAAGACATAGACTAACAGACTGGCTACACAAACAGGACTCAACATTTTGCTGCTTACAGGAAACCCATCTCAGGGAAAAAGACA…
52	Core element 471	2265	1692	0.74702	2	ND	ND	0	29	ND	ND	ND	ND	ND	ND	4530	AATAACAATCCTCTCTCGAATAATAATCCTCCCTCTAACCCGGGCCTCTCACTCTTATATACTCTCAGTTCCCATCCACGCACAGCAGGCCACGCCACCTCACCAGGCACGCAGCTTCAGCTAATCAGGGCAGCAGGGGCAAATCTCCACCAAATTGGATTCACCTGAATCCTGGTACACCTGCGCAGCACTCAAGATGTTTGTGTCTTATATGAGGAAGTCAGGTGCAAGTCATATGACTTAGCTGCAGTCCCTGGCGCCTTTGGGACTGCCGCCACACCCGCTCCCCACAATTCCCCCTTTTTTCTTTTTTGGCAGAGAGAATGTCTGTAGATAGCCCCCCGCAGCCATGCCCCTTACCCGTCCTTGGGTGACAAACAGCATTGGTTTGATCCCTGT…
53	Core element 473	3900	2029	0.520256	8	10.601	9.429	246	12.5	0.406131	0.237105	3.37697e-20	CNV	4.03145e-11	CNV	31200	GGATAGATTTGACTGAGAAATATCAAAATATTTTCTAAAGAATACATTGTTATCAATTCAGATACACACACACACACATTTATATGTGTGTCAATTTTCTTAAACAAGAATACAGACCTTTGAGATCTGCCAGTTCTTATACCTCCTGAGACAAAGAAGCAATCAATATCACTATGCCTTACCGAGCTATGATGTCTGGATTCACTCAATACTGACATATTGCCTAAAAGGAAAAAAAAAGAATATTCAAACCCAGATAAATTTTCTCATTAAAAACAGATTTAGTTAACTTTAGAAATCACATTTAAGGAGAATGGTATCTTAGCATAATATAGAATATTTTATGGACTGTATGCTACCTTAATAGATGAATTTCAGTTTCTTTAGTTATCAGATAGA…
54	Core element 474	3300	3036	0.92	2	ND	ND	7	1	ND	ND	ND	ND	ND	ND	6600	TATTCAGATGTTTAAAATAATGCTTAAATTCAAAGAGTTTTGCTTTTAATGAACTGGTGATCACTAGATAATTTTGCCTGTAGATATGGCTAACATAGCTTTACAATATGTAAGAAAATTTTATTGTCTGCTTCAATACAAAAAACAAAGAGTTTAAATCTTTCAGTATATATTGTTTCCTAAGTGAAAAGTATTCTATTAGCTAAGGCCTCTAAAGGAAAGTTTAAAGTTCTAGGAAATAGTTGTTGCTCCATAAGATTCAGAGGCAACATATTTTTAATATTTGGGATTTTAGTTACAGAAAATCTAAGAAAAAAAATTTATTTGCTCCAAAATTTTTATTTTCAAAACCTCCAAAAGATGTTTTGTCAAGAATTTAATATTACACATGTAATATTT…
55	Core element 484	3000	2633	0.877667	2	1.98895	2.01526	56	4	-0.00799048	0.0109686	0.906814	Constant	0.873511	Constant	6000	CACGTAATAAACAGACACAGACTGCTTTTTTTGTATGCAAGCTGACAGGCGGCTTTTCAAGGCTTAGAGTTTCTCTCTCACTCTCTGCACTCCTCACTGCCTTGCTCACAGCTCAAGGCTGCGCTCTCTGCTTTCTCCTGTGTGCTTTTCACACACACGCCTCACATGCTCCTCACACATGCTCCTCACAAACACGTCTCACACATGTTTCACATGCCTCACACTAGCCTCACACACACACACATACCTCCAACGCCTCACACATGCCTCTCACACATCTCTCACATGCCTCACACTAGCTTCACAGACACACCACACACGCCTCACACACATACCTCACAGGCCTCACACACACGCCTCACACATGTCTTACATGCCTCACACTAGCCTCACACACAC…
56	Core element 506	2400	1888	0.786667	6	7.32824	7.69781	128	24.3	0.288504	0.359486	5.70334e-08	CNV	4.05452e-13	CNV	14400	GAGAAGGAGAAGGAGAAGAAAGAACAACAGCAGCCATGAGGAGAGAATCAGGGGCTTTTCAGTTCAGGAATTTTGACACATGACTCTAATCCCAGCACTTGGGAGGATGAAGCAGGAGGATTTGAAGACTATGTGAGCTGCCTAGCAAGCCATTGCTTGTCCCATGAAAAGGTGGGGGCAGAGAAATAAACTAAACAGTTAAAGGGGCTTCAGTTTACCTTATTGTCTATATATATATATAAATAAATGAAAGTTTTCATAAATTTGCATTGAGTATTGTACTGGCTACTTTTGTGTGTCGACTTTCCACAAGCTGGAGTTACCACAGAAAAAGGAGCTTCAGTTGGGGAAATGCCTCCATGAGATCCAGCTATAAGGCATTTTCTCAACTAGTGATCT…
57	Core element 510	2735	398	0.145521	13	18.4636	16.0828	348	82.9	0.506169	0.307008	3.12637e-46	CNV	3.6204e-25	CNV	35555	AAAAAGTACCTTTGCCACATAATAATCAAAACACTAAATATAACAAGAATTATAAAAAACTGCAACGGAAAAAATTAATAAAAACTAAACAGACCAAAACCAAGTAACGCATGAGAGCAGACCTATTAGGTTTATACCTGTCTTCTCAATGTCTACTGTAAAAGACAAAAGGGTTTGAACACATGTGGTGCAGACTCAAAGAAACCAGCCTTGTTTCTACAAGCCTATGGTCAAAACGTTTGGGCAGATTCAGAATCAGCCATGATAGGGAAGTTATTCAGAGGTCACTGCCTGATCTAGCAAGTGAGGAGCAACACAAGGGACCTCACATATGGCTTATACTTGCCATCCCAGAGAGGACCCACCACCCAGCTCCCATTGCTACCTGCTCCTCTGAAT…
58	Core element 518	3300	1741	0.527576	2	2.51392	2.26344	176	7	0.329941	0.178516	1.2555e-11	CNV	9.25838e-06	CNV	6600	ACTTAGTCAAATTCTGAGGCATTATTTCTTTGTGTCTTATCCAGCAAGGCTAAAGCAGAAGCATTTAATATAGACCACAATAAATCAGTGGAAGAGCGCCCCCCCCCCCACCCTCACCTTAGTCTAGGCCCACCAAGGCCTTGGTTCATCTAGGTCTGCGTGCTCGGCCACGGGTGGGCCTGGGATGGCAGAGTGTTCTTGCTCAGACCCGCCACCTTAGGCCACAGAAGCCCCTAAAGCCCAGCCTTGGCCTTCACGCCTAGCCGGTGGCTGCCTCAAGGGCGAGGGCTCTTGGCGTCCGCAGGGTAGGGACCGAGGCTGCTCCCAGGCCCCTCGGGCTCACCTGGCGCGGGCCGAGGCCATGAGGGGCTCGGGGCAAAGAAGGCCACACTCCGGAGC…
59	Core element 523	2869	2222	0.774486	23	27.2753	27.0172	211	44.6	0.245961	0.232245	3.18839e-13	CNV	2.45627e-11	CNV	65987	AAACATGATAGGTGGCTGATGTGGTGTCTATACCTACTAACAGGACAGAAAGGGTTTCACAGAGAAATTTTATCTCGAACAACAAAATCCAAAATAATAAAATTAAAAACATAAAACCACCAGGCTTGCAAAATAGCTTAGCATTGAATAGCAAATGTGTCTACTGTATCTTATGTGATTTAGGGACAGAGACCAAATGGTGAATGTATGGGTGCATGGAAGAAAGACCCTCACTCCCCTGCAAATGTCAACCAAGGAAACAAAAATGATAAAAAGAACCCATAGTTCTGCACTGAAGTTCCTACAAAGAAGTATACATTAACTGCAGTTCTGTATTCATCTTGCAGAAACATGAGGTAAACCGGGTTAAACTGTAACATTAATAAAATTTTGCTAAAA…
60	Core element 541	3195	136	0.0425665	14	21.2656	19.9625	413	70.1	0.603097	0.511864	6.9909e-67	CNV	4.40486e-60	CNV	44730	CAACTAATGGGAGAAGCATAATACCATAAGTTACAATAGATTTAACATATAAACTCACAAAGTACTGTGAGAATATTTATTCAGGGGTTGGGAATAAGCAATATATATTCCCTCTTCCTAAGTTATCAATGGTACCACATTTTAAAATTGTCAAAGAACACCCTAGGATAAAAGTGAAATTACAGCAAATTGACAAAGTTTTTCTTATGAGACTGTAGATATCCTGCAATTGGTACATTAACAATGCTTTATTCAGTACATCTGAAGAAAAATTGCATTACCTAAGTAGTTATTCCCCTTCCAAATTGTACAAATATTGGCCAGCCATGTCCCTTATTTTGTAGAGTTTTAGTGACGTTTAAAAGGTCTGCTGTGATTATTTTAATTCAATAGAGCTGA…
	Average	2638.15	1558.03	0.595493	9.58333	12.4467	11.8664	169.25	34.8433	0.31947	0.274105				Total	1475243
